# Supplementary material for: Guest-adaptive molecular sensing in a dynamic 3D covalent organic framework
Source: Nat Commun. 2022 Dec 24;13:7936. doi: 10.1038/s41467-022-35674-8 (PMC9790004; doi:10.1038/s41467-022-35674-8)
Supplement: Supplementary file 4 — Supplementary Data 1 [file 41467_2022_35674_MOESM4_ESM.cif]

data_topas_cif_out
_chemical_name_mineral ??
_cell_length_a  16.8389
_cell_length_b  29.11681
_cell_length_c  7.63902
_cell_angle_alpha 90
_cell_angle_beta  90
_cell_angle_gamma 90
_cell_volume 3745.374
_symmetry_space_group_name_H-M PNN2
loop_
_symmetry_equiv_pos_as_xyz
	'-x, -y, z'
	'-x+1/2, y+1/2, z+1/2'
	'x, y, z'
	'x+1/2, -y+1/2, z+1/2'
loop_
_atom_site_label
_atom_site_type_symbol
_atom_site_symmetry_multiplicity
_atom_site_fract_x
_atom_site_fract_y
_atom_site_fract_z
_atom_site_occupancy
_atom_site_B_iso_or_equiv
C1 C   0 0.68669 0.51637 0.87927 1 4.300933
C2 C   0 0.57362 0.50285 0.61781 1 4.300933
C3 C   0 0.66827 0.5514 0.76449 1 4.300933
C4 C   0 0.65047 0.47404 0.85683 1 4.300933
C5 C   0 0.61223 0.54455 0.6348 1 4.300933
C6 C   0 0.59309 0.46751 0.72963 1 4.300933
C7 C   0 0.48936 0.54021 0.36913 1 4.300933
C8 C   0 0.46862 0.61213 0.1314 1 4.300933
C9 C   0 0.55152 0.55465 0.26352 1 4.300933
C10 C   0 0.41731 0.56257 0.35583 1 4.300933
C11 C   0 0.54116 0.59038 0.14526 1 4.300933
C12 C   0 0.40711 0.59822 0.23767 1 4.300933
N13 N   0 0.4601 0.65351 0.02832 1 2
N14 N   0 0.24547 0.48097 0.98619 1 2
C15 C   0 1.22064 0.66044 0.04961 1 4.300933
C16 C   0 0.80645 0.56167 -0.67519 1 4.300933
C17 C   0 0.95459 0.73849 -0.00656 1 4.300933
C18 C   0 0.77714 0.68094 -0.42239 1 4.300933
C19 C   0 0.96242 0.80878 0.24225 1 4.300933
C20 C   0 0.85213 0.6791 -0.34655 1 4.300933
C21 C   0 0.94447 0.70506 -0.12278 1 4.300933
C22 C   0 0.87051 0.70752 -0.2084 1 4.300933
C23 C   0 0.72097 0.71168 -0.36341 1 4.300933
C24 C   0 0.81296 0.73831 -0.15089 1 4.300933
C25 C   0 0.74068 0.74247 -0.23574 1 4.300933
C26 C   0 0.98663 0.83938 0.37057 1 4.300933
C27 C   0 0.93339 0.73095 0.16614 1 4.300933
C28 C   0 0.98936 0.77994 -0.04861 1 4.300933
C29 C   0 0.93593 0.76591 0.28865 1 4.300933
C30 C   0 0.9933 0.81452 0.07564 1 4.300933
C31 C   0 0.67263 0.7704 0.01742 1 4.300933
C32 C   0 0.6362 0.70674 -0.61137 1 4.300933
C33 C   0 0.91384 0.59397 -0.83702 1 4.300933
C34 C   0 0.82347 0.59014 -0.53497 1 4.300933
C35 C   0 0.88526 0.62127 -0.54632 1 4.300933
C36 C   0 1.07836 0.673 -0.1188 1 4.300933
C37 C   0 0.8509 0.56383 -0.82772 1 4.300933
C38 C   0 1.00349 0.67631 -0.19417 1 4.300933
C39 C   0 0.90688 0.64754 -0.40513 1 4.300933
C40 C   0 0.98371 0.64701 -0.33367 1 4.300933
C41 C   0 1.13519 0.64428 -0.18975 1 4.300933
C42 C   0 1.04066 0.61717 -0.39891 1 4.300933
C43 C   0 1.11708 0.61723 -0.332 1 4.300933
C44 C   0 0.82918 0.53654 -0.96904 1 4.300933
C45 C   0 0.93101 0.62246 -0.69657 1 4.300933
C46 C   0 1.20819 0.56006 -0.23769 1 4.300933
O47 O   0 0.68211 0.76937 -0.16426 1 2
O48 O   0 1.20849 0.64066 -0.11134 1 2
O49 O   0 1.16825 0.58128 -0.37244 1 2
O50 O   0 0.64547 0.71121 -0.43092 1 2
C97 C   0 0 0 0 1 1.00001
H51 H   0 0.75538 0.53608 -0.66602 1 2
H52 H   0 0.95189 0.59551 -0.96031 1 2
H53 H   0 0.78654 0.58791 -0.41018 1 2
H54 H   0 0.88291 0.52873 -1.0548 1 2
H55 H   0 0.98351 0.64705 -0.70595 1 2
H56 H   0 0.72517 0.43814 0.73694 1 2
H57 H   0 0.80613 0.42184 0.89083 1 2
H58 H   0 0.81105 0.47741 0.77079 1 2
H59 H   0 0.2615 0.84317 -0.0348 1 2
H60 H   0 0.32485 0.73922 0.46847 1 2
H61 H   0 0.59331 0.80592 0.50256 1 2
H62 H   0 0.52475 0.90772 -0.00865 1 2
H63 H   0 0.33982 0.32803 0.34487 1 2
H64 H   0 0.32968 0.26471 0.31956 1 2
H65 H   0 0.42948 0.2907 0.35382 1 2
H66 H   0 0.58667 0.19536 0.70989 1 2
H67 H   0 0.48526 0.28565 0.31476 1 2
H68 H   0 0.58412 0.25897 0.92871 1 2
H69 H   0 0.47751 0.34871 0.5418 1 2
H70 H   0 0.85549 0.23687 0.56314 1 2
H71 H   0 0.86744 0.30039 0.55488 1 2
H72 H   0 0.76691 0.27478 0.58247 1 2
H73 H   0 0.46142 0.36046 -0.18138 1 2
H74 H   0 0.74154 0.30735 0.03378 1 2
H75 H   0 0.74743 0.36495 0.13878 1 2
H76 H   0 0.83902 0.32996 0.1099 1 2
H77 H   0 0.69928 0.58606 0.77652 1 2
H78 H   0 0.66783 0.44388 0.94397 1 2
H79 H   0 0.59801 0.57389 0.54108 1 2
H80 H   0 0.56196 0.43289 0.71744 1 2
H81 H   0 0.61192 0.53715 0.27323 1 2
H82 H   0 0.36547 0.55176 0.44253 1 2
H83 H   0 0.59294 0.60172 0.0594 1 2
H84 H   0 0.34729 0.61637 0.22771 1 2
