# Supplementary material for: Guest-adaptive molecular sensing in a dynamic 3D covalent organic framework
Source: Nat Commun. 2022 Dec 24;13:7936. doi: 10.1038/s41467-022-35674-8 (PMC9790004; doi:10.1038/s41467-022-35674-8)
Supplement: Supplementary file 5 — Supplementary Data 2 [file 41467_2022_35674_MOESM5_ESM.cif]

data_topas_cif_out
_chemical_name_mineral ?acetoneM?
_cell_length_a  22.17982
_cell_length_b  7.3216
_cell_length_c  32.50291
_cell_angle_alpha 90
_cell_angle_beta  92.91563
_cell_angle_gamma 90
_cell_volume 5271.373
_symmetry_space_group_name_H-M P2/n
loop_
_symmetry_equiv_pos_as_xyz
	'-x, -y, -z'
	'-x+1/2, y, -z+1/2'
	'x, y, z'
	'x+1/2, -y, z+1/2'
loop_
_atom_site_label
_atom_site_type_symbol
_atom_site_symmetry_multiplicity
_atom_site_fract_x
_atom_site_fract_y
_atom_site_fract_z
_atom_site_occupancy
_atom_site_B_iso_or_equiv
O1 O   0 0.7907 0.91713 0.54955 1 10
O2 O   0 0.83801 0.21817 0.59162 1 10
O3 O   0 0.37103 0.18948 0.3905 1 10
O4 O   0 0.34877 0.01374 0.46247 1 10
N1 N   0 0.87779 0.19809 0.3501 1 10
N2 N   0 0.60494 0.18246 0.33961 1 10
C2 C   0 0.78619 0.79589 0.28033 1 10
C3 C   0 0.7553 0.90365 0.30793 1 10
H3 H   0 0.70663 0.8831 0.31152 1 2
C4 C   0 0.78643 0.02965 0.33275 1 10
H4 H   0 0.76097 0.12118 0.35258 1 2
C5 C   0 0.84669 0.06656 0.32589 1 10
C6 C   0 0.87811 0.95703 0.29885 1 10
H6 H   0 0.92658 0.97955 0.2949 1 2
C7 C   0 0.84753 0.82405 0.27549 1 10
H7 H   0 0.87235 0.73843 0.25404 1 2
C8 C   0 0.86592 0.24007 0.38836 1 10
H8 H   0 0.83708 0.14832 0.40576 1 2
C9 C   0 0.89759 0.39681 0.41091 1 10
C10 C   0 0.91024 0.55842 0.39024 1 10
H10 H   0 0.9013 0.56842 0.35682 1 2
C11 C   0 0.93489 0.70725 0.41192 1 10
H11 H   0 0.94491 0.83451 0.3955 1 2
C12 C   0 0.948 0.69334 0.45402 1 10
C13 C   0 0.93379 0.53373 0.47481 1 10
H13 H   0 0.94318 0.5232 0.50818 1 2
C14 C   0 0.90931 0.38502 0.45319 1 10
H14 H   0 0.89967 0.25747 0.46961 1 2
C15 C   0 0.97505 0.85451 0.47767 1 10
C16 C   0 0.94061 0.94851 0.50569 1 10
C17 C   0 0.88358 0.88454 0.51433 1 10
H17 H   0 0.86168 0.78324 0.49382 1 2
C18 C   0 0.84929 0.97712 0.54256 1 10
C19 C   0 0.8751 0.11645 0.56626 1 10
C20 C   0 0.93125 0.18457 0.55638 1 10
H20 H   0 0.95118 0.29809 0.57432 1 2
C21 C   0 0.96712 0.08445 0.53033 1 10
C22 C   0 0.77551 0.73379 0.54281 1 10
H22a H   0 0.76601 0.75143 0.50957 1 2
H22b H   0 0.80726 0.61993 0.54752 1 2
H22c H   0 0.73317 0.70124 0.55785 1 2
C23 C   0 0.86253 0.35951 0.61575 1 10
H23a H   0 0.87536 0.47747 0.59704 1 2
H23b H   0 0.82902 0.40349 0.63785 1 2
H23c H   0 0.90284 0.30881 0.63288 1 2
C24 C   0 0.70726 0.5535 0.27393 1 10
C25 C   0 0.71858 0.52802 0.31584 1 10
H25 H   0 0.75221 0.61354 0.33234 1 2
C26 C   0 0.68332 0.40811 0.33774 1 10
H26 H   0 0.69074 0.39362 0.37122 1 2
C27 C   0 0.64098 0.29949 0.31703 1 10
C28 C   0 0.63081 0.32024 0.27485 1 10
H28 H   0 0.59716 0.23451 0.25843 1 10
C29 C   0 0.66626 0.44037 0.25291 1 10
H29 H   0 0.65859 0.45573 0.21948 1 2
C30 C   0 0.5826 0.02688 0.32644 1 10
H30 H   0 0.59569 0.97132 0.29662 1 2
C31 C   0 0.55041 0.90697 0.35646 1 10
C32 C   0 0.52094 0.98857 0.38874 1 10
H32 H   0 0.51461 0.13755 0.38904 1 2
C33 C   0 0.50528 0.88529 0.42268 1 10
H33 H   0 0.48548 0.95278 0.44925 1 2
C34 C   0 0.5197 0.70109 0.42469 1 10
C35 C   0 0.54743 0.61777 0.39194 1 10
H35 H   0 0.5577 0.47088 0.39308 1 2
C36 C   0 0.56314 0.72123 0.35797 1 10
H36 H   0 0.58384 0.65469 0.33162 1 2
C37 C   0 0.50979 0.59523 0.46379 1 10
C38 C   0 0.46791 0.45436 0.46391 1 10
C39 C   0 0.43697 0.40463 0.42754 1 10
H39 H   0 0.4468 0.47429 0.39854 1 2
C40 C   0 0.39917 0.25318 0.42707 1 10
C41 C   0 0.38924 0.15986 0.46307 1 10
C42 C   0 0.41822 0.21316 0.49974 1 10
H42 H   0 0.40977 0.13909 0.52843 1 2
C43 C   0 0.4583 0.35852 0.50007 1 10
C44 C   0 0.3734 0.28992 0.35396 1 10
H44a H   0 0.34346 0.21899 0.33151 1 2
H44b H   0 0.35972 0.43407 0.35569 1 2
H44c H   0 0.42001 0.28255 0.34366 1 2
C45 C   0 0.34722 -0.10522 0.49597 1 10
H45a H   0 0.31659 -0.21312 0.4843 1 2
H45b H   0 0.38964 -0.1681 0.50727 1 2
H45c H   0 0.32607 -0.03472 0.52163 1 2
C1 C   0 0.75 0.67462 0.25 1 5
C101 C   0 21.40107 87.70678 44.2794 1 1.00879
C102 C   0 21.41912 87.84051 44.30828 1 1.00879
C103 C   0 21.3759 87.93238 44.33027 1 1.00879
O104 O   0 21.47616 87.87086 44.31672 1 1.00879
H105 H   0 21.3525 87.73371 44.26782 1 2
H106 H   0 21.40417 87.56631 44.29449 1 2
H107 H   0 21.43185 87.71147 44.25237 1 2
H108 H   0 21.36799 87.85509 44.35996 1 2
H109 H   0 21.3318 87.9409 44.31076 1 2
H1010 H   0 21.39265 88.07611 44.33803 1 2
C111 C   0 0.2467742 0.2195147 0.3037913 1 9.99056
C112 C   0 0.2023577 0.3440606 0.2898499 1 9.99056
C113 C   0 0.1751665 0.4585184 0.3178841 1 9.99056
O114 O   0 0.1892205 0.3622422 0.2506313 1 9.99056
H115 H   0 0.2404335 0.1857217 0.3375352 1 2
H116 H   0 0.2933361 0.2822173 0.3005369 1 2
H117 H   0 0.2427032 0.08921005 0.2846467 1 2
H118 H   0 0.2019174 0.5910969 0.3212426 1 2
H119 H   0 0.1744308 0.3876403 0.3490871 1 2
H1110 H   0 0.1269713 0.4901868 0.3061996 1 2
C121 C   0 1.740986 2.488779 0.03002802 1 1.00866
C122 C   0 1.77465 2.638724 0.04497848 1 1.00866
C123 C   0 1.836101 2.650858 0.03781128 1 1.00866
O124 O   0 1.748117 2.772674 0.06308538 1 1.00866
H125 H   0 1.77234 2.367438 0.0259715 1 2
H126 H   0 1.717589 2.525228 -0.0009255796 1 2
H127 H   0 1.705624 2.451616 0.05287385 1 2
H128 H   0 1.842188 2.726906 0.007699197 1 2
H129 H   0 1.855868 2.507644 0.03563882 1 2
H1210 H   0 1.860383 2.727899 0.06424587 1 2
C131 C   0 -0.4556088 -2.727837 0.1762363 1 1.00879
C132 C   0 -0.5034506 -2.852673 0.1727567 1 1.00879
C133 C   0 -0.5508734 -2.824409 0.1434916 1 1.00879
O134 O   0 -0.5019287 -3.001107 0.1947276 1 1.00879
H135 H   0 -0.4716145 -2.588854 0.1642335 1 2
H136 H   0 -0.416962 -2.778053 0.1573659 1 2
H137 H   0 -0.4393083 -2.71499 0.2099472 1 2
H138 H   0 -0.5400165 -2.894136 0.1133934 1 2
H139 H   0 -0.5570876 -2.671638 0.1379674 1 2
H1310 H   0 -0.5942031 -2.88437 0.155236 1 2
