# Supplementary material for: Guest-adaptive molecular sensing in a dynamic 3D covalent organic framework
Source: Nat Commun. 2022 Dec 24;13:7936. doi: 10.1038/s41467-022-35674-8 (PMC9790004; doi:10.1038/s41467-022-35674-8)
Supplement: Supplementary file 6 — Supplementary Data 3 [file 41467_2022_35674_MOESM6_ESM.cif]

data_topas_cif_out
_chemical_name_mineral ??
_cell_length_a  28.80679
_cell_length_b  28.80679
_cell_length_c  7.19782
_cell_angle_alpha 90
_cell_angle_beta  90
_cell_angle_gamma 90
_cell_volume 5972.975
_symmetry_space_group_name_H-M P42/n
loop_
_symmetry_equiv_pos_as_xyz
	'-x, -y, z'
	'-x+1/2, -y+1/2, -z+1/2'
	'-y, x, -z'
	'-y+1/2, x+1/2, z+1/2'
	'y, -x, -z'
	'y+1/2, -x+1/2, z+1/2'
	'x, y, z'
	'x+1/2, y+1/2, -z+1/2'
loop_
_atom_site_label
_atom_site_type_symbol
_atom_site_symmetry_multiplicity
_atom_site_fract_x
_atom_site_fract_y
_atom_site_fract_z
_atom_site_occupancy
_atom_site_B_iso_or_equiv
C101 C   0 0.0757   0.41288   0.2088 0.82465 9.999997
C102 C   0 0.06816  0.45689   0.1318 0.82465 9.999997
C103 C   0 0.09819  0.49346   0.1744 0.82465 9.999997
O104 O   0 0.03519  0.46311   0.011 0.82465 9.999997
H105 H   0 0.09605  0.41655   0.3438 0.82465 2
H106 H   0 0.09629  0.39069   0.1068 0.82465 2
H107 H   0 0.04088  0.39559   0.2385 0.82465 2
H108 H   0 0.1277   0.49439   0.069 0.82465 2
H109 H   0 0.11306  0.48816   0.3197 0.82465 2
H1010 H  0 0.07831  0.52765   0.1695 0.82465 2
C111 C   0 0.80503 -0.51148 -0.8248 0.43523 1.000002
C112 C   0 0.80333 -0.52686 -0.6404 0.43523 1.000002
C113 C   0 0.84271 -0.54638 -0.5584 0.43523 1.000002
O114 O   0 0.76621 -0.5202  -0.5412 0.43523 1.000002
H115 H   0 0.83349 -0.53099 -0.9024 0.43523 2
H116 H   0 0.81282 -0.47268 -0.8276 0.43523 2
H117 H   0 0.77016 -0.51825 -0.8947 0.43523 2
H118 H   0 0.86404 -0.51792 -0.4889 0.43523 2
H119 H   0 0.86459 -0.56418 -0.6695 0.43523 2
H1110 H  0 0.83166 -0.57298 -0.4498 0.43523 2
C121 C   0 0.48779 -0.634669 0.2528 0.5825 5.507585
C122 C   0 0.49013 -0.658637 0.08374 0.5825 5.507585
C123 C   0 0.48046 -0.706143 0.07791 0.5825 5.507585
O124 O   0 0.4982  -0.636278 0.93023 0.5825 5.507585
H125 H   0 0.49345 -0.66     0.37235 0.5825 2
H126 H   0 0.4522  -0.617751 0.26728 0.5825 2
H127 H   0 0.51582 -0.606744 0.25637 0.5825 2
H128 H   0 0.44184 -0.71154  0.05075 0.5825 2
H129 H   0 0.4902  -0.722657 0.21647 0.5825 2
H1210 H  0 0.50143 -0.722989 0.96177 0.5825 2
C131 C   0 0.911431 -0.23993 0.01726 0.5 9.999997
C132 C   0 0.916101 -0.2002  0.9066 0.5 9.999997
C133 C   0 0.899014 -0.15762 0.96948 0.5 9.999997
O134 O   0 0.939024 -0.20215 0.75124 0.5 9.999997
H135 H   0 0.880763 -0.23536 0.11567 0.5 2
H136 H   0 0.944514 -0.24533 0.10144 0.5 2
H137 H   0 0.905212 -0.27144 0.92471 0.5 2
H138 H   0 0.927305 -0.13869 0.05028 0.5 2
H139 H   0 0.867854 -0.1638  0.06395 0.5 2
H1310 H  0 0.887941 -0.13561 0.84554 0.5 2
C19 C   0 0.02795 0.97161 0.35878 1 9.999999
C20 C   0 0.07683 0.91753 0.10736 1 9.999999
C21 C   0 0.07323 0.95907 0.39661 1 9.999999
C22 C   0 0.00508 0.95057 0.21559 1 9.999999
C23 C   0 0.09829 0.93348 0.26765 1 9.999999
C24 C   0 0.02994 0.92677 0.08264 1 9.999999
H26 H   0 0.0887 0.96712 0.53728 1 1
H27 H   0 0.96784 0.95814 0.19236 1 1
H28 H   0 0.13714 0.93084 0.27881 1 1
H29 H   0 1.01093 0.91147 0.96154 1 1
N25 N   0 0.10108 0.88954 0.97528 1 4.469293
C30 C   0 0.85782 0.19937 0.77776 1 4.469293
C31 C   0 0.886 0.15525 0.52654 1 4.469293
C32 C   0 0.82243 0.21742 0.6669 1 4.469293
C33 C   0 0.81834 0.2052 0.48295 1 4.469293
C34 C   0 0.88908 0.16749 0.70991 1 4.469293
C35 C   0 0.91747 0.13983 0.83764 1 4.469293
C36 C   0 0.84842 0.17088 0.41777 1 4.469293
H37 H   0 0.85597 0.2048 0.93033 1 2.996094
H38 H   0 0.90886 0.1266 0.47335 1 2.996094
H39 H   0 0.80156 0.24751 0.71908 1 2.996094
H40 H   0 0.84415 0.15705 0.27207 1 2.996094
H41 H   0 0.95631 0.13963 0.81625 1 2.996094
C43 C   0 0.92394 0.33554 0.34112 1 7.536468
C44 C   0 0.66376 0.20092 0.19168 1 7.536468
C45 C   0 0.70657 0.22747 0.22179 1 7.536468
C46 C   0 0.78481 0.22817 0.37054 1 7.536468
C47 C   0 0.74082 0.2051 0.34228 1 7.536468
C48 C   0 0.65161 0.16302 0.2945 1 7.536468
C49 C   0 0.72726 0.16317 0.44274 1 7.536468
C50 C   0 0.68439 0.14206 0.41418 1 7.536468
C51 C   0 0.69861 0.07264 0.60928 1 7.536468
O52 O   0 0.67202 0.09558 0.48956 1 7.536468
O53 O   0 0.8916 0.35722 0.2165 1 7.536468
H42 H   0 0.86267 0.28526 0.40887 1 1
H54 H   0 0.74981 0.15097 0.56298 1 1
H55 H   0 0.57122 0.14216 0.03134 1 1
H56 H   0 0.59003 0.19897 0.1166 1 1
H57 H   0 0.54159 0.16969 0.22917 1 1
H58 H   0 0.73598 0.08186 0.58714 1 1
H59 H   0 0.69385 0.03434 0.58893 1 1
H60 H   0 0.68799 0.08225 0.75296 1 1
C81 C   0 0 0 0.5 1 10
