# Supplementary material for: Guest-adaptive molecular sensing in a dynamic 3D covalent organic framework
Source: Nat Commun. 2022 Dec 24;13:7936. doi: 10.1038/s41467-022-35674-8 (PMC9790004; doi:10.1038/s41467-022-35674-8)
Supplement: Supplementary file 7 — Supplementary Data 4 [file 41467_2022_35674_MOESM7_ESM.cif]

data_topas_cif_out
_chemical_name_mineral ??
_cell_length_a  16.95089
_cell_length_b  29.25007
_cell_length_c  7.67096
_cell_angle_alpha 90
_cell_angle_beta  90
_cell_angle_gamma 90
_cell_volume 3803.375
_symmetry_space_group_name_H-M PNN2
loop_
_symmetry_equiv_pos_as_xyz
	'-x, -y, z'
	'-x+1/2, y+1/2, z+1/2'
	'x, y, z'
	'x+1/2, -y+1/2, z+1/2'
loop_
_atom_site_label
_atom_site_type_symbol
_atom_site_symmetry_multiplicity
_atom_site_fract_x
_atom_site_fract_y
_atom_site_fract_z
_atom_site_occupancy
_atom_site_B_iso_or_equiv
C1 C   0 0.68669 0.51637 0.87927 1 8.27731
C2 C   0 0.57362 0.50285 0.61781 1 8.27731
C3 C   0 0.66405 0.55114 0.75969 1 8.27731
C4 C   0 0.64658 0.47315 0.8589 1 8.27731
C5 C   0 0.60889 0.54387 0.63044 1 8.27731
C6 C   0 0.59169 0.46863 0.7234 1 8.27731
C7 C   0 0.49237 0.54324 0.38294 1 8.27731
C8 C   0 0.47735 0.61795 0.15586 1 8.27731
C9 C   0 0.54808 0.55326 0.26874 1 8.27731
C10 C   0 0.4287 0.5696 0.3869 1 8.27731
C11 C   0 0.54096 0.59034 0.15695 1 8.27731
C12 C   0 0.42154 0.60671 0.27761 1 8.27731
N13 N   0 0.46905 0.65163 0.06887 1 3.43313
N14 N   0 0.25526 0.47209 1.00758 1 3.43313
C15 C   0 1.23219 0.66046 0.01055 1 8.27731
C16 C   0 0.79485 0.57519 -0.7124 1 8.27731
C17 C   0 0.96434 0.73843 0.00765 1 8.27731
C18 C   0 0.77687 0.68436 -0.43202 1 8.27731
C19 C   0 0.98145 0.80648 0.26318 1 8.27731
C20 C   0 0.85302 0.68119 -0.35664 1 8.27731
C21 C   0 0.94447 0.70506 -0.12278 1 8.27731
C22 C   0 0.8697 0.70994 -0.21344 1 8.27731
C23 C   0 0.72467 0.71393 -0.36994 1 8.27731
C24 C   0 0.80813 0.74241 -0.16672 1 8.27731
C25 C   0 0.73586 0.74268 -0.25691 1 8.27731
C26 C   0 0.97357 0.84321 0.38346 1 8.27731
C27 C   0 0.94822 0.73304 0.16824 1 8.27731
C28 C   0 0.99386 0.77901 -0.02831 1 8.27731
C29 C   0 0.95262 0.7657 0.28903 1 8.27731
C30 C   0 1.00188 0.81223 0.09818 1 8.27731
C31 C   0 0.67628 0.76842 -0.02947 1 8.27731
C32 C   0 0.63209 0.69642 -0.5657 1 8.27731
C33 C   0 0.92101 0.59109 -0.83154 1 8.27731
C34 C   0 0.81307 0.60152 -0.56665 1 8.27731
C35 C   0 0.88547 0.62295 -0.55225 1 8.27731
C36 C   0 1.08106 0.66829 -0.11794 1 8.27731
C37 C   0 0.84766 0.57182 -0.84875 1 8.27731
C38 C   0 1.00321 0.67497 -0.19433 1 8.27731
C39 C   0 0.91252 0.64861 -0.40643 1 8.27731
C40 C   0 0.98286 0.6461 -0.33144 1 8.27731
C41 C   0 1.14079 0.64379 -0.20279 1 8.27731
C42 C   0 1.04768 0.61588 -0.38208 1 8.27731
C43 C   0 1.11826 0.61417 -0.32622 1 8.27731
C44 C   0 0.82014 0.5494 -0.98043 1 8.27731
C45 C   0 0.9397 0.61723 -0.6833 1 8.27731
C46 C   0 1.21227 0.56535 -0.24119 1 8.27731
O47 O   0 0.67855 0.77427 -0.2143 1 2
O48 O   0 1.22207 0.64892 -0.16707 1 2
O49 O   0 1.17999 0.58624 -0.38753 1 2
O50 O   0 0.63781 0.69773 -0.37949 1 2
H51 H   0 1.26237 0.63093 0.08154 1 2
H52 H   0 1.27033 0.69252 0.02116 1 2
H53 H   0 0.73613 0.5593 -0.72921 1 2
H54 H   0 0.64207 0.79793 0.03205 1 2
H55 H   0 0.67651 0.66787 -0.63032 1 2
H56 H   0 0.6303 0.72362 -0.69265 1 2
H57 H   0 0.96383 0.58636 -0.94078 1 2
H58 H   0 0.77035 0.60668 -0.46169 1 2
H59 H   0 0.87215 0.53492 -1.07179 1 2
H60 H   0 0.99937 0.63479 -0.66948 1 2
H61 H   0 0.30294 0.41402 0.78094 1 2
H62 H   0 0.3353 0.55503 0.95144 1 2
H63 H   0 0.40335 0.42621 0.54388 1 2
H64 H   0 0.43786 0.56721 0.71698 1 2
H65 H   0 0.39941 0.46477 0.24807 1 2
H66 H   0 0.62612 0.43772 0.48142 1 2
H67 H   0 0.41287 0.40275 0.05843 1 2
H68 H   0 0.63819 0.37113 0.27317 1 2
H69 H   0 0.43141 0.32244 0.40783 1 2
H70 H   0 0.58214 0.19773 0.71326 1 2
H71 H   0 0.48561 0.28825 0.32366 1 2
H72 H   0 0.56744 0.25864 0.9397 1 2
H73 H   0 0.46909 0.34919 0.55871 1 2
H74 H   0 0.75239 0.40655 0.83453 1 2
H75 H   0 0.73726 0.45924 0.70043 1 2
H76 H   0 0.82304 0.45549 0.85363 1 2
H77 H   0 0.4518 0.62439 -0.22409 1 2
H78 H   0 0.2557 0.84871 -0.00523 1 2
H79 H   0 0.32562 0.73323 0.45113 1 2
H80 H   0 0.59081 0.8058 0.50632 1 2
H81 H   0 0.52667 0.90728 -0.00628 1 2
H96 H   0 0.85416 0.23466 0.50317 1 2
H97 H   0 0.76088 0.268 0.5241 1 2
H98 H   0 0.32796 0.16724 0.57238 1 2
C97 C   0 0 0 0 1 1
O101 O   0 0.2323268 0.5362979 0.2856694 0.44007 6
C102 C   0 0.2186953 0.586961 0.3085064 0.44007 6
C103 C   0 0.1441849 0.6008549 0.2065626 0.44007 6
O104 O   0 0.07451388 0.5744243 0.2766316 0.44007 6
C105 C   0 0.08981138 0.523908 0.2541761 0.44007 6
C106 C   0 0.1649662 0.5109321 0.355542 0.44007 6
H107 H   0 0.2102048 0.5950139 0.4526963 0.44007 2
H108 H   0 0.2718103 0.6066088 0.2565748 0.44007 2
H109 H   0 0.1525579 0.5926455 0.06246742 0.44007 2
H1010 H   0 0.1331071 0.6390523 0.2230674 0.44007 2
H1011 H   0 0.03757992 0.5036513 0.3070735 0.44007 2
H1012 H   0 0.09813025 0.5158884 0.1098969 0.44007 2
H1013 H   0 0.1762069 0.4726789 0.3416603 0.44007 2
H1014 H   0 0.1568416 0.51977 0.4991653 0.44007 2
