# Supplementary material for: Guest-adaptive molecular sensing in a dynamic 3D covalent organic framework
Source: Nat Commun. 2022 Dec 24;13:7936. doi: 10.1038/s41467-022-35674-8 (PMC9790004; doi:10.1038/s41467-022-35674-8)
Supplement: Supplementary file 8 — Supplementary Data 5 [file 41467_2022_35674_MOESM8_ESM.cif]

data_topas_cif_out
_chemical_name_mineral ??
_cell_length_a  24.95753
_cell_length_b  24.95753
_cell_length_c  7.99049
_cell_angle_alpha 90
_cell_angle_beta  90
_cell_angle_gamma 90
_cell_volume 4977.103
_symmetry_space_group_name_H-M P42/n
loop_
_symmetry_equiv_pos_as_xyz
	'-x, -y, z'
	'-x+1/2, -y+1/2, -z+1/2'
	'-y, x, -z'
	'-y+1/2, x+1/2, z+1/2'
	'y, -x, -z'
	'y+1/2, -x+1/2, z+1/2'
	'x, y, z'
	'x+1/2, y+1/2, -z+1/2'
loop_
_atom_site_label
_atom_site_type_symbol
_atom_site_symmetry_multiplicity
_atom_site_fract_x
_atom_site_fract_y
_atom_site_fract_z
_atom_site_occupancy
_atom_site_B_iso_or_equiv
C19 C   0 0.01459 0.95173 0.38255 1 10
C20 C   0 0.03575 0.87316 0.13606 1 10
C21 C   0 0.05603 0.91784 0.39288 1 10
C22 C   0 -0.00845 0.94953 0.23878 1 10
C23 C   0 0.06282 0.87962 0.27727 1 10
C24 C   0 -0.00361 0.90786 0.12117 1 10
N25 N   0 0.05872 0.84005 0.9953 1 10
H26 H   0 0.08289 0.91741 0.50446 1 1
H27 H   0 0.95932 0.97977 0.22592 1 1
H28 H   0 0.0961 0.85703 0.29183 1 1
H29 H   0 0.96897 0.90764 1.0018 1 1
C30 C   0 0.83985 0.19362 0.76832 1 10
C31 C   0 0.88931 0.15535 0.56395 1 10
C32 C   0 0.803 0.21457 0.65994 1 10
C33 C   0 0.81279 0.20239 0.50216 1 10
C34 C   0 0.38283 0.66546 0.77403 1 10
C35 C   0 0.91828 0.14747 0.84591 1 10
C36 C   0 0.85014 0.16634 0.45468 1 10
H37 H   0 0.83554 0.21294 0.88724 1 1
H38 H   0 0.91912 0.12656 0.52155 1 1
H39 H   0 0.77131 0.23272 0.70231 1 1
H40 H   0 0.85521 0.14783 0.32016 1 1
H41 H   0 0.94408 0.12312 0.78378 1 1
H42 H   0 0.86019 0.3089 0.41648 1 1
C43 C   0 0.92227 0.33388 0.32299 1 2
C44 C   0 0.66597 0.18093 0.18399 1 2
C45 C   0 0.70966 0.2137 0.20158 1 2
C46 C   0 0.78028 0.23459 0.39318 1 2
C47 C   0 0.25987 0.79748 0.34258 1 2
C48 C   0 0.65382 0.13708 0.27748 1 2
C49 C   0 0.27182 0.84122 0.428795 1 2
C50 C   0 0.31252 0.87482 0.40081 1 2
C51 C   0 0.71133 0.05909 0.5716 1 2
O52 O   0 0.32222 0.92387 0.43705 1 2
O53 O   0 0.88163 0.37799 0.33075 1 2
H54 H   0 0.24595 0.85057 0.55069 1 1
H55 H   0 0.54103 0.15404 0.1037 1 1
H56 H   0 0.59264 0.20914 0.12581 1 1
H57 H   0 0.57692 0.16812 0.31746 1 1
H58 H   0 0.74849 0.08445 0.57182 1 1
H59 H   0 0.71688 0.01368 0.55966 1 1
H60 H   0 0.68496 0.06995 0.6952 1 1
C61 C   0 0 0 0.5 1 5
O111 O   0 0.01695103 -0.8070163 -0.1433338 0.75 2
C112 C   0 0.03874693 -0.7712111 -0.2796058 0.75 2
C113 C   0 -0.00464103 -0.7303535 -0.3295919 0.75 2
O114 O   0 -0.01935465 -0.6972423 -0.1781894 0.75 2
C115 C   0 -0.0404751 -0.7339 -0.04308894 0.75 2
C116 C   0 0.003336514 -0.7747137 0.003476947 0.75 2
H117 H   0 0.07563648 -0.7490962 -0.2315689 0.75 1
H118 H   0 0.0501374 -0.7965752 -0.392799 0.75 1
H119 H   0 -0.04160612 -0.7524718 -0.3770434 0.75 1
H1110 H   0 0.01136235 -0.7029608 -0.4322363 0.75 1
H1111 H   0 -0.05159027 -0.7092692 0.07193624 0.75 1
H1112 H   0 -0.07742741 -0.7559069 -0.0911763 0.75 1
H1113 H   0 -0.01197761 -0.8019906 0.1074394 0.75 1
H1114 H   0 0.04051226 -0.752461 0.04865543 0.75 1
O121 O   0 -0.9076906 0.6028398 0.8436411 0.75 2
C122 C   0 -0.9400869 0.5864341 0.692489 0.75 2
C123 C   0 -0.9796214 0.5419877 0.7437664 0.75 2
O124 O   0 -1.016309 0.5632274 0.8786669 0.75 2
C125 C   0 -0.9830346 0.5799041 1.027659 0.75 2
C126 C   0 -0.9434609 0.6238948 0.9730009 0.75 2
H127 H   0 -0.9632978 0.6224676 0.6431743 0.75 1
H128 H   0 -0.9120504 0.5708674 0.5908909 0.75 1
H129 H   0 -0.9564213 0.5060299 0.7936655 0.75 1
H1210 H   0 -1.004445 0.5293103 0.6307397 0.75 1
H1211 H   0 -1.010384 0.5961135 1.130099 0.75 1
H1212 H   0 -0.9599302 0.5438086 1.077055 0.75 1
H1213 H   0 -0.9187843 0.6373542 1.085459 0.75 1
H1214 H   0 -0.9667399 0.6594933 0.9209911 0.75 1
