# Supplementary material for: Guest-adaptive molecular sensing in a dynamic 3D covalent organic framework
Source: Nat Commun. 2022 Dec 24;13:7936. doi: 10.1038/s41467-022-35674-8 (PMC9790004; doi:10.1038/s41467-022-35674-8)
Supplement: Supplementary file 9 — Supplementary Data 6 [file 41467_2022_35674_MOESM9_ESM.cif]

data_topas_cif_out
_chemical_name_mineral ??
_cell_length_a  27.83802
_cell_length_b  27.83802
_cell_length_c  7.25736
_cell_angle_alpha 90
_cell_angle_beta  90
_cell_angle_gamma 90
_cell_volume 5624.13
_symmetry_space_group_name_H-M P42/n
loop_
_symmetry_equiv_pos_as_xyz
	'-x, -y, z'
	'-x+1/2, -y+1/2, -z+1/2'
	'-y, x, -z'
	'-y+1/2, x+1/2, z+1/2'
	'y, -x, -z'
	'y+1/2, -x+1/2, z+1/2'
	'x, y, z'
	'x+1/2, y+1/2, -z+1/2'
loop_
_atom_site_label
_atom_site_type_symbol
_atom_site_symmetry_multiplicity
_atom_site_fract_x
_atom_site_fract_y
_atom_site_fract_z
_atom_site_occupancy
_atom_site_B_iso_or_equiv
C19 C   0 0.02386 0.96578 0.36993 1 2.058879
C20 C   0 0.07888 0.91931 0.11118 1 2.058879
C21 C   0 0.06917 0.98043 0.34053 1 2.058879
C22 C   0 0.00464 0.92792 0.27484 1 2.058879
C23 C   0 0.09744 0.95714 0.21081 1 2.058879
C24 C   0 0.03196 0.90527 0.14168 1 2.058879
N25 N   0 0.10378 0.89942 0.95676 1 2.000002
H26 H   0 0.08329 1.00903 0.4237 1 1
H27 H   0 0.96578 0.91725 0.29742 1 1
H28 H   0 0.13409 0.968 0.1973 1 1
H29 H   0 1.01683 0.8731 1.0721 1 1
C30 C   0 0.84003 0.19969 0.80912 1 2.058879
C31 C   0 0.86913 0.15073 0.56491 1 2.058879
C32 C   0 0.80982 0.22283 0.68756 1 2.058879
C33 C   0 0.80601 0.20657 0.50879 1 2.058879
C34 C   0 0.8712 0.16505 0.74523 1 2.058879
C35 C   0 0.90536 0.14307 0.86995 1 2.058879
C36 C   0 0.83791 0.17306 0.44458 1 2.058879
H37 H   0 0.84141 0.21116 0.9569 1 1
H38 H   0 0.89484 0.12305 0.51235 1 1
H39 H   0 0.78352 0.24987 0.7407 1 1
H40 H   0 0.83651 0.16153 0.29686 1 1
H41 H   0 0.94408 0.15393 0.86518 1 1
H42 H   0 0.87018 0.26309 0.39333 1 1
C43 C   0 0.94795 0.30374 0.29793 1 2.058879
C44 C   0 0.65351 0.21934 0.19844 1 2.058879
C45 C   0 0.70197 0.23734 0.22649 1 2.058879
C46 C   0 0.77799 0.22939 0.39073 1 2.058879
C47 C   0 0.73068 0.21515 0.36425 1 2.058879
C48 C   0 0.6364 0.18699 0.30474 1 2.058879
C49 C   0 0.71067 0.17836 0.47014 1 2.058879
C50 C   0 0.66501 0.16452 0.44052 1 2.058879
C51 C   0 0.68079 0.08935 0.65377 1 2.058879
O52 O   0 0.64546 0.12454 0.54368 1 10
O53 O   0 0.90881 0.32821 0.20325 1 10
H54 H   0 0.73348 0.16071 0.57826 1 1
H55 H   0 0.52423 0.17162 0.14261 1 1
H56 H   0 0.56762 0.21904 0.08959 1 1
H57 H   0 0.53506 0.21993 0.30865 1 1
H58 H   0 0.70604 0.11115 0.74036 1 1
H59 H   0 0.70192 0.06721 0.55333 1 1
H60 H   0 0.65916 0.06504 0.74482 1 1
C61 C   0 0 0 0.5 1 2.058879
O1 O   0 -126.5984 37.03291 -342.6596 0.9798355 10
C2 C   0 -126.5732 36.98677 -342.608 0.9798355 2.058879
C3 C   0 -126.5592 36.95976 -342.7852 0.9798355 2.058879
O4 O   0 -126.6041 36.94875 -342.8939 0.9798355 10
C5 C   0 -126.6289 36.99533 -342.9422 0.9798355 2.058879
C6 C   0 -126.6421 37.02192 -342.7632 0.9798355 2.058879
O7 O   0 -19.03571 -127.2362 -64.48982 0.9754855 10
C8 C   0 -18.98592 -127.2235 -64.42303 0.9754855 2.058879
C9 C   0 -18.98095 -127.2387 -64.21992 0.9754855 2.058879
O10 O   0 -19.0181 -127.2124 -64.10676 0.9754855 10
C11 C   0 -19.06752 -127.2252 -64.17718 0.9754855 2.058879
C12 C   0 -19.07146 -127.2102 -64.3808 0.9754855 2.058879
O13 O   0 34.16714 -44.40128 65.5331 0.03893738 10
C14 C   0 34.19367 -44.44843 65.54807 0.03893738 2.058879
C15 C   0 34.24056 -44.44043 65.65643 0.03893738 2.058879
O16 O   0 34.27108 -44.40415 65.55534 0.03893738 10
C17 C   0 34.24366 -44.35752 65.54031 0.03893738 2.058879
C18 C   0 34.19674 -44.3665 65.43333 0.03893738 2.058879
