# Supplementary material for: Guest-adaptive molecular sensing in a dynamic 3D covalent organic framework
Source: Nat Commun. 2022 Dec 24;13:7936. doi: 10.1038/s41467-022-35674-8 (PMC9790004; doi:10.1038/s41467-022-35674-8)
Supplement: Supplementary file 10 — Source Data [file 41467_2022_35674_MOESM10_ESM.xlsx]

## Sheet: 2e
	simulation		experiment		diffrence		observed
	cal					2.71538	-5.05
1.99812	8327.01	1.99812	8560	1.99812	232.993	2.72328	-5.05
2.0021	8352.2	2.0021	8612	2.0021	259.8	3.60177	-5.05
2.00609	8376.47	2.00609	8594	2.00609	217.535	4.7106	-5.05
2.01008	8399.83	2.01008	8573	2.01008	173.17	4.72429	-5.05
2.01407	8422.3	2.01407	8675	2.01407	252.698	4.90513	-5.05
2.01806	8443.91	2.01806	8605	2.01806	161.094	5.38374	-5.05
2.02204	8464.67	2.02204	8659	2.02204	194.331	5.44741	-5.05
2.02603	8484.6	2.02603	8570	2.02603	85.4024	5.46321	-5.05
2.03002	8503.72	2.03002	8596	2.03002	92.2835	5.71713	-5.05
2.03401	8522.05	2.03401	8646	2.03401	123.951	5.87861	-5.05
2.038	8539.6	2.038	8555	2.038	15.3969	5.9515	-5.05
2.04199	8556.4	2.04199	8685	2.04199	128.598	6.24795	-5.05
2.04597	8572.47	2.04597	8735	2.04597	162.532	6.33853	-5.05
2.04996	8587.81	2.04996	8749	2.04996	161.19	6.6308	-5.05
2.05395	8602.45	2.05395	8542	2.05395	-60.4478	7.03897	-5.05
2.05794	8616.4	2.05794	8688	2.05794	71.5969	7.16187	-5.05
2.06193	8629.69	2.06193	8672	2.06193	42.3149	7.20693	-5.05
2.06592	8642.31	2.06592	8668	2.06592	25.6866	7.22189	-5.05
2.0699	8654.31	2.0699	8730	2.0699	75.6929	7.23085	-5.05
2.07389	8665.68	2.07389	8612	2.07389	-53.6759	7.54439	-5.05
2.07788	8676.44	2.07788	8697	2.07788	20.5591	7.5872	-5.05
2.08187	8686.61	2.08187	8606	2.08187	-80.612	7.91676	-5.05
2.08586	8696.21	2.08586	8717	2.08586	20.7931	8.14237	-5.05
2.08985	8705.24	2.08985	8686	2.08985	-19.2425	8.18207	-5.05
2.09383	8713.73	2.09383	8591	2.09383	-122.729	8.2058	-5.05
2.09782	8721.68	2.09782	8619	2.09782	-102.684	8.30898	-5.05
2.10181	8729.12	2.10181	8686	2.10181	-43.1189	8.5395	-5.05
2.1058	8736.05	2.1058	8743	2.1058	6.94974	8.60111	-5.05
2.10979	8742.49	2.10979	8601	2.10979	-141.488	8.79461	-5.05
2.11378	8748.45	2.11378	8667	2.11378	-81.4483	8.90074	-5.05
2.11777	8753.94	2.11777	8543	2.11777	-210.945	8.91288	-5.05
2.12175	8758.99	2.12175	8660	2.12175	-98.9872	8.92015	-5.05
2.12574	8763.59	2.12574	8673	2.12574	-90.5915	8.94919	-5.05
2.12973	8767.77	2.12973	8751	2.12973	-16.7674	9.21184	-5.05
2.13372	8771.53	2.13372	8716	2.13372	-55.5294	9.44341	-5.05
2.13771	8774.89	2.13771	8533	2.13771	-241.889	9.47086	-5.05
2.1417	8777.86	2.1417	8476	2.1417	-301.862	9.54239	-5.05
2.14568	8780.46	2.14568	8568	2.14568	-212.457	9.70842	-5.05
2.14967	8782.69	2.14967	8535	2.14967	-247.689	9.81578	-5.05
2.15366	8784.57	2.15366	8498	2.15366	-286.567	9.8334	-5.05
2.15765	8786.11	2.15765	8534	2.15765	-252.106	9.84879	-5.05
2.16164	8787.32	2.16164	8595	2.16164	-192.317	9.86636	-5.05
2.16563	8788.21	2.16563	8511	2.16563	-277.213	10.012	-5.05
2.16962	8788.81	2.16962	8625	2.16962	-163.808	10.3003	-5.05
2.1736	8789.12	2.1736	8670	2.1736	-119.12	10.3641	-5.05
2.17759	8789.18	2.17759	8577	2.17759	-212.18	10.4388	-5.05
2.18158	8789.14	2.18158	8633	2.18158	-156.141	10.6837	-5.05
2.18557	8788.58	2.18557	8520	2.18557	-268.578	10.7912	-5.05
2.18956	8787.71	2.18956	8769	2.18956	-18.7073	10.7932	-5.05
2.19355	8786.58	2.19355	8801	2.19355	14.4181	10.8184	-5.05
2.19754	8785.21	2.19754	8758	2.19754	-27.2107	10.8484	-5.05
2.20153	8783.6	2.20153	8562	2.20153	-221.603	10.8812	-5.05
2.20551	8781.77	2.20551	8645	2.20551	-136.768	10.913	-5.05
2.2095	8779.71	2.2095	8661	2.2095	-118.714	10.9209	-5.05
2.21349	8777.45	2.21349	8679	2.21349	-98.451	10.9527	-5.05
2.21748	8774.99	2.21748	8617	2.21748	-157.986	11.0497	-5.05
2.22147	8772.33	2.22147	8490	2.22147	-282.327	11.1377	-5.05
2.22546	8769.48	2.22546	8677	2.22546	-92.4838	11.1513	-5.05
2.22945	8766.46	2.22945	8743	2.22945	-23.4631	11.1668	-5.05
2.23343	8763.27	2.23343	8562	2.23343	-201.274	11.2056	-5.05
2.23742	8759.92	2.23742	8561	2.23742	-198.923	11.4621	-5.05
2.24141	8756.42	2.24141	8621	2.24141	-135.42	11.4678	-5.05
2.2454	8752.77	2.2454	8500	2.2454	-252.77	11.544	-5.05
2.24939	8748.98	2.24939	8638	2.24939	-110.981	11.5526	-5.05
2.25338	8745.06	2.25338	8568	2.25338	-177.062	11.671	-5.05
2.25737	8741.02	2.25737	8815	2.25737	73.9825	11.7862	-5.05
2.26135	8736.86	2.26135	8722	2.26135	-14.8574	11.7936	-5.05
2.26534	8732.59	2.26534	8729	2.26534	-3.58623	11.8943	-5.05
2.26933	8728.21	2.26933	8655	2.26933	-73.212	11.8961	-5.05
2.27332	8723.74	2.27332	8719	2.27332	-4.74245	11.9235	-5.05
2.27731	8719.18	2.27731	8741	2.27731	21.8179	11.9326	-5.05
2.2813	8714.54	2.2813	8595	2.2813	-119.54	12.0291	-5.05
2.28529	8709.82	2.28529	8668	2.28529	-41.8198	12.0445	-5.05
2.28927	8705.03	2.28927	8770	2.28927	64.9705	12.1099	-5.05
2.29326	8700.18	2.29326	8620	2.29326	-80.1766	12.1296	-5.05
2.29725	8695.26	2.29725	8615	2.29725	-80.2648	12.1794	-5.05
2.30124	8690.3	2.30124	8679	2.30124	-11.3016	12.3676	-5.05
2.30523	8685.29	2.30523	8736	2.30523	50.7058	12.5122	-5.05
2.30922	8680.25	2.30922	8746	2.30922	65.7536	12.5278	-5.05
2.31321	8675.17	2.31321	8681	2.31321	5.8348	12.5538	-5.05
2.31719	8670.06	2.31719	9011	2.31719	340.942	12.7012	-5.05
2.32118	8664.93	2.32118	8711	2.32118	46.0719	12.7097	-5.05
2.32517	8659.78	2.32517	8789	2.32517	129.217	12.7148	-5.05
2.32916	8654.63	2.32916	8727	2.32916	72.3711	12.7914	-5.05
2.33315	8649.47	2.33315	8818	2.33315	168.53	12.922	-5.05
2.33714	8644.31	2.33714	8928	2.33714	283.687	12.923	-5.05
2.34113	8639.16	2.34113	8599	2.34113	-40.1648	12.9958	-5.05
2.34511	8634.03	2.34511	8694	2.34511	59.9709	13.0225	-5.05
2.3491	8628.91	2.3491	8749	2.3491	120.087	13.0292	-5.05
2.35309	8623.82	2.35309	8667	2.35309	43.1773	13.0308	-5.05
2.35708	8618.76	2.35708	8636	2.35708	17.2374	13.0558	-5.05
2.36107	8613.74	2.36107	8772	2.36107	158.261	13.2078	-5.05
2.36506	8608.76	2.36506	8637	2.36506	28.2409	13.2118	-5.05
2.36905	8603.83	2.36905	8559	2.36905	-44.829	13.2821	-5.05
2.37304	8598.95	2.37304	8747	2.37304	148.047	13.2968	-5.05
2.37703	8594.14	2.37703	8849	2.37703	254.862	13.3611	-5.05
2.38101	8589.39	2.38101	8636	2.38101	46.6084	13.3945	-5.05
2.385	8584.72	2.385	8608	2.385	23.2818	13.4713	-5.05
2.38899	8580.13	2.38899	8612	2.38899	31.8746	13.5065	-5.05
2.39298	8575.62	2.39298	8606	2.39298	30.3801	13.5643	-5.05
2.39697	8571.21	2.39697	8651	2.39697	79.7901	13.5787	-5.05
2.40096	8566.9	2.40096	8639	2.40096	72.0997	13.6027	-5.05
2.40495	8562.7	2.40495	8445	2.40495	-117.7	13.6656	-5.05
2.40893	8558.62	2.40893	8708	2.40893	149.384	13.7053	-5.05
2.41292	8554.66	2.41292	8751	2.41292	196.343	13.7707	-5.05
2.41691	8550.83	2.41691	8589	2.41691	38.1699	13.909	-5.05
2.4209	8547.15	2.4209	8816	2.4209	268.855	14.0433	-5.05
2.42489	8543.61	2.42489	8668	2.42489	124.388	14.068	-5.05
2.42888	8540.24	2.42888	8899	2.42888	358.762	14.0987	-5.05
2.43287	8537.03	2.43287	8499	2.43287	-38.0344	14.1172	-5.05
2.43686	8534.01	2.43686	8741	2.43686	206.988	14.1656	-5.05
2.44084	8531.18	2.44084	8683	2.44084	151.817	14.191	-5.05
2.44483	8528.56	2.44483	8708	2.44483	179.441	14.2094	-5.05
2.44882	8526.15	2.44882	8595	2.44882	68.8482	14.2324	-5.05
2.45281	8523.98	2.45281	8762	2.45281	238.024	14.2575	-5.05
2.4568	8522.05	2.4568	8812	2.4568	289.952	14.3643	-5.05
2.46079	8520.38	2.46079	8761	2.46079	240.619	14.375	-5.05
2.46478	8518.99	2.46478	8647	2.46478	128.006	14.3871	-5.05
2.46877	8517.91	2.46877	8804	2.46877	286.094	14.4061	-5.05
2.47275	8517.14	2.47275	8578	2.47275	60.864	14.455	-5.05
2.47674	8516.71	2.47674	8645	2.47674	128.293	14.455	-5.05
2.48073	8516.64	2.48073	8657	2.48073	140.358	14.4851	-5.05
2.48472	8516.97	2.48472	8660	2.48472	143.031	14.5031	-5.05
2.48871	8517.72	2.48871	8621	2.48871	103.284	14.6365	-5.05
2.4927	8518.91	2.4927	8867	2.4927	348.085	14.6898	-5.05
2.49669	8520.6	2.49669	8575	2.49669	54.3997	14.7784	-5.05
2.50068	8522.81	2.50068	8711	2.50068	188.188	14.8643	-5.05
2.50467	8525.59	2.50467	8901	2.50467	375.407	14.9626	-5.05
2.50865	8528.99	2.50865	8763	2.50865	234.01	15.0813	-5.05
2.51264	8533.06	2.51264	8820	2.51264	286.942	15.1338	-5.05
2.51663	8537.86	2.51663	8836	2.51663	298.142	15.1569	-5.05
2.52062	8543.46	2.52062	8794	2.52062	250.545	15.1677	-5.05
2.52461	8549.93	2.52461	8737	2.52461	187.074	15.1913	-5.05
2.5286	8557.36	2.5286	8698	2.5286	140.641	15.22	-5.05
2.53259	8565.85	2.53259	8702	2.53259	136.15	15.2357	-5.05
2.53658	8575.51	2.53658	8881	2.53658	305.488	15.27	-5.05
2.54056	8586.47	2.54056	8841	2.54056	254.528	15.3311	-5.05
2.54455	8598.87	2.54455	8716	2.54455	117.126	15.3416	-5.05
2.54854	8612.89	2.54854	8838	2.54854	225.106	15.3771	-5.05
2.55253	8628.73	2.55253	8607	2.55253	-21.7265	15.4054	-5.05
2.55652	8646.6	2.55652	8813	2.55652	166.399	15.4224	-5.05
2.56051	8666.79	2.56051	8836	2.56051	169.212	15.4436	-5.05
2.5645	8689.6	2.5645	8990	2.5645	300.4	15.5559	-5.05
2.56848	8715.43	2.56848	9021	2.56848	305.572	15.682	-5.05
2.57247	8744.72	2.57247	8840	2.57247	95.2815	15.6867	-5.05
2.57646	8778.02	2.57646	8973	2.57646	194.98	15.751	-5.05
2.58045	8816	2.58045	9167	2.58045	351.002	15.7699	-5.05
2.58444	8859.46	2.58444	8990	2.58444	130.543	15.8141	-5.05
2.58843	8909.44	2.58843	9098	2.58843	188.564	15.8545	-5.05
2.59242	8967.2	2.59242	9124	2.59242	156.801	15.8694	-5.05
2.59641	9034.37	2.59641	9074	2.59641	39.6314	15.8765	-5.05
2.6004	9113.04	2.6004	8704	2.6004	-409.043	15.8834	-5.05
2.60438	9205.95	2.60438	9115	2.60438	-90.9522	15.929	-5.05
2.60837	9316.83	2.60837	9270	2.60837	-46.831	15.971	-5.05
2.61236	9450.69	2.61236	9551	2.61236	100.309	16.0328	-5.05
2.61635	9614.53	2.61635	9336	2.61635	-278.529	16.0993	-5.05
2.62034	9818.19	2.62034	9417	2.62034	-401.188	16.1065	-5.05
2.62433	10075.3	2.62433	9608	2.62433	-467.334	16.1142	-5.05
2.62832	10404.2	2.62832	9622	2.62832	-782.233	16.1413	-5.05
2.63231	10825.5	2.63231	9842	2.63231	-983.469	16.1467	-5.05
2.6363	11356.8	2.6363	10501	2.6363	-855.772	16.2251	-5.05
2.64028	12008.3	2.64028	10934	2.64028	-1074.3	16.3112	-5.05
2.64427	12784.4	2.64427	11549	2.64427	-1235.38	16.3257	-5.05
2.64826	13690.3	2.64826	12194	2.64826	-1496.27	16.3377	-5.05
2.65225	14735.2	2.65225	13475	2.65225	-1260.2	16.3578	-5.05
2.65624	15934.7	2.65624	15020	2.65624	-914.684	16.3981	-5.05
2.66023	17310.8	2.66023	16810	2.66023	-500.805	16.4177	-5.05
2.66422	18891.8	2.66422	19053	2.66422	161.209	16.4177	-5.05
2.6682	20712.8	2.6682	22152	2.6682	1439.16	16.4519	-5.05
2.67219	22809.9	2.67219	25211	2.67219	2401.09	16.4655	-5.05
2.67618	25209.1	2.67618	29560	2.67618	4350.88	16.6209	-5.05
2.68017	27892.3	2.68017	31659	2.68017	3766.66	16.6239	-5.05
2.68416	30712.1	2.68416	34112	2.68416	3399.86	16.6301	-5.05
2.68815	33223.7	2.68815	35624	2.68815	2400.34	16.6361	-5.05
2.69214	34498.5	2.69214	35072	2.69214	573.49	16.6629	-5.05
2.69613	33430.7	2.69613	34670	2.69613	1239.34	16.6734	-5.05
2.70012	29917.6	2.70012	31484	2.70012	1566.42	16.6826	-5.05
2.7041	25331.6	2.7041	26576	2.7041	1244.36	16.7274	-5.05
2.70809	21147.1	2.70809	21371	2.70809	223.947	16.7483	-5.05
2.71208	17935.4	2.71208	17061	2.71208	-874.424	16.7981	-5.05
2.71607	15627.8	2.71607	14109	2.71607	-1518.84	16.8004	-5.05
2.72006	13988.1	2.72006	12081	2.72006	-1907.05	16.8677	-5.05
2.72405	12808.5	2.72405	11204	2.72405	-1604.48	16.9069	-5.05
2.72804	11941.9	2.72804	10513	2.72804	-1428.9	16.9741	-5.05
2.73203	11291.2	2.73203	10098	2.73203	-1193.19	17.0759	-5.05
2.73602	10792.1	2.73602	9755	2.73602	-1037.12	17.0805	-5.05
2.74	10401.9	2.74	9585	2.74	-816.887	17.1112	-5.05
2.74399	10091.5	2.74399	9198	2.74399	-893.497	17.1351	-5.05
2.74798	9840.66	2.74798	9168	2.74798	-672.664	17.138	-5.05
2.75197	9635.23	2.75197	9060	2.75197	-575.228	17.1526	-5.05
2.75596	9464.92	2.75596	8980	2.75596	-484.917	17.2305	-5.05
2.75995	9322.19	2.75995	8951	2.75995	-371.186	17.2341	-5.05
2.76394	9201.43	2.76394	8775	2.76394	-426.429	17.2375	-5.05
2.76793	9098.32	2.76793	8725	2.76793	-373.319	17.2622	-5.05
2.77191	9009.61	2.77191	8952	2.77191	-57.6052	17.2891	-5.05
2.7759	8932.73	2.7759	8778	2.7759	-154.734	17.2955	-5.05
2.77989	8865.71	2.77989	8714	2.77989	-151.709	17.2993	-5.05
2.78388	8806.9	2.78388	8601	2.78388	-205.896	17.3857	-5.05
2.78787	8755.02	2.78787	8803	2.78787	47.9755	17.4252	-5.05
2.79186	8709.05	2.79186	8679	2.79186	-30.0516	17.4402	-5.05
2.79585	8668.12	2.79585	8590	2.79585	-78.123	17.446	-5.05
2.79983	8631.54	2.79983	8444	2.79983	-187.543	17.4532	-5.05
2.80382	8598.71	2.80382	8844	2.80382	245.29	17.4653	-5.05
2.80781	8569.14	2.80781	8477	2.80781	-92.1448	17.4816	-5.05
2.8118	8542.44	2.8118	8560	2.8118	17.5637	17.4903	-5.05
2.81579	8518.24	2.81579	8642	2.81579	123.757	17.6029	-5.05
2.81978	8496.26	2.81978	8626	2.81978	129.743	17.6524	-5.05
2.82377	8476.23	2.82377	8509	2.82377	32.7679	17.6858	-5.05
2.82776	8457.95	2.82776	8644	2.82776	186.049	17.7061	-5.05
2.83175	8441.23	2.83175	8547	2.83175	105.774	17.7233	-5.05
2.83573	8425.9	2.83573	8607	2.83573	181.101	17.7829	-5.05
2.83972	8411.82	2.83972	8745	2.83972	333.179	17.8267	-5.05
2.84371	8398.87	2.84371	8542	2.84371	143.129	17.8293	-5.05
2.8477	8386.94	2.8477	8517	2.8477	130.058	17.8664	-5.05
2.85169	8375.94	2.85169	8434	2.85169	58.0588	17.8708	-5.05
2.85568	8365.78	2.85568	8625	2.85568	259.222	17.8909	-5.05
2.85967	8356.38	2.85967	8651	2.85967	294.619	17.8932	-5.05
2.86366	8347.68	2.86366	8345	2.86366	-2.68393	17.9002	-5.05
2.86764	8339.63	2.86764	8615	2.86764	275.37	17.9056	-5.05
2.87163	8332.16	2.87163	8607	2.87163	274.839	17.9258	-5.05
2.87562	8325.23	2.87562	8508	2.87562	182.767	17.9398	-5.05
2.87961	8318.8	2.87961	8455	2.87961	136.196	17.9442	-5.05
2.8836	8312.84	2.8836	8384	2.8836	71.165	17.9483	-5.05
2.88759	8307.29	2.88759	8549	2.88759	241.71	17.9642	-5.05
2.89158	8302.14	2.89158	8433	2.89158	130.861	18.0068	-5.05
2.89557	8297.35	2.89557	8504	2.89557	206.647	18.0948	-5.05
2.89955	8292.91	2.89955	8506	2.89955	213.092	18.1306	-5.05
2.90354	8288.78	2.90354	8541	2.90354	252.222	18.1356	-5.05
2.90753	8284.94	2.90753	8600	2.90753	315.057	18.2395	-5.05
2.91152	8281.38	2.91152	8592	2.91152	310.617	18.3618	-5.05
2.91551	8278.08	2.91551	8514	2.91551	235.92	18.3992	-5.05
2.9195	8275.02	2.9195	8557	2.9195	281.984	18.4183	-5.05
2.92349	8272.18	2.92349	8400	2.92349	127.821	18.4725	-5.05
2.92747	8269.55	2.92747	8645	2.92747	375.447	18.4942	-5.05
2.93146	8267.12	2.93146	8352	2.93146	84.8758	18.5072	-5.05
2.93545	8264.88	2.93545	8395	2.93545	130.118	18.5221	-5.05
2.93944	8262.82	2.93944	8409	2.93944	146.184	18.5357	-5.05
2.94343	8260.91	2.94343	8488	2.94343	227.086	18.5537	-5.05
2.94742	8259.17	2.94742	8405	2.94742	145.832	18.562	-5.05
2.95141	8257.57	2.95141	8627	2.95141	369.432	18.5714	-5.05
2.9554	8256.11	2.9554	8358	2.9554	101.893	18.5888	-5.05
2.95939	8254.78	2.95939	8365	2.95939	110.224	18.6076	-5.05
2.96337	8253.57	2.96337	8409	2.96337	155.431	18.6797	-5.05
2.96736	8252.48	2.96736	8427	2.96736	174.522	18.6991	-5.05
2.97135	8251.5	2.97135	8539	2.97135	287.502	18.7031	-5.05
2.97534	8250.62	2.97534	8174	2.97534	-76.6216	18.7184	-5.05
2.97933	8249.84	2.97933	8446	2.97933	196.156	18.7593	-5.05
2.98332	8249.16	2.98332	8401	2.98332	151.839	18.7732	-5.05
2.98731	8248.57	2.98731	8381	2.98731	132.435	18.8085	-5.05
2.99129	8248.05	2.99129	8406	2.99129	157.946	18.8431	-5.05
2.99528	8247.62	2.99528	8344	2.99528	96.3777	18.8831	-5.05
2.99927	8247.27	2.99927	8478	2.99927	230.734	18.9519	-5.05
3.00326	8246.98	3.00326	8322	3.00326	75.0192	18.9618	-5.05
3.00725	8246.76	3.00725	8475	3.00725	228.237	18.9889	-5.05
3.01124	8246.61	3.01124	8536	3.01124	289.39	19.0119	-5.05
3.01523	8246.52	3.01523	8580	3.01523	333.482	19.0172	-5.05
3.01922	8246.48	3.01922	8342	3.01922	95.5173	19.0238	-5.05
3.0232	8246.5	3.0232	8441	3.0232	194.498	19.118	-5.05
3.02719	8246.57	3.02719	8393	3.02719	146.426	19.1597	-5.05
3.03118	8246.69	3.03118	8569	3.03118	322.306	19.1617	-5.05
3.03517	8246.86	3.03517	8428	3.03517	181.14	19.1789	-5.05
3.03916	8247.07	3.03916	8372	3.03916	124.93	19.2063	-5.05
3.04315	8247.32	3.04315	8362	3.04315	114.678	19.2074	-5.05
3.04713	8247.61	3.04713	8363	3.04713	115.387	19.2246	-5.05
3.05112	8247.94	3.05112	8433	3.05112	185.06	19.2348	-5.05
3.05511	8248.3	3.05511	8434	3.05511	185.698	19.2552	-5.05
3.0591	8248.7	3.0591	8572	3.0591	323.303	19.2637	-5.05
3.06309	8249.12	3.06309	8232	3.06309	-17.1232	19.3254	-5.05
3.06708	8249.58	3.06708	8418	3.06708	168.422	19.3818	-5.05
3.07107	8250.06	3.07107	8355	3.07107	104.94	19.4088	-5.05
3.07506	8250.57	3.07506	8230	3.07506	-20.5676	19.4971	-5.05
3.07904	8251.1	3.07904	8375	3.07904	123.901	19.5376	-5.05
3.08303	8251.65	3.08303	8373	3.08303	121.347	19.5646	-5.05
3.08702	8252.23	3.08702	8403	3.08702	150.773	19.6024	-5.05
3.09101	8252.82	3.09101	8232	3.09101	-20.8208	19.6773	-5.05
3.095	8253.43	3.095	8289	3.095	35.5676	19.6824	-5.05
3.09899	8254.06	3.09899	8372	3.09899	117.939	19.6894	-5.05
3.10298	8254.7	3.10298	8329	3.10298	74.2957	19.7141	-5.05
3.10696	8255.36	3.10696	8524	3.10696	268.638	19.7219	-5.05
3.11095	8256.03	3.11095	8377	3.11095	120.968	19.7275	-5.05
3.11494	8256.71	3.11494	8177	3.11494	-79.7142	19.7326	-5.05
3.11893	8257.41	3.11893	8351	3.11893	93.5931	19.7378	-5.05
3.12292	8258.11	3.12292	8307	3.12292	48.891	19.7497	-5.05
3.12691	8258.82	3.12691	8313	3.12691	54.1803	19.7556	-5.05
3.1309	8259.54	3.1309	8399	3.1309	139.462	19.7612	-5.05
3.13488	8260.26	3.13488	8504	3.13488	243.738	19.7808	-5.05
3.13887	8260.99	3.13887	8392	3.13887	131.007	19.8163	-5.05
3.14286	8261.73	3.14286	8399	3.14286	137.272	19.8222	-5.05
3.14685	8262.47	3.14685	8326	3.14685	63.5335	19.872	-5.05
3.15084	8263.21	3.15084	8246	3.15084	-17.2129	19.8823	-5.05
3.15483	8263.98	3.15483	8309	3.15483	45.0247	19.8886	-5.05
3.15882	8264.77	3.15882	8296	3.15882	31.227	19.9107	-5.05
3.1628	8265.61	3.1628	8524	3.1628	258.386	19.9151	-5.05
3.16679	8266.51	3.16679	8185	3.16679	-81.5082	19.9327	-5.05
3.17078	8267.47	3.17078	8328	3.17078	60.5275	20.0055	-5.05
3.17477	8268.54	3.17477	8250	3.17477	-18.5356	20.0615	-5.05
3.17876	8269.76	3.17876	8308	3.17876	38.2434	20.0846	-5.05
3.18275	8271.38	3.18275	8155	3.18275	-116.384	20.0878	-5.05
3.18673	8273.2	3.18673	8169	3.18673	-104.203	20.1107	-5.05
3.19072	8275.6	3.19072	8309	3.19072	33.3959	20.1107	-5.05
3.19471	8276.36	3.19471	8508	3.19471	231.637	20.1209	-5.05
3.1987	8277.12	3.1987	8134	3.1987	-143.119	20.1232	-5.05
3.20269	8277.87	3.20269	8318	3.20269	40.1298	20.1307	-5.05
3.20668	8278.62	3.20668	8366	3.20668	87.3827	20.1471	-5.05
3.21067	8279.36	3.21067	8250	3.21067	-29.3595	20.1799	-5.05
3.21465	8280.1	3.21465	8237	3.21465	-43.0966	20.2322	-5.05
3.21864	8280.83	3.21864	8384	3.21864	103.171	20.3166	-5.05
3.22263	8281.56	3.22263	8363	3.22263	81.4448	20.3919	-5.05
3.22662	8282.28	3.22662	8425	3.22662	142.724	20.4404	-5.05
3.23061	8282.99	3.23061	8325	3.23061	42.0083	20.4504	-5.05
3.2346	8283.7	3.2346	8362	3.2346	78.2988	20.4676	-5.05
3.23858	8284.41	3.23858	8245	3.23858	-39.4052	20.4705	-5.05
3.24257	8285.1	3.24257	8363	3.24257	77.8967	20.5049	-5.05
3.24656	8285.8	3.24656	8421	3.24656	135.204	20.521	-5.05
3.25055	8286.48	3.25055	8380	3.25055	93.5171	20.5661	-5.05
3.25454	8287.16	3.25454	8466	3.25454	178.835	20.5962	-5.05
3.25853	8287.84	3.25853	8252	3.25853	-35.8412	20.6941	-5.05
3.26251	8288.51	3.26251	8355	3.26251	66.487	20.7062	-5.05
3.2665	8289.18	3.2665	8232	3.2665	-57.1802	20.71	-5.05
3.27049	8289.84	3.27049	8343	3.27049	53.1564	20.7384	-5.05
3.27448	8290.5	3.27448	8255	3.27448	-35.5033	20.761	-5.05
3.27847	8291.16	3.27847	8227	3.27847	-64.1601	20.7699	-5.05
3.28246	8291.81	3.28246	8396	3.28246	104.185	20.8058	-5.05
3.28644	8292.47	3.28644	8303	3.28644	10.5324	20.8094	-5.05
3.29043	8293.12	3.29043	8185	3.29043	-108.12	20.8231	-5.05
3.29442	8293.77	3.29442	8299	3.29442	5.22764	20.8569	-5.05
3.29841	8294.43	3.29841	8263	3.29841	-31.426	20.8601	-5.05
3.3024	8295.08	3.3024	8124	3.3024	-171.082	20.8667	-5.05
3.30639	8295.74	3.30639	8413	3.30639	117.258	20.9075	-5.05
3.31037	8296.41	3.31037	8085	3.31037	-211.407	20.972	-5.05
3.31436	8297.08	3.31436	8192	3.31436	-105.078	20.9743	-5.05
3.31835	8297.76	3.31835	8271	3.31835	-26.7584	20.9894	-5.05
3.32234	8298.45	3.32234	8228	3.32234	-70.449	21.0289	-5.05
3.32633	8299.15	3.32633	8334	3.32633	34.8455	21.1548	-5.05
3.33032	8299.88	3.33032	8236	3.33032	-63.8801	21.1559	-5.05
3.3343	8300.63	3.3343	8330	3.3343	29.3706	21.1684	-5.05
3.33829	8301.41	3.33829	8316	3.33829	14.5928	21.1875	-5.05
3.34228	8302.22	3.34228	8202	3.34228	-100.219	21.2469	-5.05
3.34627	8303.07	3.34627	8251	3.34627	-52.0731	21.2639	-5.05
3.35026	8303.98	3.35026	8176	3.35026	-127.983	21.2657	-5.05
3.35425	8304.98	3.35425	8286	3.35425	-18.9804	21.2864	-5.05
3.35823	8306.24	3.35823	8104	3.35823	-202.235	21.287	-5.05
3.36222	8307.19	3.36222	8182	3.36222	-125.194	21.2901	-5.05
3.36621	8308.2	3.36621	8383	3.36621	74.7978	21.309	-5.05
3.3702	8309.27	3.3702	8521	3.3702	211.733	21.3555	-5.05
3.37419	8310.4	3.37419	8317	3.37419	6.60385	21.3651	-5.05
3.37817	8311.6	3.37817	8294	3.37817	-17.5966	21.3709	-5.05
3.38216	8312.88	3.38216	8267	3.38216	-45.8767	21.3985	-5.05
3.38615	8314.25	3.38615	8420	3.38615	105.753	21.4033	-5.05
3.39014	8315.72	3.39014	8385	3.39014	69.2828	21.4191	-5.05
3.39413	8317.3	3.39413	8091	3.39413	-226.301	21.4204	-5.05
3.39811	8319.01	3.39811	8311	3.39811	-8.01045	21.4291	-5.05
3.4021	8320.86	3.4021	8414	3.4021	93.1372	21.4314	-5.05
3.40609	8322.87	3.40609	8452	3.40609	129.126	21.4609	-5.05
3.41008	8325.06	3.41008	8444	3.41008	118.935	21.4702	-5.05
3.41407	8327.46	3.41407	8266	3.41407	-61.4569	21.5106	-5.05
3.41805	8330.08	3.41805	8317	3.41805	-13.0766	21.5137	-5.05
3.42204	8332.95	3.42204	8295	3.42204	-37.9532	21.5371	-5.05
3.42603	8336.12	3.42603	8254	3.42603	-82.1204	21.5551	-5.05
3.43002	8339.62	3.43002	8317	3.43002	-22.6173	21.5698	-5.05
3.43401	8343.49	3.43401	8391	3.43401	47.5109	21.5901	-5.05
3.43799	8347.79	3.43799	8330	3.43799	-17.7884	21.621	-5.05
3.44198	8352.58	3.44198	8471	3.44198	118.423	21.688	-5.05
3.44597	8357.93	3.44597	8497	3.44597	139.074	21.692	-5.05
3.44996	8363.92	3.44996	8381	3.44996	17.0774	21.6943	-5.05
3.45395	8370.67	3.45395	8392	3.45395	21.3323	21.7384	-5.05
3.45794	8378.29	3.45794	8402	3.45794	23.7147	21.7431	-5.05
3.46192	8386.92	3.46192	8238	3.46192	-148.918	21.7583	-5.05
3.46591	8396.75	3.46591	8328	3.46591	-68.7475	21.8039	-5.05
3.4699	8407.99	3.4699	8329	3.4699	-78.9912	21.816	-5.05
3.47389	8420.92	3.47389	8374	3.47389	-46.9199	21.8231	-5.05
3.47788	8435.87	3.47788	8372	3.47788	-63.8675	21.8312	-5.05
3.48186	8453.27	3.48186	8313	3.48186	-140.268	21.8339	-5.05
3.48585	8473.66	3.48585	8335	3.48585	-138.664	21.8702	-5.05
3.48984	8497.76	3.48984	8506	3.48984	8.23832	21.8854	-5.05
3.49383	8526.49	3.49383	8460	3.49383	-66.4918	21.9077	-5.05
3.49782	8561.1	3.49782	8565	3.49782	3.90247	21.9095	-5.05
3.5018	8603.27	3.5018	8618	3.5018	14.7312	21.9257	-5.05
3.50579	8655.34	3.50579	8530	3.50579	-125.34	21.929	-5.05
3.50978	8720.58	3.50978	8509	3.50978	-211.578	21.9307	-5.05
3.51377	8803.55	3.51377	8565	3.51377	-238.547	21.9347	-5.05
3.51776	8910.45	3.51776	8647	3.51776	-263.453	21.94	-5.05
3.52174	9049.03	3.52174	8796	3.52174	-253.027	21.9508	-5.05
3.52573	9227.32	3.52573	8758	3.52573	-469.319	21.9642	-5.05
3.52972	9451.8	3.52972	8965	3.52972	-486.797	22.0009	-5.05
3.53371	9726.79	3.53371	9150	3.53371	-576.785	22.015	-5.05
3.53769	10056.3	3.53769	9318	3.53769	-738.298	22.0444	-5.05
3.54168	10445.2	3.54168	9818	3.54168	-627.199	22.0644	-5.05
3.54567	10899.6	3.54567	9361	3.54567	-1538.61	22.0644	-5.05
3.54966	11425.2	3.54966	10244	3.54966	-1181.19	22.0867	-5.05
3.55365	12022.1	3.55365	10424	3.55365	-1598.12	22.0883	-5.05
3.55763	12672.9	3.55763	10911	3.55763	-1761.86	22.1004	-5.05
3.56162	13316.6	3.56162	11392	3.56162	-1924.64	22.1094	-5.05
3.56561	13807.7	3.56561	11672	3.56561	-2135.67	22.1443	-5.05
3.5696	13908.6	3.5696	11262	3.5696	-2646.63	22.1664	-5.05
3.57359	13445.6	3.57359	11410	3.57359	-2035.63	22.1745	-5.05
3.57757	12556.7	3.57757	11115	3.57757	-1441.66	22.2063	-5.05
3.58156	11591.2	3.58156	10961	3.58156	-630.181	22.2069	-5.05
3.58555	10780.9	3.58555	10412	3.58555	-368.92	22.2118	-5.05
3.58954	10172.8	3.58954	9716	3.58954	-456.807	22.2148	-5.05
3.59352	9732.4	3.59352	9336	3.59352	-396.4	22.319	-5.05
3.59751	9413.28	3.59751	9235	3.59751	-178.28	22.3361	-5.05
3.6015	9178.71	3.6015	8946	3.6015	-232.711	22.3506	-5.05
3.60549	9002.88	3.60549	8824	3.60549	-178.878	22.3896	-5.05
3.60947	8868.38	3.60947	8670	3.60947	-198.381	22.3901	-5.05
3.61346	8763.41	3.61346	8390	3.61346	-373.415	22.4177	-5.05
3.61745	8680.02	3.61745	8496	3.61745	-184.02	22.434	-5.05
3.62144	8612.67	3.62144	8588	3.62144	-24.6729	22.4492	-5.05
3.62542	8557.43	3.62542	8474	3.62542	-83.4333	22.4521	-5.05
3.62941	8511.51	3.62941	8229	3.62941	-282.513	22.4606	-5.05
3.6334	8472.87	3.6334	8293	3.6334	-179.87	22.4836	-5.05
3.63739	8439.96	3.63739	8331	3.63739	-108.961	22.5278	-5.05
3.64138	8411.65	3.64138	8428	3.64138	16.3461	22.533	-5.05
3.64536	8387.06	3.64536	8245	3.64536	-142.055	22.5498	-5.05
3.64935	8365.49	3.64935	8309	3.64935	-56.4927	22.5586	-5.05
3.65334	8346.44	3.65334	8286	3.65334	-60.437	22.577	-5.05
3.65733	8329.46	3.65733	8323	3.65733	-6.45603	22.5861	-5.05
3.66131	8314.22	3.66131	8310	3.66131	-4.22061	22.5972	-5.05
3.6653	8300.45	3.6653	8382	3.6653	81.5499	22.6347	-5.05
3.66929	8287.93	3.66929	8049	3.66929	-238.926	22.6814	-5.05
3.67328	8276.47	3.67328	8161	3.67328	-115.47	22.6849	-5.05
3.67726	8265.92	3.67726	8157	3.67726	-108.923	22.6877	-5.05
3.68125	8256.17	3.68125	8099	3.68125	-157.168	22.7281	-5.05
3.68524	8247.09	3.68524	8168	3.68524	-79.0921	22.7655	-5.05
3.68923	8238.61	3.68923	8319	3.68923	80.3871	22.7725	-5.05
3.69321	8230.65	3.69321	8157	3.69321	-73.6508	22.787	-5.05
3.6972	8223.15	3.6972	8095	3.6972	-128.146	22.8191	-5.05
3.70119	8216.04	3.70119	8273	3.70119	56.9604	22.8458	-5.05
3.70518	8209.29	3.70518	8133	3.70518	-76.2887	22.8772	-5.05
3.70916	8202.85	3.70916	8219	3.70916	16.151	22.8944	-5.05
3.71315	8196.69	3.71315	8007	3.71315	-189.689	22.9005	-5.05
3.71714	8190.78	3.71714	8302	3.71714	111.224	22.9176	-5.05
3.72113	8185.08	3.72113	8120	3.72113	-65.0819	22.9424	-5.05
3.72511	8179.59	3.72511	8107	3.72511	-72.5865	22.9468	-5.05
3.7291	8174.27	3.7291	8073	3.7291	-101.266	22.9742	-5.05
3.73309	8169.11	3.73309	7958	3.73309	-211.106	22.9809	-5.05
3.73707	8164.09	3.73707	8155	3.73707	-9.08797	23.0483	-5.05
3.74106	8159.2	3.74106	8130	3.74106	-29.197	23.0599	-5.05
3.74505	8154.42	3.74505	8112	3.74505	-42.4231	23.0654	-5.05
3.74904	8149.76	3.74904	8075	3.74904	-74.7559	23.0677	-5.05
3.75303	8145.19	3.75303	8169	3.75303	23.8096	23.077	-5.05
3.75701	8140.72	3.75701	8103	3.75701	-37.7178	23.09	-5.05
3.761	8136.33	3.761	8165	3.761	28.6684	23.0961	-5.05
3.76499	8132.03	3.76499	8125	3.76499	-7.03113	23.1392	-5.05
3.76897	8127.82	3.76897	8273	3.76897	145.183	23.1535	-5.05
3.77296	8123.71	3.77296	7923	3.77296	-200.707	23.2145	-5.05
3.77695	8119.87	3.77695	8191	3.77695	71.1318	23.2212	-5.05
3.78094	8115.76	3.78094	7974	3.78094	-141.763	23.2288	-5.05
3.78492	8111.69	3.78492	8305	3.78492	193.31	23.2319	-5.05
3.78891	8107.65	3.78891	8152	3.78891	44.3451	23.2435	-5.05
3.7929	8103.66	3.7929	8129	3.7929	25.3424	23.2462	-5.05
3.79689	8099.69	3.79689	8075	3.79689	-24.6931	23.275	-5.05
3.80087	8095.76	3.80087	7905	3.80087	-190.759	23.289	-5.05
3.80486	8091.85	3.80486	8105	3.80486	13.148	23.2918	-5.05
3.80885	8087.97	3.80885	8215	3.80885	127.031	23.2978	-5.05
3.81283	8084.11	3.81283	8019	3.81283	-65.1103	23.2998	-5.05
3.81682	8080.27	3.81682	8025	3.81682	-55.2726	23.3178	-5.05
3.82081	8076.46	3.82081	8201	3.82081	124.543	23.3286	-5.05
3.82479	8072.66	3.82479	8053	3.82479	-19.6616	23.3346	-5.05
3.82878	8068.89	3.82878	8048	3.82878	-20.8878	23.4206	-5.05
3.83277	8065.14	3.83277	8255	3.83277	189.864	23.4456	-5.05
3.83676	8061.41	3.83676	7992	3.83676	-69.4059	23.4564	-5.05
3.84074	8057.71	3.84074	8190	3.84074	132.295	23.4724	-5.05
3.84473	8054.05	3.84473	8051	3.84473	-3.05114	23.4799	-5.05
3.84872	8050.51	3.84872	8089	3.84872	38.4913	23.5194	-5.05
3.8527	8046.82	3.8527	8076	3.8527	29.1789	23.5318	-5.05
3.85669	8043.15	3.85669	7957	3.85669	-86.1465	23.5624	-5.05
3.86068	8039.45	3.86068	8090	3.86068	50.5487	23.5955	-5.05
3.86467	8035.76	3.86467	8135	3.86467	99.2365	23.6577	-5.05
3.86865	8032.08	3.86865	8079	3.86865	46.9173	23.6723	-5.05
3.87264	8028.41	3.87264	8316	3.87264	287.592	23.7063	-5.05
3.87663	8024.74	3.87663	8352	3.87663	327.26	23.7213	-5.05
3.88061	8021.08	3.88061	8200	3.88061	178.923	23.7497	-5.05
3.8846	8017.42	3.8846	8127	3.8846	109.581	23.7639	-5.05
3.88859	8013.77	3.88859	8206	3.88859	192.233	23.7645	-5.05
3.89257	8010.12	3.89257	8141	3.89257	130.881	23.8049	-5.05
3.89656	8006.48	3.89656	8163	3.89656	156.525	23.8343	-5.05
3.90055	8002.84	3.90055	8028	3.90055	25.1637	23.8368	-5.05
3.90454	7999.2	3.90454	8195	3.90454	195.799	23.8417	-5.05
3.90852	7995.57	3.90852	8108	3.90852	112.43	23.8517	-5.05
3.91251	7991.94	3.91251	7888	3.91251	-103.944	23.8693	-5.05
3.9165	7988.32	3.9165	8119	3.9165	130.679	23.8941	-5.05
3.92048	7984.7	3.92048	8140	3.92048	155.298	23.9213	-5.05
3.92447	7981.09	3.92447	7972	3.92447	-9.08604	23.9239	-5.05
3.92846	7977.47	3.92846	8064	3.92846	86.5257	23.9259	-5.05
3.93244	7973.87	3.93244	8185	3.93244	211.134	23.9271	-5.05
3.93643	7970.26	3.93643	8044	3.93643	73.7368	23.9296	-5.05
3.94042	7966.66	3.94042	8187	3.94042	220.337	23.9392	-5.05
3.9444	7963.07	3.9444	8121	3.9444	157.934	23.9715	-5.05
3.94839	7959.47	3.94839	8182	3.94839	222.532	23.9851	-5.05
3.95238	7955.87	3.95238	8050	3.95238	94.1341	23.99	-5.05
3.95636	7952.26	3.95636	8101	3.95636	148.739	23.9999	-5.05
3.96035	7948.65	3.96035	8124	3.96035	175.35	24.0036	-5.05
3.96434	7945.03	3.96434	8232	3.96434	286.967	24.0196	-5.05
3.96833	7941.41	3.96833	8096	3.96833	154.592	24.0349	-5.05
3.97231	7937.78	3.97231	8020	3.97231	82.2243	24.0454	-5.05
3.9763	7934.13	3.9763	7896	3.9763	-38.1306	24.0611	-5.05
3.98028	7930.47	3.98028	7996	3.98028	65.5292	24.0638	-5.05
3.98427	7926.79	3.98427	8163	3.98427	236.207	24.069	-5.05
3.98826	7923.09	3.98826	7885	3.98826	-38.0879	24.0696	-5.05
3.99225	7919.35	3.99225	8009	3.99225	89.6538	24.1191	-5.05
3.99623	7915.55	3.99623	8038	3.99623	122.451	24.1263	-5.05
4.00022	7911.65	4.00022	7979	4.00022	67.3468	24.1805	-5.05
4.0042	7907.51	4.0042	8137	4.0042	229.491	24.1899	-5.05
4.00819	7903.01	4.00819	8167	4.00819	263.992	24.1952	-5.05
4.01218	7899.25	4.01218	7963	4.01218	63.7527	24.1997	-5.05
4.01616	7895.77	4.01616	8049	4.01616	153.226	24.2311	-5.05
4.02015	7892.31	4.02015	7976	4.02015	83.6918	24.2558	-5.05
4.02414	7888.85	4.02414	7956	4.02414	67.149	24.2997	-5.05
4.02812	7885.4	4.02812	8133	4.02812	247.599	24.3183	-5.05
4.03211	7881.96	4.03211	7971	4.03211	89.0387	24.3277	-5.05
4.0361	7878.53	4.0361	8321	4.0361	442.471	24.3642	-5.05
4.04008	7875.11	4.04008	8104	4.04008	228.892	24.3659	-5.05
4.04407	7871.7	4.04407	8232	4.04407	360.305	24.386	-5.05
4.04806	7868.29	4.04806	8320	4.04806	451.707	24.4042	-5.05
4.05204	7864.9	4.05204	8113	4.05204	248.096	24.4147	-5.05
4.05603	7861.53	4.05603	8272	4.05603	410.47	24.4224	-5.05
4.06001	7858.18	4.06001	8215	4.06001	356.824	24.4505	-5.05
4.064	7854.84	4.064	8308	4.064	453.159	24.4671	-5.05
4.06799	7851.53	4.06799	8276	4.06799	424.467	24.4732	-5.05
4.07197	7848.26	4.07197	8092	4.07197	243.741	24.4868	-5.05
4.07596	7845.05	4.07596	7959	4.07596	113.952	24.4972	-5.05
4.07995	7842	4.07995	8117	4.07995	275	24.5043	-5.05
4.08393	7838.71	4.08393	8109	4.08393	270.291	24.5053	-5.05
4.08792	7835.43	4.08792	8129	4.08792	293.569	24.5189	-5.05
4.09191	7832.17	4.09191	7899	4.09191	66.8319	24.5396	-5.05
4.09589	7828.92	4.09589	8060	4.09589	231.08	24.5622	-5.05
4.09988	7825.69	4.09988	7948	4.09988	122.313	24.5803	-5.05
4.10386	7822.47	4.10386	8075	4.10386	252.529	24.6138	-5.05
4.10785	7819.27	4.10785	8106	4.10785	286.729	24.6392	-5.05
4.11184	7816.09	4.11184	8104	4.11184	287.912	24.7003	-5.05
4.11582	7812.92	4.11582	7961	4.11582	148.079	24.7353	-5.05
4.11981	7809.77	4.11981	7943	4.11981	133.227	24.7449	-5.05
4.1238	7806.64	4.1238	8175	4.1238	368.356	24.749	-5.05
4.12778	7803.53	4.12778	8029	4.12778	225.467	24.7572	-5.05
4.13177	7800.44	4.13177	8169	4.13177	368.558	24.7712	-5.05
4.13575	7797.37	4.13575	7954	4.13575	156.629	24.7856	-5.05
4.13974	7794.32	4.13974	8129	4.13974	334.681	24.8079	-5.05
4.14373	7791.29	4.14373	7926	4.14373	134.71	24.8193	-5.05
4.14771	7788.28	4.14771	8070	4.14771	281.717	24.8479	-5.05
4.1517	7785.3	4.1517	8046	4.1517	260.703	24.8616	-5.05
4.15569	7782.34	4.15569	8152	4.15569	369.665	24.8677	-5.05
4.15967	7779.4	4.15967	8027	4.15967	247.603	24.875	-5.05
4.16366	7776.48	4.16366	8032	4.16366	255.517	24.8881	-5.05
4.16764	7773.59	4.16764	7996	4.16764	222.407	24.8881	-5.05
4.17163	7770.73	4.17163	7959	4.17163	188.27	24.8964	-5.05
4.17561	7767.89	4.17561	7957	4.17561	189.107	24.9107	-5.05
4.1796	7765.08	4.1796	8083	4.1796	317.917	24.9234	-5.05
4.18359	7762.3	4.18359	8111	4.18359	348.699	24.9722	-5.05
4.18757	7759.55	4.18757	7986	4.18757	226.452	24.9855	-5.05
4.19156	7756.82	4.19156	7980	4.19156	223.176	25.0118	-5.05
4.19555	7754.13	4.19555	8046	4.19555	291.865	25.0175	-5.05
4.19953	7751.48	4.19953	8041	4.19953	289.515	25.0281	-5.05
4.20352	7748.88	4.20352	8108	4.20352	359.122	25.0338	-5.05
4.2075	7746.32	4.2075	8025	4.2075	278.681	25.053	-5.05
4.21149	7743.82	4.21149	7958	4.21149	214.182	25.0549	-5.05
4.21547	7741.39	4.21547	8040	4.21547	298.606	25.0566	-5.05
4.21946	7739.16	4.21946	7901	4.21946	161.839	25.0707	-5.05
4.22345	7736.88	4.22345	7916	4.22345	179.115	25.1194	-5.05
4.22743	7734.47	4.22743	8119	4.22743	384.53	25.1238	-5.05
4.23142	7732.09	4.23142	7838	4.23142	105.906	25.1415	-5.05
4.2354	7729.76	4.2354	8078	4.2354	348.242	25.1824	-5.05
4.23939	7727.46	4.23939	7901	4.23939	173.537	25.2066	-5.05
4.24338	7725.21	4.24338	7733	4.24338	7.7887	25.2141	-5.05
4.24736	7723	4.24736	7910	4.24736	186.997	25.2435	-5.05
4.25135	7720.84	4.25135	8044	4.25135	323.16	25.2556	-5.05
4.25533	7718.72	4.25533	8124	4.25533	405.276	25.267	-5.05
4.25932	7716.65	4.25932	8028	4.25932	311.345	25.2947	-5.05
4.2633	7714.64	4.2633	7836	4.2633	121.364	25.2963	-5.05
4.26729	7712.67	4.26729	7984	4.26729	271.332	25.3178	-5.05
4.27128	7710.75	4.27128	8096	4.27128	385.247	25.3233	-5.05
4.27526	7708.89	4.27526	7824	4.27526	115.108	25.3479	-5.05
4.27925	7707.09	4.27925	7906	4.27925	198.912	25.3759	-5.05
4.28323	7705.34	4.28323	7897	4.28323	191.657	25.4155	-5.05
4.28722	7703.66	4.28722	8058	4.28722	354.342	25.4391	-5.05
4.2912	7702.04	4.2912	7934	4.2912	231.959	25.4506	-5.05
4.29519	7700.48	4.29519	8019	4.29519	318.52	25.4535	-5.05
4.29917	7698.98	4.29917	7911	4.29917	212.016	25.4591	-5.05
4.30316	7697.56	4.30316	8005	4.30316	307.442	25.4661	-5.05
4.30715	7696.2	4.30715	7977	4.30715	280.798	25.4805	-5.05
4.31113	7694.92	4.31113	7957	4.31113	262.08	25.494	-5.05
4.31511	7693.71	4.31511	8062	4.31511	368.286	25.5389	-5.05
4.3191	7692.59	4.3191	7899	4.3191	206.413	25.5671	-5.05
4.32309	7691.54	4.32309	8086	4.32309	394.458	25.5845	-5.05
4.32707	7690.58	4.32707	7844	4.32707	153.418	25.595	-5.05
4.33106	7689.71	4.33106	8133	4.33106	443.29	25.611	-5.05
4.33504	7688.93	4.33504	7856	4.33504	167.069	25.6644	-5.05
4.33903	7688.25	4.33903	8109	4.33903	420.753	25.6763	-5.05
4.34301	7687.66	4.34301	8002	4.34301	314.337	25.6768	-5.05
4.347	7687.18	4.347	7932	4.347	244.818	25.706	-5.05
4.35098	7686.81	4.35098	7900	4.35098	213.19	25.7264	-5.05
4.35497	7686.55	4.35497	8002	4.35497	315.45	25.7342	-5.05
4.35895	7686.41	4.35895	8016	4.35895	329.592	25.7363	-5.05
4.36294	7686.39	4.36294	7963	4.36294	276.612	25.751	-5.05
4.36693	7686.5	4.36693	8081	4.36693	394.503	25.7555	-5.05
4.37091	7686.74	4.37091	7995	4.37091	308.26	25.7654	-5.05
4.3749	7687.12	4.3749	7845	4.3749	157.876	25.7734	-5.05
4.37888	7687.65	4.37888	7984	4.37888	296.345	25.8055	-5.05
4.38287	7688.34	4.38287	8001	4.38287	312.66	25.8172	-5.05
4.38685	7689.19	4.38685	7882	4.38685	192.814	25.8301	-5.05
4.39084	7690.2	4.39084	7954	4.39084	263.797	25.8443	-5.05
4.39482	7691.4	4.39482	8071	4.39482	379.601	25.9368	-5.05
4.39881	7692.78	4.39881	7928	4.39881	235.217	26.0123	-5.05
4.40279	7694.36	4.40279	7943	4.40279	248.636	26.0171	-5.05
4.40678	7696.15	4.40678	8165	4.40678	468.845	26.019	-5.05
4.41076	7698.17	4.41076	7935	4.41076	236.835	26.019	-5.05
4.41475	7700.41	4.41475	8145	4.41475	444.592	26.0265	-5.05
4.41873	7702.9	4.41873	7956	4.41873	253.103	26.0397	-5.05
4.42272	7705.65	4.42272	7941	4.42272	235.354	26.047	-5.05
4.4267	7708.67	4.4267	8080	4.4267	371.329	26.0562	-5.05
4.43069	7711.99	4.43069	7872	4.43069	160.012	26.0757	-5.05
4.43467	7715.62	4.43467	8022	4.43467	306.384	26.0832	-5.05
4.43866	7719.57	4.43866	8050	4.43866	330.425	26.0885	-5.05
4.44264	7723.88	4.44264	7942	4.44264	218.117	26.1295	-5.05
4.44663	7728.57	4.44663	7922	4.44663	193.432	26.1367	-5.05
4.45061	7733.65	4.45061	8017	4.45061	283.348	26.1382	-5.05
4.4546	7739.16	4.4546	8089	4.4546	349.836	26.1515	-5.05
4.45858	7745.13	4.45858	8036	4.45858	290.867	26.1552	-5.05
4.46257	7751.59	4.46257	7932	4.46257	180.408	26.1674	-5.05
4.46655	7758.58	4.46655	8145	4.46655	386.422	26.2176	-5.05
4.47053	7766.13	4.47053	8139	4.47053	372.873	26.2184	-5.05
4.47452	7774.29	4.47452	7988	4.47452	213.713	26.2194	-5.05
4.47851	7783.1	4.47851	8111	4.47851	327.897	26.2218	-5.05
4.48249	7792.63	4.48249	8246	4.48249	453.372	26.2354	-5.05
4.48648	7802.92	4.48648	8090	4.48648	287.079	26.2388	-5.05
4.49046	7814.04	4.49046	8257	4.49046	442.957	26.2516	-5.05
4.49444	7826.07	4.49444	8242	4.49444	415.929	26.2898	-5.05
4.49843	7839.08	4.49843	8073	4.49843	233.918	26.2943	-5.05
4.50241	7853.16	4.50241	8012	4.50241	158.838	26.2991	-5.05
4.5064	7868.42	4.5064	8055	4.5064	186.584	26.3194	-5.05
4.51038	7884.95	4.51038	8018	4.51038	133.047	26.3282	-5.05
4.51437	7902.89	4.51437	8081	4.51437	178.107	26.3382	-5.05
4.51835	7922.39	4.51835	8186	4.51835	263.614	26.3498	-5.05
4.52234	7943.58	4.52234	8214	4.52234	270.417	26.3517	-5.05
4.52632	7966.68	4.52632	8186	4.52632	219.325	26.3693	-5.05
4.53031	7991.86	4.53031	8137	4.53031	145.144	26.3769	-5.05
4.53429	8019.37	4.53429	8202	4.53429	182.625	26.4108	-5.05
4.53827	8049.49	4.53827	8310	4.53827	260.512	26.4475	-5.05
4.54226	8082.52	4.54226	8333	4.54226	250.479	26.4584	-5.05
4.54624	8118.82	4.54624	8390	4.54624	271.182	26.5115	-5.05
4.55023	8158.81	4.55023	8284	4.55023	125.188	26.5287	-5.05
4.55421	8202.97	4.55421	8376	4.55421	173.028	26.5541	-5.05
4.5582	8251.89	4.5582	8458	4.5582	206.106	26.5572	-5.05
4.56218	8306.25	4.56218	8587	4.56218	280.748	26.572	-5.05
4.56616	8366.74	4.56616	8586	4.56616	219.258	26.5787	-5.05
4.57015	8434.39	4.57015	8621	4.57015	186.609	26.5997	-5.05
4.57413	8510.3	4.57413	8564	4.57413	53.7026	26.6079	-5.05
4.57812	8595.84	4.57812	8786	4.57812	190.159	26.6128	-5.05
4.5821	8692.71	4.5821	8744	4.5821	51.2904	26.6309	-5.05
4.58609	8802.89	4.58609	8761	4.58609	-41.8886	26.6462	-5.05
4.59007	8928.92	4.59007	8950	4.59007	21.082	26.6492	-5.05
4.59406	9073.98	4.59406	9193	4.59406	119.021	26.6506	-5.05
4.59804	9241.96	4.59804	9002	4.59804	-239.96	26.6841	-5.05
4.60202	9437.95	4.60202	9166	4.60202	-271.947	26.6883	-5.05
4.60601	9668.46	4.60601	9446	4.60601	-222.461	26.696	-5.05
4.60999	9942.03	4.60999	9701	4.60999	-241.028	26.7036	-5.05
4.61398	10270	4.61398	9837	4.61398	-432.957	26.7132	-5.05
4.61796	10667.6	4.61796	10226	4.61796	-441.574	26.739	-5.05
4.62195	11155.4	4.62195	10417	4.62195	-738.447	26.7417	-5.05
4.62593	11762.4	4.62593	10752	4.62593	-1010.35	26.7495	-5.05
4.62991	12528.2	4.62991	11683	4.62991	-845.162	26.7513	-5.05
4.6339	13507.8	4.6339	12555	4.6339	-952.817	26.7581	-5.05
4.63788	14774.4	4.63788	13578	4.63788	-1196.45	26.7662	-5.05
4.64187	16418	4.64187	15279	4.64187	-1139	26.767	-5.05
4.64585	18535.5	4.64585	17369	4.64585	-1166.45	26.7728	-5.05
4.64983	21213.8	4.64983	19913	4.64983	-1300.77	26.7813	-5.05
4.65382	24514.2	4.65382	23391	4.65382	-1123.18	26.7829	-5.05
4.6578	28463.8	4.6578	27461	4.6578	-1002.76	26.7848	-5.05
4.66179	33034.4	4.66179	31142	4.66179	-1892.41	26.8204	-5.05
4.66577	38073.1	4.66577	35433	4.66577	-2640.13	26.8295	-5.05
4.66975	43154.2	4.66975	38921	4.66975	-4233.22	26.8495	-5.05
4.67374	47397.8	4.67374	41351	4.67374	-6046.78	26.856	-5.05
4.67772	49466.9	4.67772	42774	4.67772	-6692.92	26.858	-5.05
4.6817	48149	4.6817	41541	4.6817	-6607.98	26.8812	-5.05
4.68569	43435.5	4.68569	39077	4.68569	-4358.52	26.8851	-5.05
4.68967	36927.8	4.68967	34932	4.68967	-1995.82	26.8889	-5.05
4.69365	30569	4.69365	30058	4.69365	-511.043	26.9125	-5.05
4.69764	25354.5	4.69764	24640	4.69764	-714.482	26.9136	-5.05
4.70162	21403.2	4.70162	20459	4.70162	-944.171	26.9183	-5.05
4.70561	18484.2	4.70561	17205	4.70561	-1279.21	26.9338	-5.05
4.70959	16327.1	4.70959	14861	4.70959	-1466.09	26.9387	-5.05
4.71357	14713.2	4.71357	13511	4.71357	-1202.19	26.976	-5.05
4.71756	13486.9	4.71756	12395	4.71756	-1091.92	26.9807	-5.05
4.72154	12539	4.72154	11573	4.72154	-965.998	26.9917	-5.05
4.72553	11794.6	4.72553	10733	4.72553	-1061.6	26.9931	-5.05
4.72951	11201.5	4.72951	10314	4.72951	-887.455	26.9983	-5.05
4.73349	10722.3	4.73349	9936	4.73349	-786.269
4.73747	10330.7	4.73747	9921	4.73747	-409.741
4.74146	10007.3	4.74146	9556	4.74146	-451.345
4.74544	9737.95	4.74544	9251	4.74544	-486.952
4.74943	9511.72	4.74943	9042	4.74943	-469.723
4.75341	9320.65	4.75341	9299	4.75341	-21.6549
4.75739	9158.43	4.75739	8852	4.75739	-306.432
4.76138	9020.33	4.76138	8817	4.76138	-203.333
4.76536	8902.56	4.76536	8846	4.76536	-56.5615
4.76934	8802.28	4.76934	8839	4.76934	36.7201
4.77333	8717.22	4.77333	8627	4.77333	-90.2188
4.77731	8645.66	4.77731	8643	4.77731	-2.65893
4.78129	8586.38	4.78129	8508	4.78129	-78.3826
4.78528	8538.52	4.78528	8427	4.78528	-111.516
4.78926	8501.57	4.78926	8565	4.78926	63.4325
4.79324	8475.45	4.79324	8561	4.79324	85.5526
4.79723	8460.44	4.79723	8375	4.79723	-85.4398
4.80121	8457.31	4.80121	8365	4.80121	-92.3107
4.80519	8467.41	4.80519	8415	4.80519	-52.4115
4.8112	8512.62	4.8112	8668	4.8112	155.377
4.81518	8567.64	4.81518	8335	4.81518	-232.639
4.81916	8648.86	4.81916	8496	4.81916	-152.859
4.82315	8764.16	4.82315	8397	4.82315	-367.165
4.82713	8924.32	4.82713	8553	4.82713	-371.318
4.83111	9142.91	4.83111	8526	4.83111	-616.911
4.83509	9434.44	4.83509	8628	4.83509	-806.443
4.83908	9811.51	4.83908	8795	4.83908	-1016.51
4.84306	10282.2	4.84306	8810	4.84306	-1472.25
4.84704	10848.7	4.84704	9005	4.84704	-1843.75
4.85103	11503.9	4.85103	9114	4.85103	-2389.87
4.85501	12218.4	4.85501	9284	4.85501	-2934.42
4.859	12914.4	4.859	9493	4.859	-3421.39
4.86298	13433.4	4.86298	9817	4.86298	-3616.39
4.86696	13548.9	4.86696	9830	4.86696	-3718.85
4.87095	13118.4	4.87095	9551	4.87095	-3567.42
4.87493	12273.7	4.87493	9847	4.87493	-2426.71
4.87891	11323.8	4.87891	9906	4.87891	-1417.8
4.8829	10491.6	4.8829	9478	4.8829	-1013.59
4.88688	9841.45	4.88688	9171	4.88688	-670.448
4.89086	9355.3	4.89086	9054	4.89086	-301.297
4.89485	8994.34	4.89485	8806	4.89485	-188.341
4.89883	8724.08	4.89883	8517	4.89883	-207.084
4.90281	8518.28	4.90281	8187	4.90281	-331.28
4.9068	8358.86	4.9068	8304	4.9068	-54.8639
4.91078	8233.24	4.91078	8188	4.91078	-45.2351
4.91477	8132.61	4.91477	8169	4.91477	36.393
4.91875	8050.73	4.91875	8100	4.91875	49.2705
4.92273	7983.2	4.92273	8017	4.92273	33.8017
4.92672	7926.81	4.92672	8103	4.92672	176.188
4.9307	7879.17	4.9307	8178	4.9307	298.827
4.93468	7838.53	4.93468	8004	4.93468	165.475
4.93867	7803.52	4.93867	7950	4.93867	146.477
4.94265	7773.13	4.94265	7944	4.94265	170.87
4.94664	7746.54	4.94664	8184	4.94664	437.459
4.95062	7723.12	4.95062	7897	4.95062	173.876
4.9546	7702.36	4.9546	7945	4.9546	242.641
4.95859	7683.83	4.95859	8066	4.95859	382.168
4.96257	7667.17	4.96257	8005	4.96257	337.834
4.96655	7652.12	4.96655	7900	4.96655	247.881
4.97054	7638.74	4.97054	7866	4.97054	227.257
4.97452	7626.63	4.97452	8051	4.97452	424.369
4.97851	7615.63	4.97851	7918	4.97851	302.371
4.98249	7605.61	4.98249	7954	4.98249	348.393
4.98648	7596.45	4.98648	8026	4.98648	429.546
4.99046	7588.08	4.99046	7988	4.99046	399.922
4.99444	7580.4	4.99444	7909	4.99444	328.602
4.99843	7573.34	4.99843	7883	4.99843	309.657
5.00241	7566.86	5.00241	7872	5.00241	305.143
5.0064	7560.89	5.0064	7845	5.0064	284.114
5.01038	7555.39	5.01038	7928	5.01038	372.614
5.01436	7550.32	5.01436	8016	5.01436	465.684
5.01835	7545.64	5.01835	7970	5.01835	424.357
5.02233	7541.33	5.02233	7917	5.02233	375.665
5.02632	7537.37	5.02632	7819	5.02632	281.633
5.0303	7533.71	5.0303	7939	5.0303	405.286
5.03428	7530.35	5.03428	7844	5.03428	313.645
5.03827	7527.27	5.03827	7801	5.03827	273.73
5.04225	7524.45	5.04225	7781	5.04225	256.554
5.04624	7521.87	5.04624	7758	5.04624	236.134
5.05022	7519.52	5.05022	7795	5.05022	275.483
5.05421	7517.39	5.05421	7828	5.05421	310.613
5.05819	7515.47	5.05819	7877	5.05819	361.533
5.06218	7513.75	5.06218	7984	5.06218	470.253
5.06616	7512.22	5.06616	7944	5.06616	431.78
5.07015	7510.88	5.07015	7824	5.07015	313.122
5.07413	7509.72	5.07413	7872	5.07413	362.284
5.07811	7508.73	5.07811	7929	5.07811	420.273
5.0821	7507.91	5.0821	7862	5.0821	354.091
5.08608	7507.26	5.08608	7999	5.08608	491.743
5.09007	7506.77	5.09007	7744	5.09007	237.232
5.09405	7506.44	5.09405	7925	5.09405	418.56
5.09804	7506.27	5.09804	7830	5.09804	323.727
5.10202	7506.26	5.10202	7889	5.10202	382.736
5.10601	7506.41	5.10601	7813	5.10601	306.586
5.10999	7506.72	5.10999	7914	5.10999	407.277
5.11397	7507.19	5.11397	7788	5.11397	280.806
5.11796	7507.83	5.11796	7822	5.11796	314.173
5.12194	7508.63	5.12194	7596	5.12194	87.3739
5.12593	7509.59	5.12593	7697	5.12593	187.405
5.12991	7510.74	5.12991	7862	5.12991	351.263
5.1339	7512.06	5.1339	7698	5.1339	185.942
5.13788	7513.57	5.13788	7931	5.13788	417.435
5.14187	7515.27	5.14187	7813	5.14187	297.735
5.14585	7517.17	5.14585	7962	5.14585	444.832
5.14984	7519.28	5.14984	7745	5.14984	225.718
5.15382	7521.62	5.15382	7789	5.15382	267.381
5.15781	7524.19	5.15781	7689	5.15781	164.807
5.16179	7527.02	5.16179	7999	5.16179	471.981
5.16578	7530.11	5.16578	7789	5.16578	258.886
5.16976	7533.5	5.16976	7816	5.16976	282.502
5.17375	7537.19	5.17375	7921	5.17375	383.807
5.17773	7541.23	5.17773	7929	5.17773	387.775
5.18172	7545.62	5.18172	7879	5.18172	333.377
5.1857	7550.42	5.1857	7806	5.1857	255.58
5.18969	7555.66	5.18969	7886	5.18969	330.344
5.19367	7561.38	5.19367	7807	5.19367	245.625
5.19766	7567.63	5.19766	7842	5.19766	274.372
5.20164	7574.48	5.20164	7999	5.20164	424.525
5.20563	7581.99	5.20563	7943	5.20563	361.014
5.20961	7590.24	5.20961	7822	5.20961	231.759
5.2136	7599.34	5.2136	7626	5.2136	26.6634
5.21758	7609.39	5.21758	7793	5.21758	183.615
5.22157	7620.52	5.22157	7798	5.22157	177.48
5.22555	7632.9	5.22555	7886	5.22555	253.098
5.22954	7646.72	5.22954	7859	5.22954	212.277
5.23352	7662.21	5.23352	7795	5.23352	132.785
5.23751	7679.67	5.23751	7883	5.23751	203.334
5.24149	7699.42	5.24149	7913	5.24149	213.583
5.24548	7721.92	5.24548	7726	5.24548	4.07598
5.24946	7747.74	5.24946	7958	5.24946	210.261
5.25345	7777.57	5.25345	7888	5.25345	110.431
5.25743	7812.3	5.25743	7700	5.25743	-112.304
5.26142	7853.16	5.26142	8014	5.26142	160.84
5.2654	7902.19	5.2654	8125	5.2654	222.814
5.26939	7959.67	5.26939	8082	5.26939	122.33
5.27337	8029.27	5.27337	8124	5.27337	94.7304
5.27736	8114.66	5.27736	7892	5.27736	-222.658
5.28135	8220.92	5.28135	8319	5.28135	98.0779
5.28533	8355.03	5.28533	8380	5.28533	24.9673
5.28932	8526.7	5.28932	8536	5.28932	9.30083
5.2933	8748.55	5.2933	8826	5.2933	77.4477
5.29729	9035.9	5.29729	9210	5.29729	174.099
5.30127	9404.27	5.30127	9891	5.30127	486.73
5.30526	9865.15	5.30526	10370	5.30526	504.852
5.30924	10423.1	5.30924	11030	5.30924	606.902
5.31323	11070.5	5.31323	11973	5.31323	902.452
5.31722	11778.1	5.31722	12639	5.31722	860.912
5.3212	12470.5	5.3212	13478	5.3212	1007.46
5.32519	13000.8	5.32519	14128	5.32519	1127.17
5.32917	13163.9	5.32917	14269	5.32917	1105.07
5.33316	12831.4	5.33316	13965	5.33316	1133.56
5.33714	12114.7	5.33714	13701	5.33714	1586.33
5.34113	11288.3	5.34113	12733	5.34113	1444.7
5.34511	10560.5	5.34511	11550	5.34511	989.539
5.3491	10002	5.3491	10815	5.3491	813.034
5.35309	9604.61	5.35309	10014	5.35309	409.387
5.35707	9339.44	5.35707	9362	5.35707	22.5647
5.36106	9180.36	5.36106	9094	5.36106	-86.3642
5.36504	9110.33	5.36504	8974	5.36504	-136.333
5.36903	9121.23	5.36903	8691	5.36903	-430.233
5.37301	9211.34	5.37301	8728	5.37301	-483.339
5.377	9381.89	5.377	8720	5.377	-661.888
5.38098	9633.71	5.38098	8691	5.38098	-942.714
5.38497	9963.92	5.38497	8803	5.38497	-1160.92
5.38896	10360.3	5.38896	8895	5.38896	-1465.32
5.39294	10793.3	5.39294	8706	5.39294	-2087.29
5.39693	11198	5.39693	8910	5.39693	-2288.02
5.40091	11462.6	5.40091	8981	5.40091	-2481.56
5.4049	11461.6	5.4049	9074	5.4049	-2387.61
5.40889	11154.9	5.40889	8970	5.40889	-2184.9
5.41287	10640.2	5.41287	8868	5.41287	-1772.25
5.41686	10070.6	5.41686	8859	5.41686	-1211.56
5.42084	9556.33	5.42084	8609	5.42084	-947.329
5.42483	9140.85	5.42483	8650	5.42483	-490.852
5.42882	8822.78	5.42882	8453	5.42882	-369.779
5.4328	8583.59	5.4328	8289	5.4328	-294.592
5.43679	8403.57	5.43679	8246	5.43679	-157.57
5.44077	8266.18	5.44077	8133	5.44077	-133.18
5.44476	8159.91	5.44476	8129	5.44476	-30.9071
5.44874	8076.24	5.44874	7978	5.44874	-98.2404
5.45273	8009.6	5.45273	7941	5.45273	-68.5986
5.45672	7955.87	5.45672	8006	5.45672	50.1315
5.4607	7912.07	5.4607	7941	5.4607	28.9302
5.46469	7876.03	5.46469	7940	5.46469	63.9695
5.46868	7846.14	5.46868	7898	5.46868	51.8629
5.47266	7821.2	5.47266	7956	5.47266	134.8
5.47665	7800.3	5.47665	7972	5.47665	171.703
5.48063	7782.72	5.48063	8048	5.48063	265.277
5.48462	7767.93	5.48462	7745	5.48462	-22.9321
5.48861	7755.5	5.48861	8019	5.48861	263.504
5.49259	7745.08	5.49259	7926	5.49259	180.925
5.49658	7736.4	5.49658	7991	5.49658	254.601
5.50056	7729.26	5.50056	7746	5.50056	16.7421
5.50455	7723.48	5.50455	7825	5.50455	101.522
5.50854	7718.92	5.50854	7807	5.50854	88.0769
5.51252	7715.49	5.51252	7952	5.51252	236.513
5.51651	7713.09	5.51651	8049	5.51651	335.914
5.5205	7711.66	5.5205	7753	5.5205	41.3409
5.52448	7711.16	5.52448	7732	5.52448	20.837
5.52847	7711.57	5.52847	7875	5.52847	163.429
5.53245	7712.87	5.53245	7770	5.53245	57.1282
5.53644	7715.07	5.53644	7664	5.53644	-51.0699
5.54043	7718.19	5.54043	7846	5.54043	127.814
5.54441	7722.26	5.54441	7696	5.54441	-26.2553
5.5484	7727.33	5.5484	7806	5.5484	78.6677
5.55239	7733.49	5.55239	7853	5.55239	119.507
5.55637	7740.83	5.55637	7779	5.55637	38.1693
5.56036	7749.47	5.56036	7867	5.56036	117.528
5.56435	7759.58	5.56435	7912	5.56435	152.423
5.56833	7771.34	5.56833	7806	5.56833	34.6633
5.57232	7785.01	5.57232	7911	5.57232	125.994
5.5763	7800.89	5.5763	7749	5.5763	-51.8899
5.58029	7819.39	5.58029	7890	5.58029	70.6111
5.58428	7840.99	5.58428	7893	5.58428	52.0067
5.58826	7866.35	5.58826	7871	5.58826	4.64601
5.59225	7896.29	5.59225	7964	5.59225	67.7148
5.59624	7931.88	5.59624	7946	5.59624	14.1167
5.60022	7974.56	5.60022	8114	5.60022	139.44
5.60421	8026.25	5.60421	7950	5.60421	-76.252
5.6082	8089.53	5.6082	7968	5.6082	-121.532
5.61218	8168	5.61218	8136	5.61218	-31.9991
5.61617	8266.58	5.61617	8121	5.61617	-145.581
5.62016	8392.09	5.62016	8196	5.62016	-196.085
5.62414	8553.89	5.62414	8399	5.62414	-154.892
5.62813	8764.04	5.62813	8468	5.62813	-296.041
5.63212	9036.46	5.63212	8742	5.63212	-294.458
5.6361	9384.51	5.6361	8917	5.6361	-467.509
5.64009	9816.43	5.64009	9290	5.64009	-526.432
5.64408	10331	5.64408	9675	5.64408	-655.959
5.64806	10911	5.64806	9872	5.64806	-1038.95
5.65205	11508.2	5.65205	10144	5.65205	-1364.19
5.65604	12021.7	5.65604	10295	5.65604	-1726.7
5.66002	12292.3	5.66002	10359	5.66002	-1933.33
5.66401	12172.1	5.66401	10402	5.66401	-1770.11
5.668	11668.8	5.668	10247	5.668	-1421.83
5.67198	10973.4	5.67198	9683	5.67198	-1290.41
5.67597	10293.2	5.67597	9291	5.67597	-1002.17
5.67996	9730.36	5.67996	8931	5.67996	-799.36
5.68394	9298.78	5.68394	8734	5.68394	-564.785
5.68793	8976.95	5.68793	8381	5.68793	-595.951
5.69192	8738.1	5.69192	8218	5.69192	-520.1
5.6959	8559.78	5.6959	8189	5.6959	-370.784
5.69989	8425.57	5.69989	8118	5.69989	-307.567
5.70388	8323.76	5.70388	8163	5.70388	-160.761
5.70787	8246.18	5.70787	8059	5.70787	-187.184
5.71185	8187.1	5.71185	7954	5.71185	-233.101
5.71584	8142.49	5.71584	8047	5.71584	-95.4874
5.71983	8109.54	5.71983	8009	5.71983	-100.54
5.72381	8086.52	5.72381	7711	5.72381	-375.516
5.7278	8071.11	5.7278	7917	5.7278	-154.114
5.73179	8062.97	5.73179	8048	5.73179	-14.97
5.73577	8061.54	5.73577	7906	5.73577	-155.537
5.73976	8066.59	5.73976	8145	5.73976	78.4063
5.74375	8078.21	5.74375	7981	5.74375	-97.2142
5.74773	8096.77	5.74773	8215	5.74773	118.23
5.75172	8122.96	5.75172	8172	5.75172	49.0404
5.75571	8157.87	5.75571	8372	5.75571	214.125
5.7597	8203.11	5.7597	8192	5.7597	-11.1102
5.76368	8260.88	5.76368	8423	5.76368	162.125
5.76767	8334.29	5.76767	8559	5.76767	224.707
5.77166	8427.71	5.77166	8656	5.77166	228.292
5.77564	8547.18	5.77564	8843	5.77564	295.821
5.77963	8701.17	5.77963	9365	5.77963	663.832
5.78362	8901.33	5.78362	9749	5.78362	847.668
5.78761	9163.14	5.78761	10138	5.78761	974.859
5.79159	9505.45	5.79159	10839	5.79159	1333.55
5.79558	9947.66	5.79558	11474	5.79558	1526.34
5.79957	10504.1	5.79957	12799	5.79957	2294.91
5.80356	11176.2	5.80356	13783	5.80356	2606.79
5.80754	11943.9	5.80754	15169	5.80754	3225.11
5.81153	12747.3	5.81153	16327	5.81153	3579.67
5.81552	13459.1	5.81552	16626	5.81552	3166.92
5.8195	13872.3	5.8195	16982	5.8195	3109.74
5.82349	13779.1	5.82349	17551	5.82349	3771.88
5.82748	13158.8	5.82748	16603	5.82748	3444.24
5.83146	12243.8	5.83146	15540	5.83146	3296.2
5.83545	11318.6	5.83545	14021	5.83545	2702.38
5.83944	10537.5	5.83944	12702	5.83944	2164.53
5.84343	9930.92	5.84343	11595	5.84343	1664.08
5.84741	9474.44	5.84741	10541	5.84741	1066.56
5.8514	9132.86	5.8514	10155	5.8514	1022.14
5.85539	8876.05	5.85539	9349	5.85539	472.95
5.85938	8681.24	5.85938	9191	5.85938	509.763
5.86336	8532.31	5.86336	8998	5.86336	465.695
5.86735	8418.11	5.86735	8895	5.86735	476.893
5.87134	8330.73	5.87134	8809	5.87134	478.27
5.87533	8264.45	5.87533	8770	5.87533	505.546
5.87931	8214.88	5.87931	8697	5.87931	482.123
5.8833	8178.06	5.8833	8609	5.8833	430.937
5.88729	8149.77	5.88729	8722	5.88729	572.227
5.89128	8124.67	5.89128	8696	5.89128	571.333
5.89526	8096.52	5.89526	8365	5.89526	268.483
5.89925	8061.15	5.89925	8479	5.89925	417.845
5.90324	8020.01	5.90324	8585	5.90324	564.994
5.90723	7978.62	5.90723	8215	5.90723	236.379
5.91121	7941.59	5.91121	8203	5.91121	261.407
5.9152	7910.45	5.9152	8379	5.9152	468.552
5.91919	7884.83	5.91919	8257	5.91919	372.173
5.92317	7863.74	5.92317	7983	5.92317	119.262
5.92716	7846.23	5.92716	7866	5.92716	19.7713
5.93115	7831.51	5.93115	8229	5.93115	397.486
5.93514	7819.01	5.93514	7940	5.93514	120.989
5.93912	7808.28	5.93912	7880	5.93912	71.7237
5.94311	7798.98	5.94311	8545	5.94311	746.015
5.9471	7790.88	5.9471	7266	5.9471	-524.883
5.95109	7783.78	5.95109	7689	5.95109	-94.7794
5.95507	7777.53	5.95507	7946	5.95507	168.474
5.95906	7772	5.95906	7938	5.95906	166.001
5.96305	7767.1	5.96305	7928	5.96305	160.896
5.96704	7762.76	5.96704	7879	5.96704	116.24
5.97103	7758.9	5.97103	7848	5.97103	89.0954
5.97501	7755.48	5.97501	7798	5.97501	42.5194
5.979	7752.44	5.979	7910	5.979	157.556
5.98299	7749.76	5.98299	7901	5.98299	151.244
5.98698	7747.38	5.98698	7823	5.98698	75.6176
5.99096	7745.3	5.99096	7785	5.99096	39.7032
5.99495	7743.48	5.99495	7940	5.99495	196.525
5.99894	7741.9	5.99894	7950	5.99894	208.104
6.00293	7740.54	6.00293	7720	6.00293	-20.5431
6.00691	7739.4	6.00691	7747	6.00691	7.59958
6.0109	7738.46	6.0109	7696	6.0109	-42.4552
6.01489	7737.7	6.01489	7590	6.01489	-147.697
6.01888	7737.12	6.01888	7914	6.01888	176.883
6.02287	7736.71	6.02287	7834	6.02287	97.2928
6.02685	7736.46	6.02685	7913	6.02685	176.537
6.03084	7736.38	6.03084	7759	6.03084	22.6214
6.03483	7736.48	6.03483	7823	6.03483	86.5188
6.03882	7736.81	6.03882	7925	6.03882	188.185
6.0428	7737.42	6.0428	7734	6.0428	-3.4152
6.04679	7738.36	6.04679	7859	6.04679	120.64
6.05078	7739.92	6.05078	7859	6.05078	119.078
6.05477	7742.58	6.05477	7810	6.05477	67.4222
6.05875	7743.63	6.05875	7734	6.05875	-9.63084
6.06274	7744.86	6.06274	7858	6.06274	113.138
6.06673	7746.28	6.06673	7898	6.06673	151.718
6.07072	7747.9	6.07072	7723	6.07072	-24.9032
6.07471	7749.74	6.07471	7773	6.07471	23.26
6.07869	7751.81	6.07869	7730	6.07869	-21.812
6.08268	7754.14	6.08268	7782	6.08268	27.8586
6.08667	7756.76	6.08667	7789	6.08667	32.2449
6.09066	7759.69	6.09066	7751	6.09066	-8.68594
6.09465	7762.97	6.09465	7751	6.09465	-11.9733
6.09863	7766.67	6.09863	7837	6.09863	70.3349
6.10262	7770.82	6.10262	7729	6.10262	-41.8198
6.10661	7775.51	6.10661	7713	6.10661	-62.509
6.1106	7780.82	6.1106	7700	6.1106	-80.8195
6.11458	7786.86	6.11458	8014	6.11458	227.136
6.11857	7793.78	6.11857	7693	6.11857	-100.778
6.12256	7801.74	6.12256	7890	6.12256	88.2624
6.12655	7810.96	6.12655	7841	6.12655	30.035
6.13054	7821.75	6.13054	7822	6.13054	0.25052
6.13453	7834.47	6.13453	7918	6.13453	83.5298
6.13851	7849.63	6.13851	7834	6.13851	-15.6281
6.1425	7867.89	6.1425	7692	6.1425	-175.894
6.14649	7890.17	6.14649	7811	6.14649	-79.1707
6.15048	7917.71	6.15048	7844	6.15048	-73.7112
6.15447	7952.25	6.15447	7728	6.15447	-224.246
6.15845	7996.12	6.15845	7814	6.15845	-182.124
6.16244	8052.4	6.16244	7945	6.16244	-107.4
6.16643	8124.68	6.16643	8008	6.16643	-116.676
6.17042	8216.39	6.17042	8048	6.17042	-168.393
6.17441	8329.64	6.17441	8013	6.17441	-316.641
6.17839	8463.79	6.17839	8074	6.17839	-389.785
6.18238	8613.42	6.18238	8027	6.18238	-586.419
6.18637	8763.37	6.18637	8201	6.18637	-562.371
6.19036	8883.73	6.19036	8145	6.19036	-738.729
6.19435	8934.98	6.19435	8251	6.19435	-683.981
6.19833	8890.5	6.19833	8141	6.19833	-749.498
6.20232	8766.19	6.20232	8294	6.20232	-472.185
6.20631	8611.58	6.20631	8202	6.20631	-409.581
6.2103	8470	6.2103	8294	6.2103	-175.995
6.21429	8360.1	6.21429	8013	6.21429	-347.104
6.21827	8283.66	6.21827	8012	6.21827	-271.655
6.22226	8236.44	6.22226	8117	6.22226	-119.438
6.22625	8213.94	6.22625	7834	6.22625	-379.936
6.23024	8213.24	6.23024	8046	6.23024	-167.239
6.23423	8233.43	6.23423	8048	6.23423	-185.428
6.23822	8275.64	6.23822	8098	6.23822	-177.638
6.2422	8343.06	6.2422	8114	6.2422	-229.063
6.24619	8440.76	6.24619	8316	6.24619	-124.761
6.25018	8574.93	6.25018	8302	6.25018	-272.929
6.25417	8750.94	6.25417	8464	6.25417	-286.941
6.25816	8970.88	6.25816	8822	6.25816	-148.875
6.26214	9228.84	6.26214	9082	6.26214	-146.835
6.26613	9506.57	6.26613	9392	6.26613	-114.574
6.27012	9764.89	6.27012	9595	6.27012	-169.886
6.27411	9936.88	6.27411	9627	6.27411	-309.881
6.2781	9947.52	6.2781	9819	6.2781	-128.516
6.28209	9770.89	6.28209	9634	6.28209	-136.889
6.28607	9468.67	6.28607	9499	6.28607	30.3299
6.29006	9139.95	6.29006	9405	6.29006	265.053
6.29405	8850.56	6.29405	8876	6.29405	25.4404
6.29804	8620.3	6.29804	8665	6.29804	44.6985
6.30203	8444.62	6.30203	8413	6.30203	-31.6164
6.30602	8312.1	6.30602	8303	6.30602	-9.09854
6.31	8211.57	6.31	8080	6.31	-131.574
6.31399	8134.59	6.31399	8115	6.31399	-19.5938
6.31798	8074.86	6.31798	8049	6.31798	-25.8581
6.32197	8027.92	6.32197	8024	6.32197	-3.9164
6.32596	7990.56	6.32596	7703	6.32596	-287.558
6.32995	7960.48	6.32995	7903	6.32995	-57.482
6.33393	7936.04	6.33393	7921	6.33393	-15.0381
6.33792	7916	6.33792	7753	6.33792	-162.997
6.34191	7899.45	6.34191	7879	6.34191	-20.4476
6.3459	7885.71	6.3459	7938	6.3459	52.2862
6.34989	7874.27	6.34989	7885	6.34989	10.7316
6.35388	7864.7	6.35388	7851	6.35388	-13.7042
6.35786	7856.71	6.35786	7835	6.35786	-21.7122
6.36185	7850.04	6.36185	7846	6.36185	-4.04315
6.36584	7844.5	6.36584	7668	6.36584	-176.5
6.36983	7839.93	6.36983	7783	6.36983	-56.9264
6.37382	7836.19	6.37382	7745	6.37382	-91.1921
6.37781	7833.18	6.37781	7901	6.37781	67.82
6.38179	7830.71	6.38179	7770	6.38179	-60.7051
6.38578	7828.96	6.38578	7689	6.38578	-139.959
6.38977	7827.93	6.38977	7721	6.38977	-106.928
6.39376	7827.43	6.39376	7940	6.39376	112.566
6.39775	7827.45	6.39775	7805	6.39775	-22.4477
6.40174	7827.95	6.40174	7850	6.40174	22.0476
6.40572	7828.94	6.40572	7689	6.40572	-139.938
6.40971	7830.4	6.40971	7798	6.40971	-32.4018
6.4137	7832.36	6.4137	7883	6.4137	50.637
6.41769	7834.79	6.41769	7885	6.41769	50.2141
6.42168	7837.71	6.42168	7724	6.42168	-113.714
6.42567	7841.17	6.42567	7924	6.42567	82.8269
6.42965	7845.19	6.42965	7818	6.42965	-27.1932
6.43364	7849.82	6.43364	7648	6.43364	-201.818
6.43763	7855.09	6.43763	7876	6.43763	20.9054
6.44162	7861.09	6.44162	7673	6.44162	-188.089
6.44561	7867.87	6.44561	7801	6.44561	-66.872
6.4496	7875.54	6.4496	7844	6.4496	-31.5379
6.45359	7884.19	6.45359	7583	6.45359	-301.191
6.45757	7893.97	6.45757	7691	6.45757	-202.967
6.46156	7905.02	6.46156	7707	6.46156	-198.018
6.46555	7917.54	6.46555	7847	6.46555	-70.5397
6.46954	7931.76	6.46954	7701	6.46954	-230.759
6.47353	7947.97	6.47353	7778	6.47353	-169.966
6.47752	7966.5	6.47752	7781	6.47752	-185.501
6.48151	7987.81	6.48151	7830	6.48151	-157.807
6.48549	8012.41	6.48549	7804	6.48549	-208.412
6.48948	8041.01	6.48948	7832	6.48948	-209.012
6.49347	8074.46	6.49347	7860	6.49347	-214.457
6.49746	8113.88	6.49746	7886	6.49746	-227.882
6.50145	8160.72	6.50145	7740	6.50145	-420.716
6.50544	8216.89	6.50544	7980	6.50544	-236.894
6.50943	8284.95	6.50943	7978	6.50943	-306.95
6.51341	8368.29	6.51341	7946	6.51341	-422.293
6.5174	8471.64	6.5174	8079	6.5174	-392.643
6.52139	8601.37	6.52139	8068	6.52139	-533.371
6.52538	8766.37	6.52538	8194	6.52538	-572.372
6.52937	8978.53	6.52937	8299	6.52937	-679.531
6.53336	9253.51	6.53336	8726	6.53336	-527.507
6.53735	9609.62	6.53735	9344	6.53735	-265.619
6.54133	10064.4	6.54133	9857	6.54133	-207.402
6.54532	10627.9	6.54532	10646	6.54532	18.147
6.54931	11291.2	6.54931	11470	6.54931	178.795
6.5533	12013.7	6.5533	12204	6.5533	190.259
6.55729	12701.3	6.55729	13175	6.55729	473.706
6.56128	13192.2	6.56128	13648	6.56128	455.834
6.56527	13296.4	6.56527	14018	6.56527	721.575
6.56925	12927.8	6.56925	13797	6.56925	869.151
6.57324	12212.4	6.57324	12874	6.57324	661.565
6.57723	11392.9	6.57723	12155	6.57723	762.142
6.58122	10649.2	6.58122	11040	6.58122	390.767
6.58521	10046.9	6.58521	9978	6.58521	-68.8941
6.5892	9582.91	6.5892	9195	6.5892	-387.911
6.59319	9230.88	6.59319	8888	6.59319	-342.885
6.59717	8963.53	6.59717	8634	6.59717	-329.527
6.60116	8758.65	6.60116	8489	6.60116	-269.646
6.60515	8599.61	6.60515	8435	6.60515	-164.612
6.60914	8474.58	6.60914	8239	6.60914	-235.583
6.61313	8375.22	6.61313	8109	6.61313	-266.222
6.61712	8294.84	6.61712	8043	6.61712	-251.843
6.62111	8229.19	6.62111	8023	6.62111	-206.193
6.62509	8175.09	6.62509	7984	6.62509	-191.088
6.62908	8130.06	6.62908	7942	6.62908	-188.061
6.63307	8092.29	6.63307	7976	6.63307	-116.291
6.63706	8060.39	6.63706	7811	6.63706	-249.385
6.64105	8033.25	6.64105	7988	6.64105	-45.2458
6.64504	8010.04	6.64504	7930	6.64504	-80.0391
6.64903	7990.11	6.64903	7973	6.64903	-17.1093
6.65301	7972.94	6.65301	7747	6.65301	-225.942
6.657	7958.13	6.657	8028	6.657	69.8666
6.66099	7945.38	6.66099	7953	6.66099	7.62484
6.66498	7934.49	6.66498	7907	6.66498	-27.4853
6.66897	7925.45	6.66897	7896	6.66897	-29.4453
6.67296	7916.97	6.67296	7792	6.67296	-124.973
6.67695	7909.62	6.67695	7826	6.67695	-83.6194
6.68094	7903.25	6.68094	7754	6.68094	-149.251
6.68492	7897.76	6.68492	7806	6.68492	-91.7608
6.68891	7893.06	6.68891	7641	6.68891	-252.056
6.6929	7889.06	6.6929	7736	6.6929	-153.059
6.69689	7885.7	6.69689	7727	6.69689	-158.703
6.70088	7882.93	6.70088	7830	6.70088	-52.9342
6.70487	7880.71	6.70487	7681	6.70487	-199.706
6.70886	7878.98	6.70886	7780	6.70886	-98.9784
6.71285	7877.72	6.71285	7765	6.71285	-112.719
6.71683	7876.9	6.71683	7847	6.71683	-29.8993
6.72082	7876.5	6.72082	7700	6.72082	-176.498
6.72481	7876.5	6.72481	7838	6.72481	-38.4952
6.7288	7876.88	6.7288	8036	6.7288	159.123
6.73279	7877.63	6.73279	7771	6.73279	-106.633
6.73678	7878.75	6.73678	7965	6.73678	86.2459
6.74077	7880.24	6.74077	7626	6.74077	-254.235
6.74476	7882.07	6.74476	7795	6.74476	-87.0746
6.74874	7884.27	6.74874	7761	6.74874	-123.271
6.75273	7886.83	6.75273	7881	6.75273	-5.82921
6.75672	7889.75	6.75672	7873	6.75672	-16.7532
6.76071	7893.05	6.76071	7884	6.76071	-9.05104
6.7647	7896.73	6.7647	7800	6.7647	-96.7321
6.76869	7900.81	6.76869	7740	6.76869	-160.811
6.77268	7905.3	6.77268	7839	6.77268	-66.3032
6.77667	7910.23	6.77667	7779	6.77667	-131.227
6.78065	7915.6	6.78065	7728	6.78065	-187.602
6.78464	7921.46	6.78464	7678	6.78464	-243.457
6.78863	7927.82	6.78863	7780	6.78863	-147.82
6.79262	7934.72	6.79262	7805	6.79262	-129.723
6.79661	7942.2	6.79661	7932	6.79661	-10.2025
6.8006	7950.3	6.8006	7764	6.8006	-186.304
6.80459	7959.07	6.80459	8035	6.80459	75.9252
6.80858	7968.57	6.80858	7706	6.80858	-262.569
6.81257	7978.85	6.81257	7758	6.81257	-220.85
6.81655	7989.98	6.81655	7893	6.81655	-96.9844
6.82054	8002.06	6.82054	8009	6.82054	6.94123
6.82453	8015.16	6.82453	8020	6.82453	4.83796
6.82852	8029.4	6.82852	7918	6.82852	-111.399
6.83251	8044.89	6.83251	7975	6.83251	-69.8854
6.8365	8061.77	6.8365	7968	6.8365	-93.769
6.84049	8080.21	6.84049	7800	6.84049	-280.206
6.84448	8100.38	6.84448	8003	6.84448	-97.3838
6.84846	8122.52	6.84846	7972	6.84846	-150.522
6.85245	8146.89	6.85245	8068	6.85245	-78.8901
6.85644	8173.69	6.85644	8001	6.85644	-172.692
6.86043	8203.32	6.86043	7918	6.86043	-285.324
6.86442	8236.19	6.86442	8142	6.86442	-94.1926
6.86841	8272.78	6.86841	8011	6.86841	-261.783
6.8724	8313.66	6.8724	8125	6.8724	-188.663
6.87639	8359.55	6.87639	8179	6.87639	-180.554
6.88037	8411.29	6.88037	8161	6.88037	-250.292
6.88436	8469.9	6.88436	8262	6.88436	-207.9
6.88835	8536.49	6.88835	8400	6.88835	-136.494
6.89234	8613.22	6.89234	8481	6.89234	-132.22
6.89633	8701.8	6.89633	8650	6.89633	-51.8037
6.90032	8804.79	6.90032	8486	6.90032	-318.794
6.90431	8925.49	6.90431	8618	6.90431	-307.485
6.9083	9068.15	6.9083	8555	6.9083	-513.152
6.91228	9238.36	6.91228	8906	6.91228	-332.356
6.91627	9443.64	6.91627	9126	6.91627	-317.637
6.92026	9693.97	6.92026	9344	6.92026	-349.97
6.92425	10003	6.92425	9446	6.92425	-556.959
6.92824	10389.2	6.92824	9867	6.92824	-522.203
6.93223	10878	6.93223	10571	6.93223	-307.012
6.93622	11504	6.93622	11421	6.93622	-82.9549
6.94021	12311.4	6.94021	12484	6.94021	172.633
6.94419	13352.5	6.94419	14514	6.94419	1161.45
6.94818	14677.5	6.94818	15654	6.94818	976.467
6.95217	16310.5	6.95217	17948	6.95217	1637.54
6.95616	18218	6.95616	20076	6.95616	1857.99
6.96015	20258.5	6.96015	22462	6.96015	2203.53
6.96414	22131.2	6.96414	23838	6.96414	1706.81
6.96813	23357.4	6.96813	24946	6.96813	1588.55
6.97212	23442.5	6.97212	25113	6.97212	1670.54
6.9761	22254.7	6.9761	24668	6.9761	2413.3
6.98009	20223.4	6.98009	22662	6.98009	2438.61
6.98408	17998	6.98408	20556	6.98408	2558.04
6.98807	16014.8	6.98807	17478	6.98807	1463.16
6.99206	14419.8	6.99206	15357	6.99206	937.21
6.99605	13193.9	6.99605	13394	6.99605	200.104
7.00004	12267.5	7.00004	11951	7.00004	-316.464
7.00403	11569.1	7.00403	11575	7.00403	5.85246
7.00802	11041.3	7.00802	10711	7.00802	-330.324
7.012	10641.2	7.012	10479	7.012	-162.238
7.01599	10337.9	7.01599	10276	7.01599	-61.8797
7.01998	10109.5	7.01998	9841	7.01998	-268.502
7.02397	9940.74	7.02397	9709	7.02397	-231.736
7.02796	9820.93	7.02796	9687	7.02796	-133.929
7.03195	9742.96	7.03195	9538	7.03195	-204.958
7.03594	9702.38	7.03594	9658	7.03594	-44.3838
7.03993	9697.11	7.03993	9617	7.03993	-80.1133
7.04392	9727.12	7.04392	9683	7.04392	-44.1233
7.0479	9794.52	7.0479	9786	7.0479	-8.52256
7.05189	9903.79	7.05189	9806	7.05189	-97.7869
7.05588	10062.4	7.05588	10263	7.05588	200.614
7.05987	10281.3	7.05987	10749	7.05987	467.653
7.06386	10576.1	7.06386	10931	7.06386	354.881
7.06785	10966.8	7.06785	11662	7.06785	695.192
7.07184	11476.4	7.07184	12477	7.07184	1000.59
7.07583	12125.9	7.07583	13254	7.07583	1128.13
7.07981	12922.7	7.07981	14128	7.07981	1205.32
7.0838	13845.8	7.0838	14823	7.0838	977.171
7.08779	14824.9	7.08779	15553	7.08779	728.132
7.09178	15718.6	7.09178	16184	7.09178	465.425
7.09577	16318.5	7.09577	17037	7.09577	718.485
7.09976	16443.3	7.09976	16894	7.09976	450.739
7.10375	16102.5	7.10375	16774	7.10375	671.473
7.10773	15533.3	7.10773	16372	7.10773	838.749
7.11172	15023.2	7.11172	16345	7.11172	1321.75
7.11571	14758.1	7.11571	16228	7.11571	1469.86
7.1197	14818.8	7.1197	16623	7.1197	1804.15
7.12369	15239.9	7.12369	17200	7.12369	1960.1
7.12768	16047.9	7.12768	18160	7.12768	2112.11
7.13167	17267	7.13167	19400	7.13167	2132.97
7.13566	18901.5	7.13566	21450	7.13566	2548.5
7.13965	20899.2	7.13965	23290	7.13965	2390.8
7.14363	23099.1	7.14363	25008	7.14363	1908.93
7.14762	25180	7.14762	26552	7.14762	1371.99
7.15161	26666.2	7.15161	27700	7.15161	1033.78
7.1556	27094.1	7.1556	28120	7.1556	1025.94
7.15959	26274.1	7.15959	28011	7.15959	1736.85
7.16358	24402.1	7.16358	26088	7.16358	1685.93
7.16757	21946.6	7.16757	24354	7.16757	2407.42
7.17156	19422.9	7.17156	22251	7.17156	2828.14
7.17554	17183	7.17554	19645	7.17554	2461.96
7.17953	15356.1	7.17953	17647	7.17953	2290.86
7.18352	13926.9	7.18352	15884	7.18352	1957.06
7.18751	12824.4	7.18751	14238	7.18751	1413.56
7.1915	11973.2	7.1915	12883	7.1915	909.849
7.19549	11309.8	7.19549	12335	7.19549	1025.23
7.19948	10786.8	7.19948	11597	7.19948	810.216
7.20347	10369.2	7.20347	10767	7.20347	397.843
7.20745	10031.5	7.20745	10479	7.20745	447.48
7.21144	9755.09	7.21144	10311	7.21144	555.911
7.21543	9526.32	7.21543	9987	7.21543	460.679
7.21942	9335.13	7.21942	9749	7.21942	413.865
7.22341	9173.89	7.22341	9589	7.22341	415.106
7.2274	9036.84	7.2274	9331	7.2274	294.156
7.23139	8919	7.23139	9227	7.23139	308.005
7.23538	8817.26	7.23538	9122	7.23538	304.745
7.23936	8728.83	7.23936	8933	7.23936	204.169
7.24335	8651.56	7.24335	8914	7.24335	262.437
7.24734	8583.7	7.24734	8833	7.24734	249.301
7.25133	8523.66	7.25133	8715	7.25133	191.341
7.25532	8470.76	7.25532	8492	7.25532	21.2382
7.25931	8423.79	7.25931	8565	7.25931	141.215
7.2633	8381.96	7.2633	8647	7.2633	265.043
7.26729	8344.61	7.26729	8422	7.26729	77.393
7.27127	8311.2	7.27127	8463	7.27127	151.797
7.27526	8281.3	7.27526	8492	7.27526	210.704
7.27925	8254.49	7.27925	8304	7.27925	49.5114
7.28324	8230.46	7.28324	8271	7.28324	40.5384
7.28723	8208.95	7.28723	8225	7.28723	16.0546
7.29122	8189.7	7.29122	8081	7.29122	-108.696
7.29521	8172.52	7.29521	8141	7.29521	-31.5219
7.29919	8157.26	7.29919	8147	7.29919	-10.2594
7.30318	8143.76	7.30318	8076	7.30318	-67.7605
7.30717	8131.91	7.30717	8173	7.30717	41.088
7.31116	8121.62	7.31116	8071	7.31116	-50.6198
7.31515	8112.8	7.31515	8229	7.31515	116.199
7.31914	8105.4	7.31914	8157	7.31914	51.6028
7.32313	8099.37	7.32313	7979	7.32313	-120.365
7.32712	8094.67	7.32712	8119	7.32712	24.3266
7.3311	8091.31	7.3311	8068	7.3311	-23.3084
7.33509	8089.27	7.33509	8037	7.33509	-52.2717
7.33908	8088.58	7.33908	8029	7.33908	-59.5785
7.34307	8089.26	7.34307	8117	7.34307	27.7379
7.34706	8091.37	7.34706	8079	7.34706	-12.3731
7.35105	8094.98	7.35105	8004	7.35105	-90.9814
7.35504	8100.18	7.35504	7916	7.35504	-184.177
7.35902	8107.08	7.35902	8033	7.35902	-74.0805
7.36301	8115.84	7.36301	8202	7.36301	86.1645
7.367	8126.62	7.367	8151	7.367	24.3799
7.37099	8139.66	7.37099	8164	7.37099	24.3384
7.37498	8155.22	7.37498	7999	7.37498	-156.225
7.37897	8173.65	7.37897	8199	7.37897	25.3493
7.38296	8195.34	7.38296	8084	7.38296	-111.344
7.38694	8220.8	7.38694	8310	7.38694	89.1995
7.39093	8250.66	7.39093	8255	7.39093	4.34441
7.39492	8285.67	7.39492	8190	7.39492	-95.6681
7.39891	8326.83	7.39891	8361	7.39891	34.1743
7.4029	8375.33	7.4029	8220	7.4029	-155.33
7.40689	8432.76	7.40689	8299	7.40689	-133.762
7.41088	8501.12	7.41088	8498	7.41088	-3.11736
7.41486	8582.98	7.41486	8593	7.41486	10.0201
7.41885	8681.81	7.41885	8678	7.41885	-3.81348
7.42284	8802.11	7.42284	8590	7.42284	-212.108
7.42683	8949.98	7.42683	8797	7.42683	-152.984
7.43082	9133.6	7.43082	9048	7.43082	-85.5956
7.43481	9364.75	7.43481	9062	7.43481	-302.746
7.43879	9658.33	7.43879	9473	7.43879	-185.331
7.44278	10035	7.44278	9877	7.44278	-157.973
7.44677	10520.6	7.44677	10334	7.44677	-186.617
7.45076	11145.6	7.45076	10959	7.45076	-186.587
7.45475	11936.6	7.45475	11806	7.45475	-130.642
7.45874	12903.2	7.45874	12336	7.45874	-567.213
7.46273	14012.3	7.46273	13114	7.46273	-898.26
7.46671	15159.9	7.46671	14008	7.46671	-1151.87
7.4707	16141.9	7.4707	14096	7.4707	-2045.87
7.47469	16673.1	7.47469	14659	7.47469	-2014.1
7.47868	16518.4	7.47868	14438	7.47868	-2080.44
7.48267	15696.4	7.48267	13982	7.48267	-1714.39
7.48666	14499.5	7.48666	13546	7.48666	-953.477
7.49065	13264.1	7.49065	12831	7.49065	-433.063
7.49463	12187.1	7.49463	11684	7.49463	-503.104
7.49862	11322.5	7.49862	11073	7.49862	-249.502
7.50261	10653.2	7.50261	10693	7.50261	39.796
7.5066	10140.5	7.5066	9808	7.5066	-332.487
7.51059	9747.31	7.51059	9415	7.51059	-332.311
7.51458	9443.3	7.51458	9293	7.51458	-150.299
7.51856	9205.68	7.51856	9075	7.51856	-130.68
7.52255	9017.13	7.52255	9049	7.52255	31.8729
7.52654	8864.58	7.52654	8866	7.52654	1.42243
7.53053	8738.66	7.53053	8759	7.53053	20.3443
7.53452	8632.72	7.53452	8541	7.53452	-91.7174
7.53851	8542.95	7.53851	8512	7.53851	-30.9541
7.54249	8467.2	7.54249	8377	7.54249	-90.2005
7.54648	8403.4	7.54648	8120	7.54648	-283.397
7.55047	8349.65	7.55047	8154	7.55047	-195.651
7.55446	8304.22	7.55446	8213	7.55446	-91.2221
7.55845	8265.7	7.55845	8107	7.55845	-158.702
7.56244	8232.92	7.56244	8215	7.56244	-17.9217
7.56643	8204.95	7.56643	8023	7.56643	-181.949
7.57041	8181.06	7.57041	8141	7.57041	-40.0589
7.5744	8160.65	7.5744	8087	7.5744	-73.652
7.57839	8143.25	7.57839	7791	7.57839	-352.246
7.58238	8128.46	7.58238	8069	7.58238	-59.4629
7.58637	8115.98	7.58637	7940	7.58637	-175.981
7.59036	8105.54	7.59036	8046	7.59036	-59.5381
7.59434	8096.93	7.59434	8042	7.59434	-54.927
7.59833	8089.97	7.59833	8013	7.59833	-76.969
7.60232	8084.52	7.60232	7864	7.60232	-220.519
7.60631	8080.46	7.60631	7867	7.60631	-213.46
7.6103	8077.69	7.6103	8014	7.6103	-63.694
7.61429	8076.14	7.61429	7920	7.61429	-156.143
7.61827	8075.75	7.61827	7957	7.61827	-118.746
7.62226	8076.46	7.62226	7793	7.62226	-283.455
7.62625	8078.23	7.62625	7896	7.62625	-182.234
7.63024	8081.06	7.63024	8131	7.63024	49.9391
7.63423	8084.92	7.63423	7992	7.63423	-92.9207
7.63821	8089.81	7.63821	7906	7.63821	-183.811
7.6422	8095.74	7.6422	7748	7.6422	-347.738
7.64619	8102.72	7.64619	7889	7.64619	-213.719
7.65018	8110.78	7.65018	7950	7.65018	-160.777
7.65417	8119.95	7.65417	7907	7.65417	-212.947
7.65816	8130.28	7.65816	7912	7.65816	-218.278
7.66214	8141.83	7.66214	8035	7.66214	-106.829
7.66613	8154.67	7.66613	7966	7.66613	-188.67
7.67012	8168.89	7.67012	7964	7.67012	-204.891
7.67411	8184.51	7.67411	7978	7.67411	-206.506
7.6781	8201.67	7.6781	8195	7.6781	-6.67235
7.68208	8220.51	7.68208	7996	7.68208	-224.513
7.68607	8241.17	7.68607	8241	7.68607	-0.17478
7.69006	8263.81	7.69006	8093	7.69006	-170.81
7.69405	8288.61	7.69405	8072	7.69405	-216.609
7.69804	8315.79	7.69804	8263	7.69804	-52.7898
7.70203	8345.6	7.70203	8216	7.70203	-129.599
7.70601	8378.32	7.70601	8125	7.70601	-253.324
7.71	8414.31	7.71	8236	7.71	-178.306
7.71399	8453.91	7.71399	8249	7.71399	-204.913
7.71798	8497.6	7.71798	8198	7.71798	-299.604
7.72197	8545.9	7.72197	8313	7.72197	-232.902
7.72595	8599.43	7.72595	8385	7.72595	-214.427
7.72994	8658.9	7.72994	8456	7.72994	-202.905
7.73393	8725.2	7.73393	8258	7.73393	-467.199
7.73792	8799.34	7.73792	8320	7.73792	-479.34
7.74191	8882.56	7.74191	8725	7.74191	-157.558
7.7459	8976.34	7.7459	8530	7.7459	-446.344
7.74988	9082.51	7.74988	8604	7.74988	-478.51
7.75387	9203.27	7.75387	8725	7.75387	-478.27
7.75786	9341.36	7.75786	8888	7.75786	-453.365
7.76185	9500.22	7.76185	8973	7.76185	-527.221
7.76584	9683.9	7.76584	9365	7.76584	-318.902
7.76982	9897.82	7.76982	9147	7.76982	-750.815
7.77381	10148.8	7.77381	9617	7.77381	-531.845
7.7778	10445.8	7.7778	9840	7.7778	-605.828
7.78179	10800.3	7.78179	9962	7.78179	-838.286
7.78578	11227.3	7.78578	10612	7.78578	-615.3
7.78976	11747.4	7.78976	10948	7.78976	-799.351
7.79375	12387.5	7.79375	11592	7.79375	-795.546
7.79774	13184.7	7.79774	12608	7.79774	-576.726
7.80173	14188.9	7.80173	13643	7.80173	-545.924
7.80572	15467.2	7.80572	15464	7.80572	-3.19458
7.8097	17106.5	7.8097	17720	7.8097	613.48
7.81369	19211.5	7.81369	20685	7.81369	1473.52
7.81768	21887.2	7.81768	24338	7.81768	2450.77
7.82167	25195.4	7.82167	28857	7.82167	3661.58
7.82566	29075	7.82566	32478	7.82566	3403
7.82964	33233.8	7.82964	37902	7.82964	4668.23
7.83363	37040.8	7.83363	41294	7.83363	4253.17
7.83762	39531.7	7.83762	43711	7.83762	4179.29
7.84161	39757.5	7.84161	44415	7.84161	4657.53
7.84559	37481.3	7.84559	42167	7.84559	4685.72
7.84958	33499.6	7.84958	39999	7.84958	6499.39
7.85357	29034	7.85357	32869	7.85357	3835.02
7.85756	24952	7.85756	28541	7.85756	3589.01
7.86155	21586.2	7.86155	23489	7.86155	1902.79
7.86553	18940.6	7.86553	20168	7.86553	1227.38
7.86952	16895.6	7.86952	17796	7.86952	900.368
7.87351	15317.5	7.87351	15906	7.87351	588.513
7.8775	14091.6	7.8775	14008	7.8775	-83.6327
7.88148	13129.8	7.88148	13207	7.88148	77.2179
7.88547	12366.6	7.88547	12390	7.88547	23.3658
7.88946	11753.9	7.88946	11843	7.88946	89.1338
7.89345	11256.6	7.89345	11370	7.89345	113.423
7.89744	10848.9	7.89744	11025	7.89744	176.106
7.90142	10511.7	7.90142	10338	7.90142	-173.656
7.90541	10230.2	7.90541	10292	7.90541	61.7528
7.9094	9993.79	7.9094	10188	7.9094	194.213
7.91339	9793.86	7.91339	9773	7.91339	-20.8567
7.91737	9623.97	7.91737	9627	7.91737	3.0343
7.92136	9478.91	7.92136	9337	7.92136	-141.914
7.92535	9354.8	7.92535	9587	7.92535	232.199
7.92934	9248.49	7.92934	9239	7.92934	-9.49332
7.93333	9157.35	7.93333	9047	7.93333	-110.345
7.93731	9079.36	7.93731	9051	7.93731	-28.3565
7.9413	9012.92	7.9413	9137	7.9413	124.082
7.94529	8956.7	7.94529	8982	7.94529	25.2962
7.94928	8909.72	7.94928	8909	7.94928	-0.71947
7.95326	8871.15	7.95326	8862	7.95326	-9.14814
7.95725	8840.41	7.95725	8937	7.95725	96.5932
7.96124	8817.08	7.96124	8660	7.96124	-157.081
7.96523	8800.9	7.96523	8803	7.96523	2.09897
7.96921	8791.78	7.96921	8784	7.96921	-7.77624
7.9732	8789.76	7.9732	8883	7.9732	93.2405
7.97719	8795.08	7.97719	8811	7.97719	15.9212
7.98118	8808.14	7.98118	8659	7.98118	-149.139
7.98516	8829.57	7.98516	8651	7.98516	-178.565
7.98915	8860.22	7.98915	8703	7.98915	-157.219
7.99314	8901.3	7.99314	8812	7.99314	-89.2962
7.99713	8954.34	7.99713	8788	7.99713	-166.343
8.00111	9021.46	8.00111	8973	8.00111	-48.4551
8.0051	9105.32	8.0051	8974	8.0051	-131.319
8.00909	9209.57	8.00909	9381	8.00909	171.432
8.01308	9338.91	8.01308	9367	8.01308	28.0867
8.01706	9499.78	8.01706	9434	8.01706	-65.7816
8.02105	9700.65	8.02105	9535	8.02105	-165.647
8.02504	9953.11	8.02504	10083	8.02504	129.893
8.02903	10272.9	8.02903	10225	8.02903	-47.9015
8.03301	10680.9	8.03301	11049	8.03301	368.109
8.037	11204.8	8.037	11528	8.037	323.232
8.04099	11878	8.04099	12346	8.04099	468.002
8.04498	12736.5	8.04498	13574	8.04498	837.54
8.04896	13805.8	8.04896	14615	8.04896	809.157
8.05295	15076.2	8.05295	15661	8.05295	584.766
8.05694	16468.5	8.05694	16684	8.05694	215.542
8.06092	17794.4	8.06092	17609	8.06092	-185.441
8.06491	18753	8.06491	17743	8.06491	-1010.02
8.0689	19022.7	8.0689	18038	8.0689	-984.707
8.07289	18479.1	8.07289	17741	8.07289	-738.12
8.07687	17336.8	8.07687	17109	8.07687	-227.764
8.08086	15994.2	8.08086	15904	8.08086	-90.2308
8.08485	14769.9	8.08485	14696	8.08485	-73.9216
8.08884	13810.7	8.08884	13582	8.08884	-228.706
8.09282	13142.9	8.09282	12703	8.09282	-439.941
8.09681	12740.7	8.09681	12184	8.09681	-556.739
8.1008	12558.4	8.1008	11821	8.1008	-737.423
8.10478	12534.4	8.10478	11309	8.10478	-1225.43
8.10877	12584.2	8.10877	11115	8.10877	-1469.2
8.11276	12596.9	8.11276	11113	8.11276	-1483.93
8.11675	12460.2	8.11675	10678	8.11675	-1782.21
8.12073	12120.9	8.12073	10686	8.12073	-1434.86
8.12472	11625.7	8.12472	10250	8.12472	-1375.69
8.12871	11079.1	8.12871	10090	8.12871	-989.093
8.1327	10567.5	8.1327	9934	8.1327	-633.487
8.13668	10131	8.13668	9472	8.13668	-658.955
8.14067	9775.67	8.14067	9351	8.14067	-424.667
8.14466	9492.15	8.14466	8937	8.14466	-555.147
8.14864	9266.92	8.14864	8850	8.14864	-416.922
8.15263	9087.15	8.15263	8717	8.15263	-370.148
8.15662	8942.45	8.15662	8672	8.15662	-270.455
8.16061	8824.9	8.16061	8769	8.16061	-55.8971
8.16459	8728.54	8.16459	8606	8.16459	-122.539
8.16858	8648.98	8.16858	8634	8.16858	-14.979
8.17257	8582.96	8.17257	8353	8.17257	-229.962
8.17655	8528.09	8.17655	8235	8.17655	-293.087
8.18054	8482.6	8.18054	8455	8.18054	-27.5982
8.18453	8445.25	8.18453	8163	8.18453	-282.246
8.18851	8415.2	8.18851	8311	8.18851	-104.197
8.1925	8391.99	8.1925	8284	8.1925	-107.986
8.19649	8375.5	8.19649	8210	8.19649	-165.5
8.20048	8365.98	8.20048	8140	8.20048	-225.976
8.20446	8364	8.20446	8125	8.20446	-238.999
8.20845	8370.45	8.20845	7998	8.20845	-372.452
8.21244	8386.15	8.21244	8212	8.21244	-174.148
8.21642	8411.38	8.21642	8112	8.21642	-299.38
8.22041	8444.82	8.22041	7854	8.22041	-590.823
8.2244	8482.18	8.2244	8207	8.2244	-275.182
8.22838	8515.01	8.22838	8054	8.22838	-461.009
8.23237	8531.37	8.23237	8004	8.23237	-527.372
8.23636	8520.82	8.23636	8267	8.23636	-253.817
8.24034	8482.37	8.24034	8099	8.24034	-383.369
8.24433	8427.04	8.24433	8199	8.24433	-228.039
8.24832	8368.49	8.24832	8071	8.24832	-297.486
8.2523	8315.98	8.2523	7979	8.2523	-336.975
8.25629	8272.82	8.25629	8179	8.25629	-93.8231
8.26028	8238.87	8.26028	8117	8.26028	-121.872
8.26426	8212.47	8.26426	8009	8.26426	-203.471
8.26825	8192.19	8.26825	8032	8.26825	-160.192
8.27224	8176.71	8.27224	8242	8.27224	65.2874
8.27623	8165.01	8.27623	8030	8.27623	-135.006
8.28021	8156.31	8.28021	8057	8.28021	-99.312
8.2842	8150.06	8.2842	7882	8.2842	-268.064
8.28819	8145.86	8.28819	8109	8.28819	-36.8592
8.29217	8143.4	8.29217	8051	8.29217	-92.4013
8.29616	8142.48	8.29616	7996	8.29616	-146.476
8.30015	8142.93	8.30015	7849	8.30015	-293.933
8.30413	8144.67	8.30413	7977	8.30413	-167.668
8.30812	8147.61	8.30812	8023	8.30812	-124.614
8.3121	8151.74	8.3121	7942	8.3121	-209.736
8.31609	8157.02	8.31609	8139	8.31609	-18.023
8.32008	8163.45	8.32008	8035	8.32008	-128.446
8.32406	8171.06	8.32406	8133	8.32406	-38.0555
8.32805	8179.9	8.32805	8182	8.32805	2.09994
8.33204	8190.04	8.33204	8246	8.33204	55.9594
8.33602	8201.57	8.33602	8112	8.33602	-89.5673
8.34001	8214.58	8.34001	8039	8.34001	-175.581
8.344	8229.22	8.344	8163	8.344	-66.2204
8.34798	8245.64	8.34798	7960	8.34798	-285.636
8.35197	8264.03	8.35197	8116	8.35197	-148.027
8.35596	8284.61	8.35596	8162	8.35596	-122.615
8.35994	8307.68	8.35994	8044	8.35994	-263.678
8.36393	8333.55	8.36393	8229	8.36393	-104.555
8.36792	8362.63	8.36792	8416	8.36792	53.3683
8.3719	8395.41	8.3719	8336	8.3719	-59.4079
8.37589	8432.46	8.37589	8350	8.37589	-82.4578
8.37987	8474.51	8.37987	8260	8.37987	-214.515
8.38386	8522.49	8.38386	8284	8.38386	-238.489
8.38785	8577.48	8.38785	8660	8.38785	82.5212
8.39183	8640.91	8.39183	8599	8.39183	-41.9055
8.39582	8714.59	8.39582	8726	8.39582	11.4149
8.39981	8800.79	8.39981	8631	8.39981	-169.788
8.40379	8902.53	8.40379	9093	8.40379	190.47
8.40778	9023.78	8.40778	9084	8.40778	60.2245
8.41177	9169.67	8.41177	9476	8.41177	306.325
8.41575	9347.2	8.41575	10021	8.41575	673.796
8.41974	9565.65	8.41974	10194	8.41974	628.353
8.42372	9837.38	8.42372	11002	8.42372	1164.62
8.42771	10178.1	8.42771	11747	8.42771	1568.85
8.4317	10607.1	8.4317	12433	8.4317	1825.85
8.43568	11144.2	8.43568	13424	8.43568	2279.78
8.43967	11802.5	8.43967	14496	8.43967	2693.49
8.44365	12574.3	8.44365	15691	8.44365	3116.71
8.44764	13411	8.44764	16683	8.44764	3272.04
8.45163	14203.2	8.45163	16984	8.45163	2780.78
8.45561	14785.9	8.45561	17331	8.45561	2545.12
8.4596	14999.1	8.4596	17601	8.4596	2601.92
8.46359	14804.7	8.46359	17273	8.46359	2468.33
8.46757	14340.4	8.46757	16918	8.46757	2577.61
8.47156	13824.7	8.47156	16202	8.47156	2377.29
8.47554	13428.2	8.47554	15248	8.47554	1819.8
8.47953	13237.5	8.47953	14581	8.47953	1343.52
8.48352	13286.5	8.48352	14173	8.48352	886.5
8.4875	13592.3	8.4875	14409	8.4875	816.714
8.49149	14172.3	8.49149	14729	8.49149	556.707
8.49547	15043.2	8.49547	15655	8.49547	611.796
8.49946	16202.1	8.49946	16476	8.49946	273.94
8.50344	17590.5	8.50344	17609	8.50344	18.5471
8.50743	19048.9	8.50743	18929	8.50743	-119.933
8.51142	20285.3	8.51142	20171	8.51142	-114.307
8.5154	20915.9	8.5154	20631	8.5154	-284.886
8.51939	20648.6	8.51939	20188	8.51939	-460.642
8.52337	19518.9	8.52337	19239	8.52337	-279.901
8.52736	17891.8	8.52736	17587	8.52736	-304.838
8.53135	16190.1	8.53135	15693	8.53135	-497.145
8.53533	14674.3	8.53533	13979	8.53533	-695.261
8.53932	13429.9	8.53932	12459	8.53932	-970.885
8.5433	12446.1	8.5433	11535	8.5433	-911.095
8.54729	11677.9	8.54729	10666	8.54729	-1011.87
8.55128	11078.1	8.55128	9751	8.55128	-1327.1
8.55526	10606.8	8.55526	9604	8.55526	-1002.78
8.55925	10233	8.55925	9455	8.55925	-777.964
8.56323	9933.23	8.56323	9067	8.56323	-866.227
8.56722	9690.45	8.56722	9038	8.56722	-652.452
8.5712	9491.92	8.5712	8926	8.5712	-565.923
8.57519	9328.03	8.57519	8761	8.57519	-567.031
8.57917	9191.69	8.57917	8845	8.57917	-346.689
8.58316	9077.5	8.58316	8703	8.58316	-374.501
8.58715	8981.26	8.58715	8569	8.58715	-412.258
8.59113	8899.8	8.59113	8575	8.59113	-324.799
8.59512	8830.57	8.59512	8421	8.59512	-409.574
8.5991	8771.65	8.5991	8435	8.5991	-336.646
8.60309	8721.42	8.60309	8420	8.60309	-301.42
8.60707	8678.67	8.60707	8382	8.60707	-296.665
8.61106	8642.39	8.61106	8426	8.61106	-216.389
8.61505	8611.77	8.61505	8244	8.61505	-367.773
8.61903	8586.19	8.61903	8235	8.61903	-351.189
8.62302	8565.12	8.62302	8212	8.62302	-353.119
8.627	8548.16	8.627	8359	8.627	-189.157
8.63099	8535.02	8.63099	8407	8.63099	-128.02
8.63497	8525.42	8.63497	8248	8.63497	-277.423
8.63896	8519.22	8.63896	8330	8.63896	-189.222
8.64294	8516.34	8.64294	8079	8.64294	-437.342
8.64693	8516.78	8.64693	8203	8.64693	-313.778
8.65091	8520.61	8.65091	8182	8.65091	-338.607
8.6549	8528	8.6549	8265	8.6549	-262.999
8.65888	8539.41	8.65888	8523	8.65888	-16.4119
8.66287	8554.52	8.66287	8505	8.66287	-49.5217
8.66685	8574.14	8.66685	8360	8.66685	-214.136
8.67084	8598.96	8.67084	8540	8.67084	-58.9565
8.67483	8629.86	8.67483	8444	8.67483	-185.863
8.67881	8668.03	8.67881	8585	8.67881	-83.0339
8.6828	8714.95	8.6828	8402	8.6828	-312.955
8.68678	8773.38	8.68678	8808	8.68678	34.6156
8.69077	8846.3	8.69077	8862	8.69077	15.7018
8.69475	8936.64	8.69475	9048	8.69475	111.356
8.69874	9047.76	8.69874	9214	8.69874	166.243
8.70272	9181.57	8.70272	9546	8.70272	364.427
8.70671	9335.99	8.70671	9545	8.70671	209.012
8.71069	9501.27	8.71069	9853	8.71069	351.732
8.71468	9657.13	8.71468	9952	8.71468	294.87
8.71866	9774.47	8.71866	9729	8.71866	-45.4682
8.72265	9828.05	8.72265	9956	8.72265	127.948
8.72663	9815.72	8.72663	9824	8.72663	8.27958
8.73062	9763.57	8.73062	9651	8.73062	-112.573
8.7346	9707.38	8.7346	9572	8.7346	-135.378
8.73859	9672.75	8.73859	9280	8.73859	-392.754
8.74257	9671.08	8.74257	9254	8.74257	-417.084
8.74656	9704.89	8.74656	9325	8.74656	-379.894
8.75054	9773.93	8.75054	9155	8.75054	-618.931
8.75453	9877.91	8.75453	9503	8.75453	-374.911
8.75851	10017.8	8.75851	9434	8.75851	-583.824
8.7625	10196.5	8.7625	9630	8.7625	-566.514
8.76648	10419	8.76648	9755	8.76648	-663.997
8.77047	10692.8	8.77047	9906	8.77047	-786.81
8.77445	11028.6	8.77445	10147	8.77445	-881.616
8.77844	11441	8.77844	10608	8.77844	-832.968
8.78242	11950	8.78242	10984	8.78242	-965.99
8.78641	12582.6	8.78641	11625	8.78641	-957.557
8.79039	13374.9	8.79039	12718	8.79039	-656.941
8.79438	14375.3	8.79438	13465	8.79438	-910.315
8.79836	15645.4	8.79836	14917	8.79836	-728.418
8.80234	17260.9	8.80234	16793	8.80234	-467.866
8.80633	19300	8.80633	19029	8.80633	-270.974
8.81031	21818.3	8.81031	21365	8.81031	-453.34
8.8143	24800.4	8.8143	24485	8.8143	-315.382
8.81828	28080.2	8.81828	26899	8.81828	-1181.25
8.82227	31271.2	8.82227	29883	8.82227	-1388.24
8.82625	33766.6	8.82625	31897	8.82625	-1869.64
8.83024	34898.6	8.83024	33214	8.83024	-1684.6
8.83422	34261.4	8.83422	33629	8.83422	-632.426
8.83821	31991.2	8.83821	31929	8.83821	-62.1957
8.84219	28730.2	8.84219	29410	8.84219	679.806
8.84617	25251.2	8.84617	26896	8.84617	1644.82
8.85016	22084.2	8.85016	23518	8.85016	1433.8
8.85414	19443.6	8.85414	20340	8.85414	896.372
8.85813	17334.3	8.85813	17723	8.85813	388.7
8.86211	15678.9	8.86211	16064	8.86211	385.057
8.8661	14382.5	8.8661	14749	8.8661	366.476
8.87008	13362.3	8.87008	13365	8.87008	2.66538
8.87406	12551.7	8.87406	12782	8.87406	230.315
8.87805	11900.6	8.87805	11847	8.87805	-53.5986
8.88203	11372.2	8.88203	11339	8.88203	-33.205
8.88602	10938.7	8.88602	10788	8.88602	-150.705
8.89	10579.8	8.89	10620	8.89	40.2405
8.89399	10280	8.89399	10260	8.89399	-19.9731
8.89797	10027.4	8.89797	10053	8.89797	25.6313
8.90196	9812.79	8.90196	9764	8.90196	-48.7943
8.90594	9629.28	8.90594	9528	8.90594	-101.283
8.90992	9471.25	8.90992	9459	8.90992	-12.2465
8.91391	9334.32	8.91391	9269	8.91391	-65.3155
8.91789	9215.01	8.91789	9285	8.91789	69.9887
8.92188	9110.54	8.92188	8850	8.92188	-260.54
8.92586	9018.62	8.92586	8848	8.92586	-170.621
8.92985	8937.45	8.92985	9167	8.92985	229.545
8.93383	8865.51	8.93383	8872	8.93383	6.49098
8.93781	8801.53	8.93781	8573	8.93781	-228.53
8.9418	8744.48	8.9418	8692	8.9418	-52.4814
8.94578	8693.5	8.94578	8607	8.94578	-86.4973
8.94976	8647.85	8.94976	8563	8.94976	-84.8544
8.95375	8606.95	8.95375	8509	8.95375	-97.9462
8.95773	8570.28	8.95773	8396	8.95773	-174.284
8.96172	8537.38	8.96172	8290	8.96172	-247.376
8.9657	8507.88	8.9657	8292	8.9657	-215.883
8.96969	8481.51	8.96969	8367	8.96969	-114.508
8.97367	8457.9	8.97367	8125	8.97367	-332.902
8.97765	8436.91	8.97765	8225	8.97765	-211.909
8.98164	8418.34	8.98164	8293	8.98164	-125.336
8.98562	8402.04	8.98562	8306	8.98562	-96.0362
8.9896	8387.89	8.9896	8253	8.9896	-134.89
8.99359	8375.8	8.99359	8229	8.99359	-146.804
8.99757	8365.71	8.99757	8348	8.99757	-17.7125
9.00155	8357.58	9.00155	8237	9.00155	-120.578
9.00554	8351.39	9.00554	8398	9.00554	46.6106
9.00952	8347.13	9.00952	8229	9.00952	-118.128
9.01351	8344.85	9.01351	8343	9.01351	-1.84906
9.01749	8344.62	9.01749	8392	9.01749	47.383
9.02147	8346.53	9.02147	8261	9.02147	-85.5299
9.02546	8350.72	9.02546	8227	9.02546	-123.722
9.02944	8357.37	9.02944	8300	9.02944	-57.3707
9.03342	8366.7	9.03342	8211	9.03342	-155.703
9.03741	8379	9.03741	8349	9.03741	-30.0027
9.04139	8394.63	9.04139	8301	9.04139	-93.6334
9.04537	8414.04	9.04537	8284	9.04537	-130.036
9.04936	8437.78	9.04936	8387	9.04936	-50.7792
9.05334	8466.55	9.05334	8457	9.05334	-9.55179
9.05733	8501.25	9.05733	8454	9.05733	-47.2472
9.06131	8542.96	9.06131	8586	9.06131	43.0417
9.06529	8593.12	9.06529	8599	9.06529	5.8826
9.06928	8653.51	9.06928	8659	9.06928	5.49363
9.07326	8726.49	9.07326	8837	9.07326	110.511
9.07724	8815.07	9.07724	9019	9.07724	203.931
9.08123	8923.25	9.08123	9094	9.08123	170.747
9.08521	9056.36	9.08521	9384	9.08521	327.637
9.08919	9221.38	9.08919	9669	9.08919	447.621
9.09318	9427.74	9.09318	9961	9.09318	533.263
9.09716	9688.01	9.09716	10242	9.09716	553.986
9.10114	10018.4	9.10114	10799	9.10114	780.613
9.10513	10439.2	9.10513	11308	9.10513	868.792
9.10911	10973.2	9.10911	12146	9.10911	1172.82
9.11309	11639.7	9.11309	13016	9.11309	1376.32
9.1191	12890.8	9.1191	14776	9.1191	1885.18
9.12308	13808.3	9.12308	14646	9.12308	837.688
9.12706	14641.9	9.12706	15338	9.12706	696.135
9.13105	15184.9	9.13105	15689	9.13105	504.102
9.13503	15246	9.13503	15439	9.13503	193.006
9.13901	14781.5	9.13901	15197	9.13901	415.463
9.143	13947.1	9.143	14539	9.143	591.852
9.14698	12984.1	9.14698	13540	9.14698	555.853
9.15096	12075.7	9.15096	12783	9.15096	707.287
9.15494	11304.5	9.15494	11877	9.15494	572.461
9.15893	10682.8	9.15893	11002	9.15893	319.247
9.16291	10192.1	9.16291	10369	9.16291	176.93
9.1669	9807.03	9.1669	10153	9.1669	345.968
9.17088	9503.65	9.17088	9806	9.17088	302.355
9.17486	9262.8	9.17486	9451	9.17486	188.199
9.17885	9069.6	9.17885	9134	9.17885	64.4031
9.18283	8913.04	9.18283	9000	9.18283	86.9588
9.18681	8784.78	9.18681	8970	9.18681	185.223
9.1908	8678.68	9.1908	8719	9.1908	40.319
9.19478	8590.04	9.19478	8499	9.19478	-91.043
9.19876	8515.38	9.19876	8490	9.19876	-25.3755
9.20275	8451.93	9.20275	8375	9.20275	-76.9346
9.20673	8397.65	9.20673	8429	9.20673	31.3514
9.21071	8350.9	9.21071	8289	9.21071	-61.8954
9.2147	8310.36	9.2147	8399	9.2147	88.6376
9.21868	8275.03	9.21868	8269	9.21868	-6.0276
9.22266	8244.07	9.22266	8255	9.22266	10.9266
9.22665	8216.82	9.22665	8182	9.22665	-34.8168
9.23063	8192.71	9.23063	7955	9.23063	-237.706
9.23462	8171.16	9.23462	8013	9.23462	-158.157
9.2386	8152.14	9.2386	7973	9.2386	-179.144
9.24258	8135.42	9.24258	8005	9.24258	-130.423
9.24657	8120.56	9.24657	8020	9.24657	-100.558
9.25055	8107.34	9.25055	8034	9.25055	-73.3434
9.25454	8095.61	9.25454	7929	9.25454	-166.611
9.25852	8085.22	9.25852	8015	9.25852	-70.2217
9.2625	8076.05	9.2625	7997	9.2625	-79.0544
9.26649	8068.02	9.26649	7903	9.26649	-165.017
9.27047	8061.03	9.27047	7913	9.27047	-148.032
9.27445	8055.04	9.27445	7906	9.27445	-149.041
9.27844	8050	9.27844	7982	9.27844	-67.9971
9.28242	8045.87	9.28242	8023	9.28242	-22.8697
9.28641	8042.64	9.28641	8080	9.28641	37.3591
9.29039	8040.31	9.29039	7995	9.29039	-45.3057
9.29438	8038.88	9.29438	8076	9.29438	37.1249
9.29836	8038.37	9.29836	7949	9.29836	-89.3748
9.30234	8038.85	9.30234	8205	9.30234	166.154
9.30633	8040.35	9.30633	8120	9.30633	79.648
9.31031	8042.98	9.31031	8056	9.31031	13.0197
9.3143	8046.81	9.3143	7993	9.3143	-53.8107
9.31828	8052.01	9.31828	8298	9.31828	245.993
9.32226	8058.76	9.32226	8108	9.32226	49.2391
9.32625	8067.32	9.32625	8145	9.32625	77.6796
9.33023	8078.05	9.33023	8223	9.33023	144.95
9.33422	8091.23	9.33422	8215	9.33422	123.767
9.3382	8107.45	9.3382	8334	9.3382	226.553
9.34219	8127.42	9.34219	8185	9.34219	57.5795
9.34617	8152.08	9.34617	8279	9.34617	126.918
9.35015	8182.61	9.35015	8434	9.35015	251.388
9.35414	8220.5	9.35414	8625	9.35414	404.505
9.35812	8267.45	9.35812	8635	9.35812	367.547
9.36211	8325.12	9.36211	8834	9.36211	508.884
9.36609	8394.41	9.36609	8943	9.36609	548.594
9.37008	8474.24	9.37008	9225	9.37008	750.762
9.37406	8559.74	9.37406	8819	9.37406	259.264
9.37805	8641	9.37805	8943	9.37805	302.002
9.38203	8703.77	9.38203	8859	9.38203	155.229
9.38601	8735.2	9.38601	8732	9.38601	-3.19676
9.39	8732.91	9.39	8653	9.39	-79.9064
9.39398	8708.77	9.39398	8770	9.39398	61.2275
9.39797	8681.2	9.39797	8738	9.39797	56.7982
9.40195	8664.95	9.40195	8749	9.40195	84.0494
9.40594	8667.94	9.40594	8647	9.40594	-20.9399
9.40992	8693.43	9.40992	8724	9.40992	30.5652
9.41391	8743.03	9.41391	8792	9.41391	48.9743
9.41789	8818.53	9.41789	9032	9.41789	213.47
9.42188	8923.1	9.42188	9113	9.42188	189.897
9.42586	9061.75	9.42586	9418	9.42586	356.246
9.42984	9241.91	9.42984	9502	9.42984	260.088
9.43383	9474.19	9.43383	9971	9.43383	496.81
9.43781	9772.69	9.43781	10501	9.43781	728.309
9.4418	10155.2	9.4418	11224	9.4418	1068.81
9.44578	10642.2	9.44578	11892	9.44578	1249.83
9.44977	11251.2	9.44977	12831	9.44977	1579.75
9.45375	11986	9.45375	14180	9.45375	2193.96
9.45774	12816	9.45774	15006	9.45774	2190.03
9.46172	13651.9	9.46172	15665	9.46172	2013.11
9.46571	14335.1	9.46571	16578	9.46571	2242.85
9.46969	14669.8	9.46969	17085	9.46969	2415.2
9.47368	14524.3	9.47368	17076	9.47368	2551.68
9.47766	13936.3	9.47766	16557	9.47766	2620.68
9.48165	13095	9.48165	15637	9.48165	2541.96
9.48563	12209.7	9.48563	14341	9.48563	2131.35
9.48962	11411.1	9.48962	13030	9.48962	1618.87
9.4936	10746.6	9.4936	12022	9.4936	1275.4
9.49759	10214.5	9.49759	10965	9.49759	750.486
9.50157	9794.82	9.50157	10342	9.50157	547.18
9.50556	9464.47	9.50556	9480	9.50556	15.5285
9.50954	9203.25	9.50954	9376	9.50954	172.749
9.51353	8995.08	9.51353	8959	9.51353	-36.0796
9.51751	8827.69	9.51751	8624	9.51751	-203.691
9.5215	8691.88	9.5215	8634	9.5215	-57.8829
9.52548	8580.82	9.52548	8469	9.52548	-111.82
9.52947	8489.28	9.52947	8123	9.52947	-366.276
9.53345	8413.21	9.53345	8140	9.53345	-273.213
9.53744	8349.82	9.53744	8149	9.53744	-200.822
9.54142	8296.87	9.54142	8035	9.54142	-261.867
9.54541	8252.64	9.54541	8222	9.54541	-30.64
9.54939	8215.88	9.54939	8136	9.54939	-79.8753
9.55338	8185.6	9.55338	8005	9.55338	-180.601
9.55736	8161.13	9.55736	8028	9.55736	-133.126
9.56135	8141.98	9.56135	7944	9.56135	-197.981
9.56533	8127.92	9.56533	7881	9.56533	-246.92
9.56932	8118.88	9.56932	8113	9.56932	-5.88486
9.5733	8115.04	9.5733	8088	9.5733	-27.0363
9.57729	8116.78	9.57729	8180	9.57729	63.2219
9.58127	8124.8	9.58127	8010	9.58127	-114.801
9.58526	8140.15	9.58526	8219	9.58526	78.8499
9.58925	8164.32	9.58925	8265	9.58925	100.684
9.59323	8199.28	9.59323	8239	9.59323	39.7217
9.59722	8247.55	9.59722	8248	9.59722	0.45193
9.6012	8311.83	9.6012	8394	9.6012	82.1659
9.60519	8394.28	9.60519	8482	9.60519	87.718
9.60917	8494.61	9.60917	8740	9.60917	245.392
9.61316	8606.97	9.61316	8822	9.61316	215.025
9.61714	8716.87	9.61714	8944	9.61714	227.129
9.62113	8800.44	9.62113	9037	9.62113	236.563
9.62511	8831.65	9.62511	8870	9.62511	38.3458
9.6291	8797.52	9.6291	9022	9.6291	224.482
9.63309	8708.54	9.63309	8701	9.63309	-7.54233
9.63707	8594.56	9.63707	8701	9.63707	106.44
9.64106	8482.46	9.64106	8682	9.64106	199.537
9.64504	8386.43	9.64504	8377	9.64504	-9.43184
9.64903	8311.24	9.64903	8408	9.64903	96.7578
9.65301	8256.27	9.65301	8298	9.65301	41.7323
9.657	8219.17	9.657	8258	9.657	38.8337
9.66099	8197.49	9.66099	8436	9.66099	238.511
9.66497	8189.48	9.66497	8371	9.66497	181.519
9.66896	8194.16	9.66896	8487	9.66896	292.844
9.67294	8211.35	9.67294	8605	9.67294	393.651
9.67693	8241.72	9.67693	8459	9.67693	217.283
9.68091	8286.8	9.68091	8726	9.68091	439.202
9.6849	8349.11	9.6849	9058	9.6849	708.888
9.68889	8432.39	9.68889	9164	9.68889	731.608
9.69287	8541.67	9.69287	9459	9.69287	917.33
9.69686	8683.34	9.69686	9773	9.69686	1089.66
9.70084	8864.55	9.70084	10148	9.70084	1283.45
9.70483	9091.6	9.70483	10796	9.70483	1704.4
9.70881	9365.44	9.70881	11078	9.70881	1712.56
9.7128	9674.86	9.7128	11468	9.7128	1793.14
9.71679	9988.39	9.71679	11773	9.71679	1784.61
9.72077	10251.9	9.72077	11960	9.72077	1708.07
9.72476	10403.5	9.72476	12324	9.72476	1920.54
9.72874	10409.2	9.72874	12168	9.72874	1758.84
9.73273	10294.3	9.73273	12113	9.73273	1818.72
9.73672	10129.4	9.73672	11961	9.73672	1831.64
9.7407	9983.98	9.7407	11699	9.7407	1715.02
9.74469	9895.21	9.74469	11535	9.74469	1639.79
9.74867	9864.09	9.74867	11205	9.74867	1340.91
9.75266	9863.76	9.75266	11307	9.75266	1443.24
9.75665	9851.86	9.75665	11054	9.75665	1202.14
9.76063	9789.63	9.76063	10803	9.76063	1013.37
9.76462	9662.43	9.76462	10496	9.76462	833.567
9.7686	9482.61	9.7686	10165	9.7686	682.393
9.77259	9272.83	9.77259	9904	9.77259	631.174
9.77658	9052.33	9.77658	9671	9.77658	618.669
9.78056	8836.91	9.78056	8991	9.78056	154.093
9.78455	8639.75	9.78455	9155	9.78455	515.254
9.78853	8469.02	9.78853	8693	9.78853	223.981
9.79252	8326.58	9.79252	8149	9.79252	-177.583
9.79651	8209.96	9.79651	8254	9.79651	44.0413
9.80049	8114.95	9.80049	8235	9.80049	120.055
9.80448	8037.25	9.80448	7939	9.80448	-98.2506
9.80847	7973.24	9.80847	7875	9.80847	-98.2377
9.81245	7919.94	9.81245	7703	9.81245	-216.944
9.81644	7875.09	9.81644	7824	9.81644	-51.0895
9.82042	7836.93	9.82042	7761	9.82042	-75.9298
9.82441	7804.12	9.82441	7580	9.82441	-224.123
9.8284	7775.67	9.8284	7385	9.8284	-390.67
9.83238	7750.75	9.83238	7513	9.83238	-237.749
9.83637	7728.68	9.83637	7666	9.83637	-62.6846
9.84036	7709.04	9.84036	7603	9.84036	-106.035
9.84434	7691.4	9.84434	7365	9.84434	-326.405
9.84833	7675.48	9.84833	7461	9.84833	-214.477
9.85231	7661.01	9.85231	7435	9.85231	-226.009
9.8563	7647.8	9.8563	7586	9.8563	-61.8032
9.86029	7635.65	9.86029	7377	9.86029	-258.654
9.86427	7624.44	9.86427	7389	9.86427	-235.438
9.86826	7614.03	9.86826	7378	9.86826	-236.028
9.87225	7604.32	9.87225	7358	9.87225	-246.322
9.87623	7595.24	9.87623	7367	9.87623	-228.236
9.88022	7586.68	9.88022	7339	9.88022	-247.677
9.8842	7578.17	9.8842	7450	9.8842	-128.167
9.88819	7570.86	9.88819	7271	9.88819	-299.862
9.89218	7564.06	9.89218	7458	9.89218	-106.062
9.89616	7557.74	9.89616	7349	9.89616	-208.74
9.90015	7551.86	9.90015	7353	9.90015	-198.859
9.90414	7546.33	9.90414	7424	9.90414	-122.332
9.90812	7541.01	9.90812	7319	9.90812	-222.013
9.91211	7535.68	9.91211	7280	9.91211	-255.682
9.9161	7530.11	9.9161	7355	9.9161	-175.114
9.92008	7524.19	9.92008	7275	9.92008	-249.193
9.92407	7518	9.92407	7143	9.92407	-375.003
9.92806	7511.75	9.92806	7203	9.92806	-308.75
9.93204	7505.6	9.93204	7112	9.93204	-393.604
9.93603	7499.6	9.93603	7414	9.93603	-85.6031
9.94002	7494.06	9.94002	7114	9.94002	-380.063
9.944	7488.78	9.944	7410	9.944	-78.7786
9.94799	7483.72	9.94799	7191	9.94799	-292.722
9.95198	7478.87	9.95198	7345	9.95198	-133.869
9.95596	7474.19	9.95596	7149	9.95596	-325.186
9.95995	7469.65	9.95995	7121	9.95995	-348.652
9.96394	7465.25	9.96394	7115	9.96394	-350.251
[truncated: 3,770 more rows]

## Sheet: 3a
	adsorption
pressure kPa	cm3 g-1
0.04151	7.2306
0.1912	15.937
0.4427	21.394
0.9168	27.717
1.0704	29.278
1.5814	33.963
2.0724	41.768
2.202	43.529
2.823	49.884
3.5769	56.502
4.0568	65.577
4.2016	77.762
4.2941	88.582
4.3679	98.118
4.458	106.6
4.573	116.14
4.6554	120.41
5.2572	129.5
6.0409	133.56
9.114	141.88
10.058	143.68
12.766	147.98
15.767	151.91
18.776	155.61
21.697	159.45
25.077	165.62
27.579	174.92
27.932	177.08
--	--
--	--
--	--
--	--
--	--
--	--
--	--
--	--
--	--
--	--
--	--
--	--
--	--
--	--
--	--
--	--
--	--
--	--
--	--

## Sheet: 3b
Act		0.556		1.3		1.9		2.8		3.4		3.65		3.85		4.01		4.76		5.76		6.66		7.7	--	9.9		11.9		13.8		15.7		17.6		19.6		21.70 kPa		23.59 kPa		24.59 kPa		25.59 kPa		26.62 kPa		27.51 kPa
440.01	6970.21	440.01	6248.83	440.01	6213.86	440.01	6291.45	440.01	6200.02	440.01	6235.21	440.01	6252.31	440.01	6234.58	440.01	6210.38	440.01	6190.68	440.01	6216.2	440.01	6207.62	440.01	6179.87	440.01	6203.26	440.01	6193.73	440.01	6209.22	440.01	6183.16	440.01	6191.49	440.01	6205.27	440.01	6207.71	440.01	6191.99	440.01	6207.79	440.01	6221.34	440.01	6195.2	440.01	6203.18
440.46	6893.28	440.46	6189.74	440.46	6155.21	440.46	6207.38	440.46	6146.79	440.46	6179.78	440.46	6198.68	440.46	6182.02	440.46	6159.28	440.46	6146.31	440.46	6166.05	440.46	6155.74	440.46	6130.07	440.46	6152.97	440.46	6146.43	440.46	6158.57	440.46	6137.39	440.46	6144.31	440.46	6154.8	440.46	6156.11	440.46	6142.88	440.46	6159.7	440.46	6170.76	440.46	6147.94	440.46	6152.37
440.92	6818.65	440.92	6133.24	440.92	6099.32	440.92	6129.16	440.92	6096.32	440.92	6127.31	440.92	6148.16	440.92	6132.68	440.92	6111.57	440.92	6105.02	440.92	6119.4	440.92	6107.52	440.92	6083.85	440.92	6106.2	440.92	6102.43	440.92	6111.48	440.92	6094.87	440.92	6100.46	440.92	6107.87	440.92	6108.13	440.92	6097.31	440.92	6114.99	440.92	6123.78	440.92	6104.16	440.92	6105.28
441.38	6746.32	441.38	6079.33	441.38	6046.19	441.38	6056.79	441.38	6048.61	441.38	6077.81	441.38	6100.73	441.38	6086.56	441.38	6067.23	441.38	6066.8	441.38	6076.24	441.38	6062.97	441.38	6041.22	441.38	6062.96	441.38	6061.72	441.38	6067.96	441.38	6055.61	441.38	6059.93	441.38	6064.48	441.38	6063.78	441.38	6055.29	441.38	6073.68	441.38	6080.39	441.38	6063.85	441.38	6061.9
441.84	6676.3	441.84	6028.02	441.84	5995.83	441.84	5990.26	441.84	6003.64	441.84	6031.27	441.84	6056.4	441.84	6043.67	441.84	6026.27	441.84	6031.66	441.84	6036.59	441.84	6022.08	441.84	6002.16	441.84	6023.23	441.84	6024.31	441.84	6028.01	441.84	6019.61	441.84	6022.75	441.84	6024.64	441.84	6023.04	441.84	6016.81	441.84	6035.75	441.84	6040.59	441.84	6027.01	441.84	6022.24
442.3	6608.58	442.3	5979.3	442.3	5948.23	442.3	5929.58	442.3	5961.43	442.3	5987.7	442.3	6015.17	442.3	6004	442.3	5988.69	442.3	5999.59	442.3	6000.43	442.3	5984.86	442.3	5966.69	442.3	5987.03	442.3	5990.18	442.3	5991.63	442.3	5986.86	442.3	5988.89	442.3	5988.34	442.3	5985.92	442.3	5981.87	442.3	6001.21	442.3	6004.38	442.3	5993.65	442.3	5986.29
442.75	6543.16	442.75	5933.18	442.75	5903.39	442.75	5874.75	442.75	5921.97	442.75	5947.09	442.75	5977.04	442.75	5967.55	442.75	5954.48	442.75	5970.61	442.75	5967.76	442.75	5951.31	442.75	5934.81	442.75	5954.34	442.75	5959.35	442.75	5958.82	442.75	5957.37	442.75	5958.37	442.75	5955.58	442.75	5952.42	442.75	5950.48	442.75	5970.06	442.75	5971.76	442.75	5963.77	442.75	5954.06
443.21	6480.05	443.21	5889.65	443.21	5861.32	443.21	5825.77	443.21	5885.27	443.21	5909.45	443.21	5942.01	443.21	5934.33	443.21	5923.66	443.21	5944.7	443.21	5938.6	443.21	5921.42	443.21	5906.5	443.21	5925.17	443.21	5931.81	443.21	5929.58	443.21	5931.14	443.21	5931.18	443.21	5926.36	443.21	5922.55	443.21	5922.63	443.21	5942.3	443.21	5942.74	443.21	5937.36	443.21	5925.55
443.67	6419.24	443.67	5848.71	443.67	5822.01	443.67	5782.63	443.67	5851.32	443.67	5874.77	443.67	5910.08	443.67	5904.33	443.67	5896.21	443.67	5921.87	443.67	5912.93	443.67	5895.2	443.67	5881.78	443.67	5899.52	443.67	5907.56	443.67	5903.9	443.67	5908.17	443.67	5907.33	443.67	5900.68	443.67	5896.29	443.67	5898.32	443.67	5917.93	443.67	5917.31	443.67	5914.43	443.67	5900.74
444.13	6360.73	444.13	5810.36	444.13	5785.46	444.13	5745.34	444.13	5820.12	444.13	5843.05	444.13	5881.25	444.13	5877.55	444.13	5872.15	444.13	5902.11	444.13	5890.75	444.13	5872.64	444.13	5860.64	444.13	5877.4	444.13	5886.61	444.13	5881.8	444.13	5888.46	444.13	5886.8	444.13	5878.55	444.13	5873.66	444.13	5877.56	444.13	5896.95	444.13	5895.48	444.13	5894.96	444.13	5879.66
444.59	6304.53	444.59	5774.61	444.59	5751.68	444.59	5713.9	444.59	5791.67	444.59	5814.3	444.59	5855.51	444.59	5854	444.59	5851.46	444.59	5885.43	444.59	5872.08	444.59	5853.75	444.59	5843.08	444.59	5858.79	444.59	5868.95	444.59	5863.26	444.59	5872	444.59	5869.61	444.59	5859.96	444.59	5854.64	444.59	5860.34	444.59	5879.36	444.59	5877.23	444.59	5878.98	444.59	5862.29
445.04	6250.62	445.04	5741.45	445.04	5720.66	445.04	5695.1	445.04	5765.98	445.04	5788.51	445.04	5832.88	445.04	5833.67	445.04	5834.15	445.04	5871.83	445.04	5856.9	445.04	5838.53	445.04	5829.11	445.04	5843.7	445.04	5854.57	445.04	5848.3	445.04	5858.8	445.04	5855.76	445.04	5844.91	445.04	5839.25	445.04	5846.66	445.04	5865.16	445.04	5862.58	445.04	5866.47	445.04	5848.63
445.5	6199.03	445.5	5710.89	445.5	5692.4	445.5	5694.84	445.5	5743.04	445.5	5765.69	445.5	5813.34	445.5	5816.56	445.5	5820.22	445.5	5861.3	445.5	5845.22	445.5	5826.97	445.5	5818.71	445.5	5832.13	445.5	5843.5	445.5	5836.9	445.5	5848.86	445.5	5845.23	445.5	5833.4	445.5	5827.48	445.5	5836.53	445.5	5854.35	445.5	5851.52	445.5	5857.43	445.5	5838.69
445.96	6149.73	445.96	5682.92	445.96	5666.91	445.96	5680.14	445.96	5722.86	445.96	5745.83	445.96	5796.91	445.96	5802.68	445.96	5809.66	445.96	5853.85	445.96	5837.03	445.96	5819.08	445.96	5811.9	445.96	5824.08	445.96	5835.71	445.96	5829.07	445.96	5842.17	445.96	5838.04	445.96	5825.43	445.96	5819.33	445.96	5829.94	445.96	5846.93	445.96	5844.06	445.96	5851.87	445.96	5832.47
446.42	6102.74	446.42	5657.54	446.42	5644.18	446.42	5666.58	446.42	5705.42	446.42	5728.94	446.42	5783.57	446.42	5792.02	446.42	5802.49	446.42	5849.48	446.42	5832.34	446.42	5814.85	446.42	5808.67	446.42	5819.55	446.42	5831.22	446.42	5824.81	446.42	5838.74	446.42	5834.18	446.42	5821.01	446.42	5814.79	446.42	5826.89	446.42	5842.9	446.42	5840.19	446.42	5849.78	446.42	5829.96
446.88	6058.05	446.88	5634.75	446.88	5624.21	446.88	5664.76	446.88	5690.75	446.88	5715.01	446.88	5773.33	446.88	5784.58	446.88	5798.69	446.88	5848.19	446.88	5831.15	446.88	5814.29	446.88	5809.03	446.88	5818.54	446.88	5830.02	446.88	5824.12	446.88	5838.57	446.88	5833.65	446.88	5820.13	446.88	5813.88	446.88	5827.39	446.88	5842.26	446.88	5839.91	446.88	5851.17	446.88	5831.16
447.33	6015.67	447.33	5617.93	447.33	5617.45	447.33	5660.99	447.33	5686.24	447.33	5708.29	447.33	5772.42	447.33	5785.75	447.33	5806.79	447.33	5853.77	447.33	5838.57	447.33	5823.59	447.33	5818.41	447.33	5824.4	447.33	5839.47	447.33	5833.17	447.33	5846.29	447.33	5839.84	447.33	5827.96	447.33	5822.65	447.33	5835.26	447.33	5846.74	447.33	5847.33	447.33	5864.97	447.33	5844.67
447.79	5975.59	447.79	5612.86	447.79	5614.62	447.79	5667.77	447.79	5690.09	447.79	5712.8	447.79	5778.78	447.79	5795.69	447.79	5820.93	447.79	5865.47	447.79	5852.31	447.79	5836.83	447.79	5833.44	447.79	5838.79	447.79	5851.07	447.79	5854.41	447.79	5858.41	447.79	5855.65	447.79	5843.06	447.79	5838.97	447.79	5851.32	447.79	5859.24	447.79	5863.1	447.79	5883.06	447.79	5864.9
448.25	5937.81	448.25	5598.94	448.25	5604.66	448.25	5660.85	448.25	5684.92	448.25	5712.04	448.25	5785.64	448.25	5793.61	448.25	5827.02	448.25	5877.03	448.25	5862.79	448.25	5848.81	448.25	5846.59	448.25	5846.31	448.25	5860.28	448.25	5866.44	448.25	5870.73	448.25	5862.7	448.25	5852.71	448.25	5854.56	448.25	5865.25	448.25	5870.92	448.25	5871.01	448.25	5894.72	448.25	5881.43
448.71	5902.34	448.71	5575.87	448.71	5585.99	448.71	5642.47	448.71	5669.9	448.71	5697.77	448.71	5771.86	448.71	5783.21	448.71	5824.83	448.71	5872.51	448.71	5864.55	448.71	5848.84	448.71	5846.22	448.71	5847.07	448.71	5859.78	448.71	5870.49	448.71	5872.98	448.71	5863.29	448.71	5850.94	448.71	5851.01	448.71	5867.61	448.71	5870.41	448.71	5876.21	448.71	5896.19	448.71	5880.67
449.16	5869.16	449.16	5572.84	449.16	5585.9	449.16	5617.7	449.16	5680.31	449.16	5710.01	449.16	5788.23	449.16	5802.83	449.16	5846.71	449.16	5899.95	449.16	5886.84	449.16	5878.11	449.16	5875.93	449.16	5868.01	449.16	5885.19	449.16	5895.43	449.16	5900.13	449.16	5891.02	449.16	5875.26	449.16	5876.06	449.16	5896.76	449.16	5898.49	449.16	5904.26	449.16	5924.16	449.16	5912.3
449.62	5838.3	449.62	5568.25	449.62	5581.58	449.62	5626.56	449.62	5686.19	449.62	5718.1	449.62	5798.49	449.62	5814.93	449.62	5862.96	449.62	5921.39	449.62	5909.95	449.62	5901.58	449.62	5903.23	449.62	5890.82	449.62	5903.99	449.62	5918.39	449.62	5922.99	449.62	5906.36	449.62	5900.27	449.62	5899.87	449.62	5918.85	449.62	5918.81	449.62	5927.21	449.62	5946.31	449.62	5931.94
450.08	5809.73	450.08	5564.51	450.08	5580.2	450.08	5615.14	450.08	5685.77	450.08	5722.64	450.08	5807.51	450.08	5832.91	450.08	5884.1	450.08	5942.08	450.08	5931.74	450.08	5927.23	450.08	5935.39	450.08	5918.41	450.08	5923.11	450.08	5936.34	450.08	5946.35	450.08	5927.47	450.08	5922.74	450.08	5924.99	450.08	5943.91	450.08	5944.37	450.08	5945.85	450.08	5969.35	450.08	5955.12
450.54	5783.47	450.54	5572.24	450.54	5590.25	450.54	5611.13	450.54	5701.16	450.54	5742.85	450.54	5828.46	450.54	5860.5	450.54	5914.83	450.54	5971.99	450.54	5967.3	450.54	5960.65	450.54	5975.05	450.54	5956	450.54	5957.37	450.54	5975.8	450.54	5978.98	450.54	5961.07	450.54	5960.02	450.54	5959.65	450.54	5976.98	450.54	5978.37	450.54	5984.07	450.54	6006.45	450.54	5992.53
451	5759.51	451	5570.11	451	5590.75	451	5599.89	451	5704.33	451	5745.49	451	5841.4	451	5876.81	451	5929.25	451	5995.46	451	5993.9	451	5987.6	451	6005.54	451	5981.71	451	5977.53	451	5997.55	451	6003.47	451	5988.33	451	5987.57	451	5986.03	451	6002.09	451	6000.85	451	6008.41	451	6030.91	451	6021.85
451.45	5737.86	451.45	5565.22	451.45	5587.83	451.45	5613.39	451.45	5716.23	451.45	5755.39	451.45	5854.93	451.45	5899.9	451.45	5952.31	451.45	6020.99	451.45	6021.22	451.45	6020.64	451.45	6034.73	451.45	6014.72	451.45	6006.27	451.45	6025.75	451.45	6033.72	451.45	6018.77	451.45	6018.61	451.45	6017.79	451.45	6033.22	451.45	6029.74	451.45	6039.03	451.45	6060.13	451.45	6054.72
451.91	5734.1	451.91	5561.19	451.91	5582.65	451.91	5621.87	451.91	5723.04	451.91	5761.79	451.91	5867.83	451.91	5923.1	451.91	5977.37	451.91	6047.5	451.91	6052.13	451.91	6051.66	451.91	6062.43	451.91	6041.24	451.91	6030.73	451.91	6053.47	451.91	6066.4	451.91	6044.39	451.91	6051.06	451.91	6051.1	451.91	6063.2	451.91	6059.79	451.91	6070.74	451.91	6089.01	451.91	6087.38
452.37	5732.76	452.37	5564.66	452.37	5589.09	452.37	5627.85	452.37	5739.64	452.37	5781.91	452.37	5897.79	452.37	5954.36	452.37	6006.1	452.37	6083.39	452.37	6094.94	452.37	6092.87	452.37	6098.35	452.37	6084.49	452.37	6072.48	452.37	6092.8	452.37	6108.16	452.37	6088.84	452.37	6092.97	452.37	6093.38	452.37	6103.94	452.37	6098.84	452.37	6112.99	452.37	6131.62	452.37	6135.69
452.83	5732.94	452.83	5568.17	452.83	5598.3	452.83	5647.76	452.83	5749.05	452.83	5797.31	452.83	5922.14	452.83	5987.01	452.83	6035.97	452.83	6118.53	452.83	6133.46	452.83	6134.92	452.83	6131.25	452.83	6121.81	452.83	6112.09	452.83	6125.24	452.83	6147.35	452.83	6127.46	452.83	6132.5	452.83	6131.58	452.83	6145.26	452.83	6140.1	452.83	6153.48	452.83	6172.14	452.83	6175.97
453.28	5729.1	453.28	5577.63	453.28	5618.1	453.28	5667.56	453.28	5770.75	453.28	5826.16	453.28	5957.87	453.28	6026.39	453.28	6085.59	453.28	6170.96	453.28	6187.79	453.28	6185.18	453.28	6184.31	453.28	6174.22	453.28	6164.36	453.28	6175.75	453.28	6198.58	453.28	6179.67	453.28	6183.18	453.28	6186.12	453.28	6194.46	453.28	6190.76	453.28	6207.8	453.28	6222.13	453.28	6231.56
453.74	5730.47	453.74	5589.63	453.74	5631.84	453.74	5687.35	453.74	5791.64	453.74	5851.09	453.74	5992.14	453.74	6068.75	453.74	6128.91	453.74	6221.31	453.74	6241.09	453.74	6239.07	453.74	6239.63	453.74	6232.16	453.74	6219.06	453.74	6225.58	453.74	6247.72	453.74	6230.58	453.74	6236.22	453.74	6238.43	453.74	6247.46	453.74	6247.37	453.74	6263.2	453.74	6278.05	453.74	6286.87
454.2	5726.46	454.2	5596.28	454.2	5642.6	454.2	5693.06	454.2	5809.98	454.2	5872.66	454.2	6025.26	454.2	6110.3	454.2	6174.42	454.2	6271.21	454.2	6293.66	454.2	6293.36	454.2	6288.88	454.2	6282.81	454.2	6270.31	454.2	6277.02	454.2	6295.91	454.2	6282.63	454.2	6286.53	454.2	6289.47	454.2	6300.18	454.2	6295.62	454.2	6313.29	454.2	6329.82	454.2	6341.33
454.66	5724.99	454.66	5591.55	454.66	5647.75	454.66	5719.91	454.66	5819.31	454.66	5888.91	454.66	6054.98	454.66	6144.84	454.66	6212.54	454.66	6318.13	454.66	6337.58	454.66	6343.63	454.66	6333.56	454.66	6331.86	454.66	6320.07	454.66	6317.75	454.66	6348.13	454.66	6332.81	454.66	6331.97	454.66	6338.15	454.66	6345.12	454.66	6343.74	454.66	6362.91	454.66	6379.38	454.66	6390.01
455.11	5723.24	455.11	5603.2	455.11	5666.05	455.11	5732.49	455.11	5844.71	455.11	5918.17	455.11	6096.76	455.11	6198.81	455.11	6268.53	455.11	6377.62	455.11	6396.76	455.11	6404.89	455.11	6392.85	455.11	6396.5	455.11	6381.79	455.11	6382.75	455.11	6413.68	455.11	6398.98	455.11	6393.78	455.11	6399.68	455.11	6401.91	455.11	6405.93	455.11	6426.2	455.11	6440.04	455.11	6452.63
455.57	5712.37	455.57	5619.33	455.57	5687.65	455.57	5755.79	455.57	5874.61	455.57	5953.39	455.57	6143.8	455.57	6250.42	455.57	6327.8	455.57	6439.57	455.57	6465.94	455.57	6471.34	455.57	6459.21	455.57	6464.16	455.57	6452.91	455.57	6451.37	455.57	6480.14	455.57	6467.33	455.57	6461.46	455.57	6465.77	455.57	6469.83	455.57	6470.55	455.57	6495.72	455.57	6507.02	455.57	6522.87
456.03	5711.1	456.03	5632.16	456.03	5709.37	456.03	5794.42	456.03	5905.76	456.03	5985.14	456.03	6191.04	456.03	6302.11	456.03	6382.28	456.03	6506.59	456.03	6532.81	456.03	6534.99	456.03	6528.23	456.03	6535.6	456.03	6516.93	456.03	6516.01	456.03	6548.33	456.03	6534.54	456.03	6530.29	456.03	6530.6	456.03	6533.87	456.03	6537.37	456.03	6566.9	456.03	6578.12	456.03	6594.48
456.48	5722.56	456.48	5660.9	456.48	5739.6	456.48	5828.86	456.48	5947.92	456.48	6032.88	456.48	6251.69	456.48	6370.97	456.48	6455.08	456.48	6589.39	456.48	6608.36	456.48	6610.35	456.48	6607.85	456.48	6615.77	456.48	6597.4	456.48	6596.61	456.48	6624.02	456.48	6616.16	456.48	6610.42	456.48	6610.95	456.48	6609.49	456.48	6621.05	456.48	6650.32	456.48	6662.89	456.48	6678.47
456.94	5719.1	456.94	5678.31	456.94	5755.38	456.94	5838.9	456.94	5974.25	456.94	6061.67	456.94	6298.62	456.94	6421.86	456.94	6511.3	456.94	6653.18	456.94	6671.55	456.94	6677.7	456.94	6675.28	456.94	6680.53	456.94	6668.39	456.94	6657.91	456.94	6690.49	456.94	6684.94	456.94	6679.8	456.94	6678.26	456.94	6677.91	456.94	6690.23	456.94	6714.46	456.94	6735.67	456.94	6747.61
457.4	5720.29	457.4	5697.04	457.4	5779.79	457.4	5863.81	457.4	6004.13	457.4	6102.91	457.4	6354.59	457.4	6484.99	457.4	6582.01	457.4	6732.71	457.4	6745.63	457.4	6749.37	457.4	6752.21	457.4	6761.28	457.4	6749.19	457.4	6735.02	457.4	6770.26	457.4	6769.45	457.4	6762.23	457.4	6755.76	457.4	6753.75	457.4	6771.13	457.4	6792.45	457.4	6818	457.4	6829.9
457.86	5726.66	457.86	5709.96	457.86	5792.32	457.86	5879.34	457.86	6029.6	457.86	6135.97	457.86	6402.81	457.86	6543.61	457.86	6646.74	457.86	6809.41	457.86	6815.42	457.86	6820.28	457.86	6827.73	457.86	6828.49	457.86	6822.01	457.86	6812.47	457.86	6839.93	457.86	6844.88	457.86	6834.78	457.86	6827.32	457.86	6825.62	457.86	6846.74	457.86	6863.4	457.86	6893.81	457.86	6903.95
458.31	5730.16	458.31	5729.07	458.31	5817.54	458.31	5902.64	458.31	6069.47	458.31	6182.52	458.31	6464.32	458.31	6609.82	458.31	6717.04	458.31	6895.28	458.31	6895.51	458.31	6899.28	458.31	6906.48	458.31	6914.37	458.31	6908.23	458.31	6897.62	458.31	6926.11	458.31	6930.69	458.31	6914.33	458.31	6902.81	458.31	6909.07	458.31	6929.23	458.31	6945	458.31	6981.23	458.31	6995.88
458.77	5730.14	458.77	5747.43	458.77	5838.98	458.77	5941.09	458.77	6106.28	458.77	6224.99	458.77	6524.24	458.77	6677.46	458.77	6789.39	458.77	6974.48	458.77	6975.77	458.77	6978.16	458.77	6985.83	458.77	7000.36	458.77	6992.61	458.77	6985.64	458.77	7013.1	458.77	7016.61	458.77	6994.45	458.77	6985.61	458.77	6993.95	458.77	7012.2	458.77	7032.71	458.77	7068.06	458.77	7082.91
459.23	5736.61	459.23	5758.82	459.23	5855.99	459.23	5950.48	459.23	6135.35	459.23	6261.22	459.23	6578.94	459.23	6738.79	459.23	6859.33	459.23	7052.7	459.23	7056.87	459.23	7060.26	459.23	7068.21	459.23	7079.71	459.23	7075	459.23	7070.65	459.23	7096.3	459.23	7094.91	459.23	7075.01	459.23	7063.53	459.23	7077.52	459.23	7092.17	459.23	7107.86	459.23	7151.36	459.23	7167.88
459.68	5738.12	459.68	5764.38	459.68	5861.17	459.68	5972.68	459.68	6160.34	459.68	6291.55	459.68	6627.35	459.68	6794.41	459.68	6927.48	459.68	7128.28	459.68	7127.95	459.68	7124.51	459.68	7138.81	459.68	7155.49	459.68	7150.98	459.68	7146.02	459.68	7167.2	459.68	7167.03	459.68	7148.35	459.68	7136.66	459.68	7149.46	459.68	7166.19	459.68	7182.27	459.68	7232.62	459.68	7246.25
460.14	5747.48	460.14	5760.53	460.14	5865.63	460.14	5993.01	460.14	6177.66	460.14	6317.66	460.14	6668	460.14	6844.42	460.14	6989.96	460.14	7192.64	460.14	7195.8	460.14	7190.84	460.14	7205.69	460.14	7227.67	460.14	7220.94	460.14	7223.18	460.14	7233.58	460.14	7236.84	460.14	7213.92	460.14	7206.87	460.14	7219.49	460.14	7229.69	460.14	7259.26	460.14	7301.24	460.14	7322.12
460.6	5747.69	460.6	5778.52	460.6	5886.29	460.6	6045.37	460.6	6213.1	460.6	6364.17	460.6	6729.72	460.6	6913.62	460.6	7071.44	460.6	7278.44	460.6	7278.02	460.6	7278	460.6	7293.98	460.6	7313.13	460.6	7310.24	460.6	7317.79	460.6	7319.67	460.6	7327.51	460.6	7304.33	460.6	7298.42	460.6	7310.16	460.6	7318.73	460.6	7350.91	460.6	7400.69	460.6	7419.79
461.06	5752.6	461.06	5806.29	461.06	5915.46	461.06	6072.97	461.06	6256.37	461.06	6416.26	461.06	6802.27	461.06	6993.93	461.06	7163.96	461.06	7377.46	461.06	7375.87	461.06	7379.03	461.06	7388.42	461.06	7415.41	461.06	7412.01	461.06	7419.14	461.06	7423.66	461.06	7427.56	461.06	7409.27	461.06	7398.39	461.06	7411.96	461.06	7420.56	461.06	7448.82	461.06	7510.26	461.06	7534.38
461.51	5760.31	461.51	5810.06	461.51	5919.43	461.51	6095.79	461.51	6279.77	461.51	6455.45	461.51	6856.09	461.51	7053.67	461.51	7232.74	461.51	7458.54	461.51	7459.57	461.51	7451.47	461.51	7467.93	461.51	7495.42	461.51	7491.88	461.51	7500.22	461.51	7509.4	461.51	7510.4	461.51	7487.95	461.51	7484.4	461.51	7491.47	461.51	7504.62	461.51	7530.74	461.51	7593.41	461.51	7624.7
461.97	5764.19	461.97	5818.8	461.97	5934.14	461.97	6127.39	461.97	6307.99	461.97	6498.56	461.97	6914.88	461.97	7123.59	461.97	7317.13	461.97	7549.72	461.97	7554.32	461.97	7541.09	461.97	7556.64	461.97	7584.05	461.97	7586.83	461.97	7592.93	461.97	7603.57	461.97	7600.87	461.97	7582.02	461.97	7578.71	461.97	7583.35	461.97	7593.65	461.97	7624.69	461.97	7686.01	461.97	7723.9
462.43	5775.55	462.43	5829.69	462.43	5952.66	462.43	6126.51	462.43	6343.45	462.43	6546.38	462.43	6973.94	462.43	7203.73	462.43	7400.55	462.43	7642.81	462.43	7652.8	462.43	7643.76	462.43	7654.18	462.43	7684.6	462.43	7683.16	462.43	7687.26	462.43	7703.39	462.43	7699.39	462.43	7679.62	462.43	7676.09	462.43	7679.97	462.43	7687.34	462.43	7728.53	462.43	7784.52	462.43	7827.94
462.88	5795.4	462.88	5859	462.88	5992.35	462.88	6157.47	462.88	6404.24	462.88	6617.23	462.88	7058.56	462.88	7303.81	462.88	7508.74	462.88	7766.64	462.88	7773.41	462.88	7764.46	462.88	7778.7	462.88	7799.98	462.88	7802.37	462.88	7807.25	462.88	7823.63	462.88	7814.95	462.88	7802.05	462.88	7800.48	462.88	7796.03	462.88	7810.21	462.88	7847.49	462.88	7901.96	462.88	7958.92
463.34	5807.2	463.34	5877.37	463.34	6017.12	463.34	6178.74	463.34	6446.94	463.34	6669.57	463.34	7131.68	463.34	7382.39	463.34	7603.72	463.34	7869.24	463.34	7883.41	463.34	7867.61	463.34	7884.18	463.34	7908.49	463.34	7902.59	463.34	7907.64	463.34	7930.45	463.34	7913.75	463.34	7909.15	463.34	7903.79	463.34	7903.55	463.34	7914.72	463.34	7952.51	463.34	8003.47	463.34	8067.37
463.8	5822.62	463.8	5896.82	463.8	6046.52	463.8	6213.23	463.8	6491.49	463.8	6724.14	463.8	7204.04	463.8	7471.31	463.8	7706.93	463.8	7979.8	463.8	7993.39	463.8	7973.17	463.8	7994.01	463.8	8018.25	463.8	8015.24	463.8	8016.01	463.8	8038.17	463.8	8030.41	463.8	8019.09	463.8	8019.21	463.8	8014.17	463.8	8026.54	463.8	8061.1	463.8	8120.46	463.8	8194.69
464.25	5823.86	464.25	5918.42	464.25	6072.98	464.25	6235.41	464.25	6537.02	464.25	6778.97	464.25	7278.68	464.25	7561	464.25	7805.68	464.25	8088.4	464.25	8101.85	464.25	8078.86	464.25	8103.6	464.25	8129.23	464.25	8126.41	464.25	8132.57	464.25	8151.33	464.25	8145.41	464.25	8129	464.25	8131.06	464.25	8121.28	464.25	8134.57	464.25	8170.31	464.25	8230.11	464.25	8317.68
464.71	5825.36	464.71	5929.3	464.71	6091.47	464.71	6280.76	464.71	6577.66	464.71	6824.79	464.71	7350.59	464.71	7642.74	464.71	7895.83	464.71	8190.39	464.71	8206.62	464.71	8183.34	464.71	8208.98	464.71	8231.86	464.71	8226.09	464.71	8236.48	464.71	8261.07	464.71	8255.12	464.71	8237.75	464.71	8235.74	464.71	8227.53	464.71	8240.68	464.71	8271.97	464.71	8340.8	464.71	8437.47
465.17	5830.99	465.17	5938.51	465.17	6106.11	465.17	6324.61	465.17	6613.16	465.17	6878.75	465.17	7423.11	465.17	7727.95	465.17	7990.18	465.17	8293.68	465.17	8307.25	465.17	8294.87	465.17	8312.46	465.17	8336.69	465.17	8336.8	465.17	8343.25	465.17	8371.86	465.17	8363.24	465.17	8343.53	465.17	8347.98	465.17	8337.17	465.17	8356.04	465.17	8383.22	465.17	8451.72	465.17	8558.35
465.62	5844.03	465.62	5944.08	465.62	6118.8	465.62	6350.02	465.62	6644.31	465.62	6923.64	465.62	7492.26	465.62	7808.11	465.62	8081.41	465.62	8392.16	465.62	8411.72	465.62	8394.77	465.62	8410.06	465.62	8434.7	465.62	8439.64	465.62	8447.4	465.62	8477.47	465.62	8465.51	465.62	8443.72	465.62	8450.81	465.62	8442.53	465.62	8464.61	465.62	8488.22	465.62	8560.34	465.62	8670
466.08	5853.79	466.08	5979.95	466.08	6167.07	466.08	6399.41	466.08	6711.64	466.08	7005.86	466.08	7591.63	466.08	7913.92	466.08	8206.34	466.08	8526.13	466.08	8545.05	466.08	8532.87	466.08	8544.82	466.08	8566.93	466.08	8575.67	466.08	8580.51	466.08	8608.82	466.08	8601.77	466.08	8575.22	466.08	8586.71	466.08	8580.07	466.08	8601.25	466.08	8627.55	466.08	8699.91	466.08	8816.72
466.54	5861.12	466.54	5998.43	466.54	6188.9	466.54	6453.4	466.54	6756.74	466.54	7064.77	466.54	7666.96	466.54	8003.46	466.54	8309.31	466.54	8640.95	466.54	8661.36	466.54	8649.15	466.54	8659.4	466.54	8679.97	466.54	8686.43	466.54	8694.51	466.54	8724.4	466.54	8719.4	466.54	8688.96	466.54	8702.25	466.54	8696.32	466.54	8724.7	466.54	8739.32	466.54	8818.93	466.54	8942.23
467	5876.59	467	6034.89	467	6237.8	467	6502.06	467	6828.99	467	7142.71	467	7768.83	467	8120.35	467	8438.75	467	8779.03	467	8802.2	467	8789.32	467	8798.68	467	8818.03	467	8825.8	467	8840.06	467	8861.43	467	8863.26	467	8828.33	467	8837.94	467	8836.18	467	8866.51	467	8878.48	467	8964.08	467	9096.52
467.45	5895.17	467.45	6075.74	467.45	6284.07	467.45	6547.99	467.45	6903.14	467.45	7225.24	467.45	7870.97	467.45	8244.82	467.45	8565.22	467.45	8920.02	467.45	8943.86	467.45	8939.95	467.45	8937.62	467.45	8962.13	467.45	8971.57	467.45	8985.53	467.45	9011.42	467.45	9012.07	467.45	8974.39	467.45	8977.54	467.45	8984.92	467.45	9012.7	467.45	9025.67	467.45	9114.32	467.45	9250.01
467.91	5910.29	467.91	6105.15	467.91	6319.19	467.91	6588.62	467.91	6962.33	467.91	7292.55	467.91	7963.49	467.91	8349.39	467.91	8677.82	467.91	9043.17	467.91	9077.16	467.91	9071.73	467.91	9069.95	467.91	9092.31	467.91	9097.22	467.91	9117.84	467.91	9149.22	467.91	9144.91	467.91	9103.94	467.91	9112.94	467.91	9118.34	467.91	9142.86	467.91	9159.33	467.91	9249.95	467.91	9393.39
468.36	5916.41	468.36	6141.55	468.36	6357.43	468.36	6634.63	468.36	7027.72	468.36	7372.59	468.36	8060.92	468.36	8471.03	468.36	8805.14	468.36	9182.78	468.36	9213.63	468.36	9212.72	468.36	9211.84	468.36	9236.6	468.36	9239.86	468.36	9253.82	468.36	9297.01	468.36	9285.05	468.36	9249.47	468.36	9253.3	468.36	9264.12	468.36	9283.28	468.36	9309.77	468.36	9403.14	468.36	9541.54
468.82	5930.86	468.82	6176.4	468.82	6398.47	468.82	6691.23	468.82	7098.21	468.82	7451.09	468.82	8161.76	468.82	8583.2	468.82	8928.71	468.82	9312.68	468.82	9353.27	468.82	9346.82	468.82	9350.12	468.82	9372.72	468.82	9381.24	468.82	9400.15	468.82	9434.68	468.82	9418.38	468.82	9387.74	468.82	9391.42	468.82	9405.11	468.82	9427.3	468.82	9450.15	468.82	9551.83	468.82	9692.51
469.28	5947.19	469.28	6199.4	469.28	6433.59	469.28	6753.65	469.28	7159.33	469.28	7520.29	469.28	8256.23	469.28	8691.05	469.28	9037.57	469.28	9438.33	469.28	9481.89	469.28	9478.31	469.28	9487.75	469.28	9504.63	469.28	9512.47	469.28	9527.52	469.28	9567.12	469.28	9550.91	469.28	9523.46	469.28	9520.67	469.28	9545.86	469.28	9559.97	469.28	9581.45	469.28	9692.45	469.28	9841.58
469.73	5968.68	469.73	6236.55	469.73	6472.87	469.73	6825.07	469.73	7225.47	469.73	7597.39	469.73	8349.32	469.73	8800.24	469.73	9153.96	469.73	9571.76	469.73	9617.65	469.73	9606.89	469.73	9628.84	469.73	9643.76	469.73	9642.83	469.73	9663.04	469.73	9702.24	469.73	9692.8	469.73	9664.03	469.73	9652.2	469.73	9687.39	469.73	9704.7	469.73	9725.26	469.73	9842.14	469.73	9987.58
470.19	5983.54	470.19	6270.29	470.19	6512.81	470.19	6874.32	470.19	7288.59	470.19	7677.3	470.19	8450.06	470.19	8915.97	470.19	9277.85	470.19	9706.71	470.19	9751.41	470.19	9751.21	470.19	9764.62	470.19	9778.13	470.19	9791.92	470.19	9801.93	470.19	9837.11	470.19	9838.38	470.19	9812.3	470.19	9790.78	470.19	9832.03	470.19	9853.26	470.19	9870.28	470.19	10003.1	470.19	10141.5
470.65	6014.42	470.65	6301.57	470.65	6550.19	470.65	6930.56	470.65	7350.82	470.65	7749.56	470.65	8543.36	470.65	9029.65	470.65	9397.46	470.65	9834.44	470.65	9889.01	470.65	9886.71	470.65	9904.86	470.65	9916.38	470.65	9931.64	470.65	9937.27	470.65	9977.62	470.65	9978.53	470.65	9952.29	470.65	9925.18	470.65	9977.2	470.65	9995.97	470.65	10012	470.65	10150.8	470.65	10291.2
471.1	6037.82	471.1	6331.96	471.1	6595.01	471.1	6968.84	471.1	7414.28	471.1	7827.39	471.1	8645.98	471.1	9149.59	471.1	9525.13	471.1	9980.13	471.1	10027.7	471.1	10022.8	471.1	10047.8	471.1	10055.1	471.1	10071	471.1	10084.5	471.1	10122.5	471.1	10124.8	471.1	10091.4	471.1	10065.1	471.1	10122.1	471.1	10141	471.1	10159.6	471.1	10302.4	471.1	10443.3
471.56	6062.38	471.56	6367.89	471.56	6633.73	471.56	7005.76	471.56	7484.41	471.56	7905.3	471.56	8749.03	471.56	9266.49	471.56	9650.6	471.56	10123	471.56	10170.2	471.56	10167.2	471.56	10189.4	471.56	10197.1	471.56	10210.4	471.56	10231.4	471.56	10268.6	471.56	10265.4	471.56	10233	471.56	10210.4	471.56	10266.4	471.56	10284.9	471.56	10308.6	471.56	10454.5	471.56	10597.8
472.02	6084.65	472.02	6394.29	472.02	6668.46	472.02	7062.61	472.02	7545.28	472.02	7977.98	472.02	8840.03	472.02	9374.96	472.02	9766.87	472.02	10258	472.02	10308.8	472.02	10296.5	472.02	10319.6	472.02	10336.2	472.02	10348	472.02	10363.4	472.02	10405.8	472.02	10396.6	472.02	10368.6	472.02	10343.5	472.02	10402.5	472.02	10417.6	472.02	10453.5	472.02	10600.6	472.02	10746.3
472.47	6105.87	472.47	6426.98	472.47	6706.94	472.47	7106.77	472.47	7607.51	472.47	8053.83	472.47	8944.58	472.47	9488.97	472.47	9892.49	472.47	10390.1	472.47	10446.4	472.47	10438.1	472.47	10460.2	472.47	10475.3	472.47	10484.2	472.47	10501	472.47	10548	472.47	10536.5	472.47	10507.1	472.47	10487.5	472.47	10548.4	472.47	10555.3	472.47	10603.8	472.47	10756.7	472.47	10901
472.93	6128.33	472.93	6448.26	472.93	6736.7	472.93	7143.94	472.93	7659.92	472.93	8115.37	472.93	9030.56	472.93	9589.1	472.93	10002.8	472.93	10514.2	472.93	10570.4	472.93	10558.4	472.93	10585.6	472.93	10605.7	472.93	10616.2	472.93	10622.8	472.93	10672.2	472.93	10660.6	472.93	10640.5	472.93	10612	472.93	10677	472.93	10681.6	472.93	10732.2	472.93	10895.3	472.93	11041.3
473.39	6156.7	473.39	6476.45	473.39	6772.92	473.39	7189.59	473.39	7721.98	473.39	8186.32	473.39	9123.92	473.39	9701.16	473.39	10122.3	473.39	10649.8	473.39	10705.9	473.39	10686.6	473.39	10715.4	473.39	10744.7	473.39	10754.3	473.39	10757.3	473.39	10807.1	473.39	10794.6	473.39	10776	473.39	10750.9	473.39	10810.2	473.39	10822.9	473.39	10876.6	473.39	11038.1	473.39	11196.3
473.84	6174.86	473.84	6521.76	473.84	6829.9	473.84	7249.54	473.84	7796.51	473.84	8276.03	473.84	9233.7	473.84	9820.48	473.84	10253	473.84	10792	473.84	10857.4	473.84	10829.5	473.84	10862.1	473.84	10896.5	473.84	10902	473.84	10907.7	473.84	10956.2	473.84	10941	473.84	10919.7	473.84	10903.5	473.84	10958.6	473.84	10974.3	473.84	11035.2	473.84	11202.3	473.84	11367.5
474.3	6197.72	474.3	6579.47	474.3	6897.61	474.3	7293.48	474.3	7884.84	474.3	8373.44	474.3	9351.86	474.3	9962.19	474.3	10390.5	474.3	10947.8	474.3	11016.1	474.3	10986.7	474.3	11023.1	474.3	11059.2	474.3	11066.3	474.3	11064	474.3	11117.9	474.3	11102.9	474.3	11086.7	474.3	11068.7	474.3	11112.8	474.3	11143.8	474.3	11194.8	474.3	11380	474.3	11546
474.75	6220.73	474.75	6613.15	474.75	6938.99	474.75	7343.78	474.75	7944.8	474.75	8446.18	474.75	9453.58	474.75	10079.9	474.75	10510.8	474.75	11082.2	474.75	11158.1	474.75	11122.1	474.75	11158.9	474.75	11203.8	474.75	11207.8	474.75	11201.2	474.75	11257	474.75	11243.9	474.75	11228.1	474.75	11212.9	474.75	11252	474.75	11284.5	474.75	11338.2	474.75	11535.1	474.75	11709.5
475.21	6239.62	475.21	6643.48	475.21	6987.22	475.21	7395.12	475.21	8011.79	475.21	8523.46	475.21	9552.68	475.21	10189.5	475.21	10633.8	475.21	11216	475.21	11301.4	475.21	11259.5	475.21	11303	475.21	11342.6	475.21	11348.5	475.21	11339.2	475.21	11397.2	475.21	11389.5	475.21	11366.7	475.21	11356.6	475.21	11390.3	475.21	11426.5	475.21	11488.7	475.21	11682.7	475.21	11863.9
475.67	6267.11	475.67	6691.08	475.67	7046.02	475.67	7433.78	475.67	8088.48	475.67	8607.03	475.67	9662.27	475.67	10313.9	475.67	10774.5	475.67	11372.4	475.67	11451.3	475.67	11416.6	475.67	11450.2	475.67	11494.8	475.67	11505.5	475.67	11497.7	475.67	11548	475.67	11545.6	475.67	11521.3	475.67	11511.6	475.67	11545.2	475.67	11580.5	475.67	11652.9	475.67	11844.2	475.67	12034.4
476.12	6284.86	476.12	6729.25	476.12	7090.76	476.12	7508.28	476.12	8151.12	476.12	8682.55	476.12	9761.52	476.12	10425.2	476.12	10897.1	476.12	11511.9	476.12	11587.5	476.12	11554.9	476.12	11589.8	476.12	11635.8	476.12	11649.5	476.12	11632.6	476.12	11693.3	476.12	11686.8	476.12	11656.1	476.12	11647.7	476.12	11688.1	476.12	11725.2	476.12	11795.7	476.12	11996.1	476.12	12196.1
476.58	6309.15	476.58	6765.93	476.58	7136.57	476.58	7568.57	476.58	8216.5	476.58	8755.38	476.58	9858.32	476.58	10529.6	476.58	11018.1	476.58	11654.7	476.58	11716.5	476.58	11686.2	476.58	11729.2	476.58	11758.8	476.58	11786.6	476.58	11773.6	476.58	11827	476.58	11828.6	476.58	11792.2	476.58	11792.4	476.58	11828.5	476.58	11872.7	476.58	11938.1	476.58	12141.8	476.58	12355.3
477.04	6330.63	477.04	6804.95	477.04	7178.93	477.04	7628.63	477.04	8277.33	477.04	8829.1	477.04	9955.22	477.04	10637.1	477.04	11138	477.04	11784.4	477.04	11845	477.04	11821.3	477.04	11866.8	477.04	11898.9	477.04	11929.4	477.04	11904.7	477.04	11966.2	477.04	11966.3	477.04	11926.2	477.04	11931	477.04	11971.6	477.04	12015.8	477.04	12078	477.04	12292.1	477.04	12510
477.49	6346.61	477.49	6846.43	477.49	7226.05	477.49	7712.71	477.49	8342.05	477.49	8909.83	477.49	10047.2	477.49	10749.5	477.49	11267.5	477.49	11923.1	477.49	11976.2	477.49	11948	477.49	12004.7	477.49	12036.8	477.49	12066.1	477.49	12050.6	477.49	12103.9	477.49	12109.2	477.49	12062.2	477.49	12078.7	477.49	12109.5	477.49	12158.7	477.49	12216.6	477.49	12448.6	477.49	12677.2
477.95	6368.13	477.95	6879.23	477.95	7265.15	477.95	7787.51	477.95	8400.12	477.95	8975.52	477.95	10139	477.95	10849.1	477.95	11383.7	477.95	12050.5	477.95	12094.7	477.95	12076	477.95	12130.7	477.95	12163.2	477.95	12192.4	477.95	12179.4	477.95	12236.7	477.95	12240.7	477.95	12196.5	477.95	12208	477.95	12234.1	477.95	12293.2	477.95	12349	477.95	12586.1	477.95	12827.2
478.4	6387.89	478.4	6906.43	478.4	7304.99	478.4	7858.36	478.4	8456.71	478.4	9045.78	478.4	10227.1	478.4	10950.4	478.4	11496	478.4	12174.8	478.4	12221.3	478.4	12203.9	478.4	12252.6	478.4	12281.5	478.4	12319	478.4	12297	478.4	12362.5	478.4	12370.9	478.4	12329.4	478.4	12337.2	478.4	12365	478.4	12427.9	478.4	12484.7	478.4	12737.8	478.4	12978.9
478.86	6414.02	478.86	6940.22	478.86	7338.13	478.86	7915.91	478.86	8508.7	478.86	9112.26	478.86	10307.1	478.86	11046.9	478.86	11606.2	478.86	12290.4	478.86	12337.2	478.86	12323	478.86	12372.2	478.86	12401.7	478.86	12444	478.86	12424.5	478.86	12487.9	478.86	12491.8	478.86	12450.6	478.86	12465.7	478.86	12492.2	478.86	12564.4	478.86	12615.5	478.86	12876.1	478.86	13120.7
479.32	6436.73	479.32	6983.04	479.32	7389.92	479.32	7952.54	479.32	8579.01	479.32	9188.85	479.32	10400.9	479.32	11149.3	479.32	11722.4	479.32	12420.7	479.32	12467.6	479.32	12456.1	479.32	12499.2	479.32	12528.5	479.32	12574.6	479.32	12564.5	479.32	12616.2	479.32	12632.4	479.32	12593.5	479.32	12608.9	479.32	12623.3	479.32	12703.6	479.32	12760.4	479.32	13021	479.32	13278.4
479.77	6454.09	479.77	7027.2	479.77	7441.16	479.77	8006.24	479.77	8647.38	479.77	9267.98	479.77	10494.5	479.77	11255.1	479.77	11845.7	479.77	12552.1	479.77	12590.8	479.77	12594.5	479.77	12631.4	479.77	12665.2	479.77	12707.9	479.77	12699.7	479.77	12748.4	479.77	12773.6	479.77	12731.7	479.77	12749.3	479.77	12765.7	479.77	12852.3	479.77	12912.3	479.77	13171.6	479.77	13440
480.23	6474.76	480.23	7070.41	480.23	7482.85	480.23	8042.16	480.23	8721.77	480.23	9342.44	480.23	10584.8	480.23	11363.5	480.23	11959.4	480.23	12680.2	480.23	12719.4	480.23	12722.5	480.23	12758.1	480.23	12796.7	480.23	12838.1	480.23	12841.4	480.23	12880.7	480.23	12918.2	480.23	12873.9	480.23	12878.8	480.23	12900.4	480.23	12995.4	480.23	13052.1	480.23	13320.5	480.23	13599.2
480.68	6491.2	480.68	7110.35	480.68	7536.32	480.68	8075.18	480.68	8793.69	480.68	9421.34	480.68	10683.6	480.68	11472.3	480.68	12075.7	480.68	12812	480.68	12842.1	480.68	12854	480.68	12890.8	480.68	12924.4	480.68	12974.2	480.68	12980.3	480.68	13013.6	480.68	13049.1	480.68	13008.4	480.68	13009.3	480.68	13041.6	480.68	13128.1	480.68	13196.7	480.68	13473.2	480.68	13751.1
481.14	6503.7	481.14	7148.96	481.14	7573.28	481.14	8116.77	481.14	8856.38	481.14	9488.9	481.14	10770.9	481.14	11568.3	481.14	12180.1	481.14	12932.1	481.14	12956.1	481.14	12968.5	481.14	13015.5	481.14	13048.1	481.14	13098.4	481.14	13109.8	481.14	13138.1	481.14	13176.6	481.14	13136.8	481.14	13139.3	481.14	13175.6	481.14	13256.5	481.14	13337.3	481.14	13616.6	481.14	13904.9
481.6	6525.17	481.6	7173.69	481.6	7597.77	481.6	8155.79	481.6	8901.08	481.6	9540.12	481.6	10841.5	481.6	11648.4	481.6	12269.2	481.6	13028.6	481.6	13061.7	481.6	13063.7	481.6	13130.4	481.6	13155.2	481.6	13204.7	481.6	13219.8	481.6	13244	481.6	13280.3	481.6	13247.1	481.6	13253.4	481.6	13288.2	481.6	13370.5	481.6	13459.9	481.6	13737.9	481.6	14037
482.05	6548.61	482.05	7194	482.05	7624.08	482.05	8191.19	482.05	8949.66	482.05	9596.86	482.05	10909.2	482.05	11737.2	482.05	12361.4	482.05	13136.5	482.05	13157.9	482.05	13173	482.05	13231.7	482.05	13266.2	482.05	13319.8	482.05	13326	482.05	13355.8	482.05	13392.8	482.05	13359.4	482.05	13364.3	482.05	13399.8	482.05	13487.7	482.05	13577.2	482.05	13869.5	482.05	14157.4
482.51	6567.08	482.51	7213	482.51	7649.87	482.51	8230.59	482.51	8992.73	482.51	9644.86	482.51	10978.3	482.51	11810.2	482.51	12443.9	482.51	13231	482.51	13253.8	482.51	13271.3	482.51	13328	482.51	13365.2	482.51	13423.7	482.51	13430.9	482.51	13448	482.51	13498	482.51	13461	482.51	13467.7	482.51	13511.1	482.51	13599.7	482.51	13682.2	482.51	13994.1	482.51	14284.2
482.96	6583.21	482.96	7243.98	482.96	7682.84	482.96	8278.68	482.96	9045.2	482.96	9701.87	482.96	11050.9	482.96	11897.4	482.96	12529.8	482.96	13344.8	482.96	13349.6	482.96	13382.1	482.96	13439	482.96	13477.8	482.96	13522.4	482.96	13542.4	482.96	13556.3	482.96	13616.1	482.96	13572.9	482.96	13574.8	482.96	13635.3	482.96	13711.1	482.96	13804.5	482.96	14113.6	482.96	14413.9
483.42	6598.79	483.42	7275.08	483.42	7711.57	483.42	8310.79	483.42	9097.18	483.42	9765.2	483.42	11126.4	483.42	11980.7	483.42	12628.7	483.42	13453.3	483.42	13457.4	483.42	13491.9	483.42	13545.7	483.42	13589.3	483.42	13622	483.42	13653.8	483.42	13668.4	483.42	13729.4	483.42	13684.2	483.42	13690.4	483.42	13750	483.42	13827.2	483.42	13927.6	483.42	14242.6	483.42	14538
483.87	6614.83	483.87	7302.87	483.87	7749.5	483.87	8349.5	483.87	9151.18	483.87	9824.48	483.87	11204.4	483.87	12073.4	483.87	12721.3	483.87	13564.8	483.87	13561.6	483.87	13602.3	483.87	13650	483.87	13697.2	483.87	13735.7	483.87	13764.2	483.87	13786.2	483.87	13845.1	483.87	13792.5	483.87	13802.8	483.87	13864.3	483.87	13943.3	483.87	14046.9	483.87	14373.5	483.87	14671.2
484.33	6637.81	484.33	7330.5	484.33	7780.12	484.33	8376.47	484.33	9199.81	484.33	9881.74	484.33	11277.3	484.33	12159.4	484.33	12806.9	484.33	13676.4	484.33	13667.2	484.33	13706.5	484.33	13755.3	484.33	13803	484.33	13837.3	484.33	13870.7	484.33	13906.9	484.33	13959.2	484.33	13898.1	484.33	13912	484.33	13981.6	484.33	14054.5	484.33	14159.9	484.33	14484.2	484.33	14797.1
484.79	6658.23	484.79	7350	484.79	7809.92	484.79	8429.73	484.79	9240.87	484.79	9928.3	484.79	11345	484.79	12231.2	484.79	12891.4	484.79	13780	484.79	13758.8	484.79	13805.6	484.79	13846.1	484.79	13897.2	484.79	13933.7	484.79	13972.5	484.79	14009.6	484.79	14060.1	484.79	13988.4	484.79	14012.6	484.79	14087	484.79	14151.3	484.79	14270	484.79	14598.9	484.79	14911.6
485.24	6680.61	485.24	7372.84	485.24	7825.53	485.24	8486	485.24	9283.76	485.24	9975.18	485.24	11405.8	485.24	12302.7	485.24	12967.1	485.24	13876	485.24	13848.1	485.24	13901.8	485.24	13941.4	485.24	13988	485.24	14026.6	485.24	14065.1	485.24	14111.4	485.24	14148.4	485.24	14081.1	485.24	14101.3	485.24	14186.5	485.24	14249.1	485.24	14378.4	485.24	14705.6	485.24	15030.2
485.7	6694.92	485.7	7379.04	485.7	7834.23	485.7	8529.79	485.7	9312.19	485.7	10007.2	485.7	11456.1	485.7	12357.4	485.7	13029.8	485.7	13957.3	485.7	13923.4	485.7	13980.3	485.7	14012.9	485.7	14069.2	485.7	14099.4	485.7	14148.3	485.7	14188.7	485.7	14234.8	485.7	14159.8	485.7	14179	485.7	14282.3	485.7	14331.1	485.7	14472.2	485.7	14799.8	485.7	15130.2
486.15	6697.51	486.15	7409.18	486.15	7868.73	486.15	8560.53	486.15	9367.71	486.15	10064	486.15	11533.2	486.15	12434.6	486.15	13116.3	486.15	14044.3	486.15	14014.6	486.15	14082.4	486.15	14117	486.15	14171.8	486.15	14202.6	486.15	14246.4	486.15	14295.6	486.15	14338.4	486.15	14260.5	486.15	14278.7	486.15	14386.1	486.15	14439.5	486.15	14581.4	486.15	14914.6	486.15	15253.4
486.61	6694.34	486.61	7433.99	486.61	7901.65	486.61	8611.39	486.61	9412.58	486.61	10117.9	486.61	11596.5	486.61	12509.9	486.61	13188.1	486.61	14140.1	486.61	14105.8	486.61	14176.7	486.61	14212	486.61	14276.5	486.61	14302.6	486.61	14346.1	486.61	14396.7	486.61	14435.9	486.61	14361.3	486.61	14375.8	486.61	14490.5	486.61	14552.5	486.61	14689	486.61	15024.7	486.61	15370.4
487.06	6697	487.06	7472.51	487.06	7950.21	487.06	8644.23	487.06	9470.55	487.06	10182.8	487.06	11678.1	487.06	12599.7	487.06	13282	487.06	14240.5	487.06	14221.6	487.06	14286.2	487.06	14317.5	487.06	14388.6	487.06	14411.8	487.06	14454.9	487.06	14507.8	487.06	14550.2	487.06	14468.7	487.06	14487.8	487.06	14605.6	487.06	14672.4	487.06	14817.7	487.06	15151.5	487.06	15509.8
487.52	6708.88	487.52	7502.01	487.52	7985.55	487.52	8647.48	487.52	9522.16	487.52	10240.5	487.52	11748.5	487.52	12677.8	487.52	13358.5	487.52	14332.3	487.52	14321.6	487.52	14379.8	487.52	14414.6	487.52	14487.9	487.52	14512.4	487.52	14552.7	487.52	14605.8	487.52	14648	487.52	14565.1	487.52	14581.7	487.52	14707.1	487.52	14773.8	487.52	14924.1	487.52	15273.8	487.52	15628.9
487.98	6722.74	487.98	7529.36	487.98	8017.17	487.98	8668.96	487.98	9565.18	487.98	10287.6	487.98	11813.2	487.98	12757.7	487.98	13432.8	487.98	14418.8	487.98	14408.5	487.98	14481.2	487.98	14510.9	487.98	14582.2	487.98	14602.2	487.98	14639.5	487.98	14705.1	487.98	14745.4	487.98	14663.9	487.98	14677.6	487.98	14802.3	487.98	14875	487.98	15022.2	487.98	15389	487.98	15743.4
488.43	6732.4	488.43	7533.91	488.43	8029.06	488.43	8710.11	488.43	9588.75	488.43	10320.8	488.43	11862.2	488.43	12807.7	488.43	13498.4	488.43	14484.9	488.43	14481.2	488.43	14564.8	488.43	14587.2	488.43	14656.1	488.43	14678.4	488.43	14718.6	488.43	14782.9	488.43	14821.4	488.43	14741.6	488.43	14755.1	488.43	14889.6	488.43	14958.1	488.43	15110	488.43	15478.5	488.43	15844.7
488.89	6734.33	488.89	7560.66	488.89	8061.78	488.89	8760.38	488.89	9630.63	488.89	10375.4	488.89	11926.6	488.89	12870.4	488.89	13569.3	488.89	14570.8	488.89	14567.4	488.89	14660.5	488.89	14664.4	488.89	14743.8	488.89	14769.3	488.89	14809.2	488.89	14881.1	488.89	14906.7	488.89	14829.7	488.89	14844.6	488.89	14982.6	488.89	15053.7	488.89	15203.9	488.89	15580.9	488.89	15958.7
489.34	6737.02	489.34	7590.85	489.34	8088.9	489.34	8793.19	489.34	9671.93	489.34	10422.2	489.34	11989.5	489.34	12944	489.34	13645.4	489.34	14653.7	489.34	14650.4	489.34	14754.2	489.34	14743.7	489.34	14831.8	489.34	14858.9	489.34	14891.4	489.34	14970	489.34	14997.8	489.34	14916.1	489.34	14931.1	489.34	15072.4	489.34	15155	489.34	15297.6	489.34	15687.7	489.34	16070.3
489.8	6740.58	489.8	7604.62	489.8	8103.98	489.8	8802.5	489.8	9697.49	489.8	10453.6	489.8	12031.6	489.8	12997.8	489.8	13691	489.8	14710.9	489.8	14711.9	489.8	14819.6	489.8	14811.1	489.8	14898	489.8	14931.9	489.8	14954.8	489.8	15044.4	489.8	15063.9	489.8	14982.3	489.8	15005.5	489.8	15151.7	489.8	15230.1	489.8	15372.2	489.8	15770.8	489.8	16164.9
490.25	6734.37	490.25	7621.56	490.25	8126.12	490.25	8842.56	490.25	9730.89	490.25	10488.5	490.25	12079.8	490.25	13055.4	490.25	13747.8	490.25	14778	490.25	14786.3	490.25	14892.9	490.25	14885.8	490.25	14961.4	490.25	15008.1	490.25	15022.1	490.25	15120.7	490.25	15136.8	490.25	15054.1	490.25	15089.8	490.25	15225.5	490.25	15311.9	490.25	15454.2	490.25	15855.8	490.25	16264.4
490.71	6736.76	490.71	7630.33	490.71	8136.57	490.71	8851.41	490.71	9748.51	490.71	10521.6	490.71	12116.1	490.71	13107.9	490.71	13801.6	490.71	14825.9	490.71	14849.1	490.71	14957.1	490.71	14946.7	490.71	15023.9	490.71	15075.6	490.71	15073.4	490.71	15188.1	490.71	15195.7	490.71	15119	490.71	15155.3	490.71	15291.2	490.71	15387.7	490.71	15520.8	490.71	15930.4	490.71	16352.8
491.16	6735.98	491.16	7618.31	491.16	8133.13	491.16	8881.75	491.16	9752.33	491.16	10535.3	491.16	12133.6	491.16	13135.6	491.16	13832.5	491.16	14865.1	491.16	14892.3	491.16	14989.1	491.16	14985.8	491.16	15063.4	491.16	15103	491.16	15113.9	491.16	15229.8	491.16	15236.6	491.16	15168.8	491.16	15198.8	491.16	15332	491.16	15431.5	491.16	15569.7	491.16	15988.6	491.16	16428
491.62	6748.64	491.62	7625.91	491.62	8143.77	491.62	8920.17	491.62	9777.16	491.62	10560.5	491.62	12172.8	491.62	13182.6	491.62	13880.6	491.62	14917.8	491.62	14948.4	491.62	15048.7	491.62	15047.1	491.62	15117.9	491.62	15165.2	491.62	15165.9	491.62	15287.5	491.62	15299.1	491.62	15241.2	491.62	15257.7	491.62	15391.9	491.62	15496.4	491.62	15636.1	491.62	16067.4	491.62	16507.2
492.07	6759.09	492.07	7633.89	492.07	8159.51	492.07	8936.03	492.07	9801.28	492.07	10594.1	492.07	12215.9	492.07	13227.6	492.07	13919.7	492.07	14965.5	492.07	15010	492.07	15106.8	492.07	15102.8	492.07	15178	492.07	15224.4	492.07	15217.7	492.07	15344.2	492.07	15362.8	492.07	15304.7	492.07	15319.2	492.07	15453.9	492.07	15573.7	492.07	15704.3	492.07	16151.7	492.07	16592.1
492.53	6760.02	492.53	7655.26	492.53	8179.87	492.53	8945.18	492.53	9834.79	492.53	10630.7	492.53	12262	492.53	13276.3	492.53	13972.3	492.53	15017.8	492.53	15069.2	492.53	15165	492.53	15166.7	492.53	15239.2	492.53	15292.4	492.53	15290.7	492.53	15409	492.53	15431.5	492.53	15375.7	492.53	15394.4	492.53	15517.3	492.53	15645.7	492.53	15776.4	492.53	16233	492.53	16682.6
492.98	6755.83	492.98	7656.34	492.98	8199.11	492.98	8938.29	492.98	9855.55	492.98	10661.5	492.98	12296.5	492.98	13313.4	492.98	14011.2	492.98	15074.2	492.98	15131.1	492.98	15221.5	492.98	15226	492.98	15292	492.98	15352.8	492.98	15353.2	492.98	15454.9	492.98	15491	492.98	15444.1	492.98	15460.7	492.98	15578.4	492.98	15704.3	492.98	15853.8	492.98	16305	492.98	16760.2
493.44	6755.86	493.44	7645.08	493.44	8192.06	493.44	8909.43	493.44	9868.64	493.44	10678.2	493.44	12316.5	493.44	13342	493.44	14041.1	493.44	15113.7	493.44	15165.3	493.44	15248.7	493.44	15270.9	493.44	15333.5	493.44	15387.6	493.44	15399.9	493.44	15494.6	493.44	15531.2	493.44	15475.4	493.44	15501.9	493.44	15630.3	493.44	15753.4	493.44	15898	493.44	16357.9	493.44	16823.7
493.89	6754.67	493.89	7648.25	493.89	8200	493.89	8930.97	493.89	9892.03	493.89	10699.2	493.89	12349.8	493.89	13380.1	493.89	14071.1	493.89	15158.8	493.89	15221.9	493.89	15287.5	493.89	15323	493.89	15379.7	493.89	15439.7	493.89	15454.3	493.89	15543.7	493.89	15585.4	493.89	15535.4	493.89	15554.2	493.89	15680.2	493.89	15799.8	493.89	15955.4	493.89	16421.9	493.89	16901.6
494.35	6742.82	494.35	7641.47	494.35	8196.39	494.35	8951.41	494.35	9888.92	494.35	10711.7	494.35	12375.7	494.35	13390.2	494.35	14087.3	494.35	15190	494.35	15254.8	494.35	15307.9	494.35	15355.5	494.35	15408.1	494.35	15471.7	494.35	15489.1	494.35	15574.5	494.35	15614.5	494.35	15568.6	494.35	15594.1	494.35	15715.8	494.35	15834	494.35	16000	494.35	16476	494.35	16956
494.8	6743.36	494.8	7642.13	494.8	8193.11	494.8	8972.33	494.8	9894.11	494.8	10722.5	494.8	12392.2	494.8	13410.2	494.8	14111	494.8	15220.8	494.8	15287.7	494.8	15334	494.8	15389.1	494.8	15448	494.8	15513.2	494.8	15523.7	494.8	15604.3	494.8	15654.6	494.8	15618.1	494.8	15638	494.8	15756.4	494.8	15877.6	494.8	16046.5	494.8	16525.5	494.8	17017.8
495.26	6741.61	495.26	7632.04	495.26	8189.34	495.26	8971.59	495.26	9892.91	495.26	10736.1	495.26	12402.3	495.26	13430.7	495.26	14133.7	495.26	15243.6	495.26	15323.2	495.26	15365.7	495.26	15419.6	495.26	15478.3	495.26	15545.4	495.26	15550.8	495.26	15637.5	495.26	15682.9	495.26	15653.1	495.26	15673.5	495.26	15787.3	495.26	15915.4	495.26	16087.9	495.26	16570	495.26	17061.6
495.72	6744.07	495.72	7628.87	495.72	8186.94	495.72	8961.21	495.72	9899.28	495.72	10747.4	495.72	12421.1	495.72	13456.7	495.72	14161.8	495.72	15284.9	495.72	15354.4	495.72	15406.1	495.72	15447.5	495.72	15518.2	495.72	15578.2	495.72	15588.4	495.72	15679	495.72	15727.5	495.72	15695.2	495.72	15712.1	495.72	15825.5	495.72	15952.8	495.72	16125.6	495.72	16632.8	495.72	17106.2
496.17	6744.45	496.17	7647.22	496.17	8202.42	496.17	8956.32	496.17	9918.51	496.17	10774.6	496.17	12450.9	496.17	13492	496.17	14208.1	496.17	15335	496.17	15402.9	496.17	15448.2	496.17	15497.4	496.17	15568.2	496.17	15620.5	496.17	15640.5	496.17	15726.6	496.17	15777.6	496.17	15749.7	496.17	15770	496.17	15886.7	496.17	16002.3	496.17	16184.1	496.17	16699.8	496.17	17179.2
496.63	6739.98	496.63	7648.44	496.63	8207.78	496.63	8935.32	496.63	9934.05	496.63	10791.8	496.63	12480	496.63	13518.2	496.63	14236	496.63	15376.1	496.63	15437.1	496.63	15489.4	496.63	15534.4	496.63	15602.7	496.63	15658.2	496.63	15685.1	496.63	15775.7	496.63	15824.3	496.63	15791.9	496.63	15811.6	496.63	15932.4	496.63	16040	496.63	16230.8	496.63	16748.8	496.63	17231.8
497.08	6742.93	497.08	7650.23	497.08	8211.23	497.08	8954	497.08	9946.07	497.08	10811.7	497.08	12504.1	497.08	13541.2	497.08	14269.9	497.08	15411.1	497.08	15478.7	497.08	15522.6	497.08	15570.9	497.08	15636.5	497.08	15696.6	497.08	15727.2	497.08	15819.8	497.08	15869.5	497.08	15836.5	497.08	15859.4	497.08	15974.2	497.08	16083.1	497.08	16277.1	497.08	16804.5	497.08	17289.3
497.54	6744.5	497.54	7647.87	497.54	8216.47	497.54	8973.95	497.54	9950.74	497.54	10816.7	497.54	12521.4	497.54	13563.8	497.54	14287.3	497.54	15442.2	497.54	15508.9	497.54	15542.5	497.54	15593.4	497.54	15660.9	497.54	15732.6	497.54	15762.2	497.54	15851.3	497.54	15905.9	497.54	15876.1	497.54	15891.9	497.54	16007	497.54	16125.1	497.54	16313.1	497.54	16851.3	497.54	17337.2
497.99	6744.21	497.99	7643.47	497.99	8214.46	497.99	8987.57	497.99	9959.15	497.99	10823.5	497.99	12537.9	497.99	13576.2	497.99	14309.5	497.99	15470.4	497.99	15539.3	497.99	15570.9	497.99	15621.2	497.99	15686.3	497.99	15760.7	497.99	15801.6	497.99	15887.6	497.99	15940.2	497.99	15915.9	497.99	15928.3	497.99	16051.9	497.99	16154.4	497.99	16349.7	497.99	16893	497.99	17383.6
498.45	6740.38	498.45	7640.35	498.45	8217.02	498.45	8993.86	498.45	9964.29	498.45	10830.8	498.45	12549.7	498.45	13592.9	498.45	14332.6	498.45	15493.6	498.45	15561.1	498.45	15596.4	498.45	15655.2	498.45	15713	498.45	15782.9	498.45	15833.4	498.45	15911.5	498.45	15964.1	498.45	15949.1	498.45	15961.4	498.45	16086.5	498.45	16181.2	498.45	16394	498.45	16941.4	498.45	17427.4
498.9	6735.09	498.9	7636.74	498.9	8211.98	498.9	8993.97	498.9	9968.47	498.9	10838.3	498.9	12556.2	498.9	13606.2	498.9	14346.6	498.9	15517	498.9	15579.3	498.9	15617.5	498.9	15682.5	498.9	15737.9	498.9	15803.3	498.9	15861.9	498.9	15932.6	498.9	15989	498.9	15984.7	498.9	15986	498.9	16117.2	498.9	16213.2	498.9	16432	498.9	16974.7	498.9	17470.9
499.35	6731.54	499.35	7653.11	499.35	8229.73	499.35	9015.47	499.35	9988.75	499.35	10863	499.35	12585.2	499.35	13637.5	499.35	14384.3	499.35	15557.6	499.35	15630.5	499.35	15662.3	499.35	15720.8	499.35	15787.8	499.35	15848.7	499.35	15914.1	499.35	15983.7	499.35	16040	499.35	16038.8	499.35	16044.6	499.35	16166.9	499.35	16267.9	499.35	16490.5	499.35	17033.7	499.35	17531.9
499.81	6731.23	499.81	7667.24	499.81	8248.21	499.81	9011.11	499.81	10010.9	499.81	10893.4	499.81	12611.5	499.81	13671	499.81	14422.2	499.81	15596.1	499.81	15678.9	499.81	15707.3	499.81	15778.9	499.81	15833.4	499.81	15909.2	499.81	15964.9	499.81	16031.3	499.81	16084.3	499.81	16092.3	499.81	16089.5	499.81	16208	499.81	16325.2	499.81	16549.4	499.81	17090.2	499.81	17597.1
500.26	6728.02	500.26	7681.15	500.26	8271.55	500.26	9031.46	500.26	10030	500.26	10924.9	500.26	12644.2	500.26	13711.3	500.26	14453	500.26	15649.2	500.26	15729.8	500.26	15756.1	500.26	15820.8	500.26	15877.2	500.26	15960.7	500.26	16013.1	500.26	16077.3	500.26	16139.6	500.26	16149.1	500.26	16138.2	500.26	16266.8	500.26	16383.2	500.26	16614.3	500.26	17149.3	500.26	17664.5
500.72	6719.35	500.72	7691.15	500.72	8283.12	500.72	9046.53	500.72	10046.4	500.72	10940.5	500.72	12661.6	500.72	13736.8	500.72	14485.3	500.72	15685.3	500.72	15776.7	500.72	15796.2	500.72	15859.8	500.72	15918.2	500.72	16002.2	500.72	16053.3	500.72	16116.2	500.72	16177.4	500.72	16191.2	500.72	16182.4	500.72	16308.7	500.72	16420.5	500.72	16662.3	500.72	17198.8	500.72	17714.5
501.17	6716.99	501.17	7694.89	501.17	8286.64	501.17	9044.19	501.17	10057.5	501.17	10955.6	501.17	12673.1	501.17	13755.3	501.17	14503.8	501.17	15713.6	501.17	15799.9	501.17	15833	501.17	15886.5	501.17	15946.7	501.17	16040.2	501.17	16085.4	501.17	16154	501.17	16210.1	501.17	16224.5	501.17	16219.3	501.17	16343.4	501.17	16453.1	501.17	16697.1	501.17	17241	501.17	17754.6
501.63	6717.71	501.63	7717.74	501.63	8305.36	501.63	9053.32	501.63	10077.9	501.63	10982.1	501.63	12708.3	501.63	13797.6	501.63	14548.3	501.63	15748.8	501.63	15841.2	501.63	15889.3	501.63	15932.2	501.63	16000.1	501.63	16084.2	501.63	16131.3	501.63	16205.2	501.63	16265.1	501.63	16278.5	501.63	16275.1	501.63	16396	501.63	16508	501.63	16754.4	501.63	17302.3	501.63	17814.8
502.08	6721.62	502.08	7720.18	502.08	8312.49	502.08	9052.56	502.08	10092.6	502.08	10991.8	502.08	12726.6	502.08	13813.8	502.08	14570.8	502.08	15769.8	502.08	15871.6	502.08	15926.8	502.08	15958.1	502.08	16037.9	502.08	16123.4	502.08	16167.6	502.08	16234.2	502.08	16298.8	502.08	16311.9	502.08	16308.8	502.08	16434.5	502.08	16546.7	502.08	16794.6	502.08	17337.7	502.08	17867.8
502.54	6716.42	502.54	7742.24	502.54	8330.93	502.54	9071.29	502.54	10116	502.54	11018.8	502.54	12762	502.54	13843.2	502.54	14603	502.54	15807.4	502.54	15907.4	502.54	15967.9	502.54	15984.9	502.54	16081.1	502.54	16169.3	502.54	16207.2	502.54	16280.7	502.54	16341.8	502.54	16354.6	502.54	16357.4	502.54	16480.5	502.54	16587.2	502.54	16833.6	502.54	17392.2	502.54	17931.8
502.99	6716.83	502.99	7751.53	502.99	8335.84	502.99	9128.64	502.99	10128.3	502.99	11029.9	502.99	12773.1	502.99	13866.6	502.99	14621	502.99	15823.5	502.99	15928.1	502.99	16003.7	502.99	16025.7	502.99	16113.7	502.99	16200.2	502.99	16234	502.99	16304.8	502.99	16384	502.99	16378.9	502.99	16391.5	502.99	16511.3	502.99	16630	502.99	16868.6	502.99	17425.4	502.99	17984.7
503.45	6718.65	503.45	7741.32	503.45	8331.92	503.45	9145.98	503.45	10125.9	503.45	11026.6	503.45	12769.2	503.45	13867.3	503.45	14626.7	503.45	15839.7	503.45	15944.1	503.45	16011.9	503.45	16038.6	503.45	16122.6	503.45	16220.7	503.45	16253.5	503.45	16323.5	503.45	16400.7	503.45	16394.5	503.45	16413.2	503.45	16535.5	503.45	16645.4	503.45	16891.4	503.45	17439.8	503.45	18015.9
503.9	6719.11	503.9	7734.66	503.9	8326.83	503.9	9155.81	503.9	10127	503.9	11032.2	503.9	12779	503.9	13875.9	503.9	14635.8	503.9	15855.9	503.9	15964.4	503.9	16036.7	503.9	16062.6	503.9	16134.9	503.9	16242.5	503.9	16269	503.9	16340.9	503.9	16425.4	503.9	16409.9	503.9	16430.8	503.9	16550.1	503.9	16681.2	503.9	16912.4	503.9	17463.9	503.9	18054.7
504.36	6730.88	504.36	7732.79	504.36	8326.77	504.36	9145.98	504.36	10132.3	504.36	11045.1	504.36	12789.2	504.36	13890.4	504.36	14653.5	504.36	15872.6	504.36	15975.2	504.36	16057.3	504.36	16083.1	504.36	16160.9	504.36	16251.1	504.36	16286.6	504.36	16363.1	504.36	16451.3	504.36	16432	504.36	16454.1	504.36	16578.7	504.36	16706.8	504.36	16942.1	504.36	17496.4	504.36	18095.2
504.81	6734.76	504.81	7733.5	504.81	8329.34	504.81	9136.56	504.81	10142.6	504.81	11058.9	504.81	12800.3	504.81	13903.9	504.81	14665.5	504.81	15899.6	504.81	15997.7	504.81	16076.1	504.81	16109.8	504.81	16188.6	504.81	16266	504.81	16312.3	504.81	16388.8	504.81	16480.1	504.81	16458.4	504.81	16477.8	504.81	16601.9	504.81	16722.6	504.81	16969.3	504.81	17530.3	504.81	18128.6
505.27	6727.35	505.27	7739.39	505.27	8334.33	505.27	9141.45	505.27	10155.5	505.27	11066.5	505.27	12815	505.27	13915.9	505.27	14686.4	505.27	15920.3	505.27	16026.5	505.27	16108.7	505.27	16137	505.27	16208.4	505.27	16293.5	505.27	16335.1	505.27	16414	505.27	16511.3	505.27	16486.5	505.27	16510.3	505.27	16635.8	505.27	16750.8	505.27	16999.1	505.27	17565.8	505.27	18155.3
505.72	6730.7	505.72	7747.38	505.72	8344.89	505.72	9128.96	505.72	10169.2	505.72	11084.9	505.72	12840.3	505.72	13924.6	505.72	14701.5	505.72	15944.6	505.72	16051.1	505.72	16139.3	505.72	16155.8	505.72	16234.5	505.72	16317.4	505.72	16358.7	505.72	16445.3	505.72	16538.5	505.72	16506	505.72	16540.9	505.72	16662.4	505.72	16787.9	505.72	17036	505.72	17599.3	505.72	18200.5
506.17	6729.76	506.17	7745	506.17	8343.21	506.17	9122.86	506.17	10170	506.17	11082.4	506.17	12843.3	506.17	13925	506.17	14710.4	506.17	15959.3	506.17	16066.6	506.17	16150.7	506.17	16172.9	506.17	16248	506.17	16332.9	506.17	16383.6	506.17	16463.1	506.17	16552.4	506.17	16515.6	506.17	16567.2	506.17	16683.4	506.17	16804.2	506.17	17060.3	506.17	17617.4	506.17	18229.5
506.63	6731.96	506.63	7739.17	506.63	8347.44	506.63	9129.15	506.63	10172.9	506.63	11088.7	506.63	12850	506.63	13922.2	506.63	14716.3	506.63	15980.9	506.63	16086.3	506.63	16176.3	506.63	16193	506.63	16274.1	506.63	16341.8	506.63	16408.6	506.63	16480.6	506.63	16567.6	506.63	16531	506.63	16592.7	506.63	16707.7	506.63	16824.3	506.63	17084.7	506.63	17639.7	506.63	18253.7
507.08	6739.93	507.08	7728.5	507.08	8334.25	507.08	9127.73	507.08	10170.6	507.08	11086.6	507.08	12846	507.08	13912.6	507.08	14713.8	507.08	15988.2	507.08	16077.2	507.08	16174.2	507.08	16202.2	507.08	16276.6	507.08	16334.4	507.08	16410.8	507.08	16491.6	507.08	16579.1	507.08	16526.6	507.08	16599.8	507.08	16717.6	507.08	16833.6	507.08	17097.5	507.08	17645.6	507.08	18283
507.54	6736.4	507.54	7736.45	507.54	8340.93	507.54	9100.06	507.54	10181.9	507.54	11100.3	507.54	12863.1	507.54	13928	507.54	14724.1	507.54	16006.6	507.54	16103.2	507.54	16198.4	507.54	16223.1	507.54	16298.8	507.54	16363.4	507.54	16435.4	507.54	16520.7	507.54	16608.8	507.54	16556.9	507.54	16623.9	507.54	16733.6	507.54	16865.2	507.54	17131.7	507.54	17686.7	507.54	18319
507.99	6726.2	507.99	7735.03	507.99	8339.75	507.99	9096.87	507.99	10185.3	507.99	11108.8	507.99	12868.4	507.99	13926.3	507.99	14734.3	507.99	16021.2	507.99	16108.5	507.99	16211.2	507.99	16227	507.99	16310.3	507.99	16370.9	507.99	16452.9	507.99	16533.9	507.99	16616.2	507.99	16570.8	507.99	16631.9	507.99	16753.8	507.99	16886.6	507.99	17148.9	507.99	17711.8	507.99	18345.6
508.45	6723.53	508.45	7727.38	508.45	8332.53	508.45	9096.86	508.45	10185.5	508.45	11107.2	508.45	12862.9	508.45	13927.5	508.45	14738.4	508.45	16027.3	508.45	16112	508.45	16220.6	508.45	16236	508.45	16321.8	508.45	16383.1	508.45	16463.5	508.45	16548	508.45	16629.2	508.45	16583.7	508.45	16641.8	508.45	16763	508.45	16905.1	508.45	17158.3	508.45	17728.3	508.45	18365.9
508.9	6715.84	508.9	7730.69	508.9	8337.34	508.9	9105.04	508.9	10194.5	508.9	11116.4	508.9	12874.2	508.9	13938.4	508.9	14754.2	508.9	16047.9	508.9	16123.6	508.9	16233.1	508.9	16253.6	508.9	16338	508.9	16395.4	508.9	16484.2	508.9	16575	508.9	16649	508.9	16603.8	508.9	16660.1	508.9	16779	508.9	16922.5	508.9	17185	508.9	17765.3	508.9	18398.9
509.36	6711.77	509.36	7734.42	509.36	8340.32	509.36	9108.43	509.36	10201.3	509.36	11120.7	509.36	12881	509.36	13948	509.36	14757.9	509.36	16063.5	509.36	16134.5	509.36	16248.5	509.36	16264	509.36	16355.3	509.36	16404.4	509.36	16506.4	509.36	16594.9	509.36	16672.1	509.36	16622.6	509.36	16678.2	509.36	16801.4	509.36	16941.8	509.36	17204.6	509.36	17799.9	509.36	18420.4
509.81	6728.56	509.81	7724.55	509.81	8330.74	509.81	9124.9	509.81	10194.9	509.81	11117.6	509.81	12873.4	509.81	13949.9	509.81	14749.4	509.81	16066.6	509.81	16133.1	509.81	16239.2	509.81	16264.5	509.81	16353.9	509.81	16401.8	509.81	16507.8	509.81	16594.7	509.81	16672.6	509.81	16629.8	509.81	16685.1	509.81	16808.5	509.81	16946.3	509.81	17211.4	509.81	17811.5	509.81	18442.4
510.26	6724.93	510.26	7719.1	510.26	8331.5	510.26	9138.48	510.26	10194	510.26	11117.4	510.26	12877.1	510.26	13949.6	510.26	14745.7	510.26	16072.3	510.26	16142.6	510.26	16242.6	510.26	16271.4	510.26	16361.6	510.26	16408.3	510.26	16524	510.26	16598.7	510.26	16676.1	510.26	16640.1	510.26	16696.9	510.26	16825.7	510.26	16964.4	510.26	17225.2	510.26	17836.5	510.26	18454.6
510.72	6719.5	510.72	7702.34	510.72	8315.97	510.72	9140.93	510.72	10186.3	510.72	11104.2	510.72	12860.8	510.72	13949.5	510.72	14736.2	510.72	16065.6	510.72	16137.4	510.72	16223.5	510.72	16266.4	510.72	16359.2	510.72	16397.3	510.72	16520.1	510.72	16596.2	510.72	16665.2	510.72	16638.6	510.72	16693.1	510.72	16824	510.72	16972.7	510.72	17222.1	510.72	17838.8	510.72	18458.6
511.17	6707.24	511.17	7692.02	511.17	8313.75	511.17	9155.16	511.17	10182.6	511.17	11104.8	511.17	12857.2	511.17	13950.6	511.17	14731.9	511.17	16068.7	511.17	16143.9	511.17	16222.7	511.17	16263.8	511.17	16364.9	511.17	16395.9	511.17	16521.2	511.17	16595.9	511.17	16665.7	511.17	16648.7	511.17	16703.2	511.17	16828.5	511.17	16982.6	511.17	17234.2	511.17	17857.4	511.17	18469.2
511.63	6700.99	511.63	7691.51	511.63	8311.22	511.63	9169.08	511.63	10185.3	511.63	11112	511.63	12858.9	511.63	13959.8	511.63	14732.1	511.63	16073.1	511.63	16146	511.63	16227.5	511.63	16273.7	511.63	16372.9	511.63	16403.5	511.63	16530.8	511.63	16608.6	511.63	16673.5	511.63	16652.9	511.63	16714.1	511.63	16849.5	511.63	16994.7	511.63	17253.1	511.63	17879.8	511.63	18483.7
512.08	6701.06	512.08	7684.28	512.08	8306.11	512.08	9155.72	512.08	10174.6	512.08	11109.1	512.08	12850.2	512.08	13954.4	512.08	14717.3	512.08	16072.5	512.08	16133.8	512.08	16219.2	512.08	16274.3	512.08	16374.4	512.08	16405	512.08	16532	512.08	16601.1	512.08	16668.1	512.08	16659.3	512.08	16707.4	512.08	16856.8	512.08	17000.8	512.08	17267.7	512.08	17893.4	512.08	18491.5
512.53	6695.85	512.53	7675.76	512.53	8298.4	512.53	9154.71	512.53	10164.5	512.53	11103.9	512.53	12836.6	512.53	13940.7	512.53	14703.1	512.53	16068.3	512.53	16129.8	512.53	16215.7	512.53	16265.8	512.53	16374.4	512.53	16400.3	512.53	16537.4	512.53	16601	512.53	16661.1	512.53	16657.9	512.53	16699.2	512.53	16859.1	512.53	17009.5	512.53	17272.6	512.53	17894.5	512.53	18496.1
512.99	6692.96	512.99	7686.61	512.99	8303.66	512.99	9143.79	512.99	10170.8	512.99	11117.5	512.99	12851.5	512.99	13951.3	512.99	14707	512.99	16080.8	512.99	16149.8	512.99	16222.4	512.99	16274.2	512.99	16386.8	512.99	16417.5	512.99	16556	512.99	16627.4	512.99	16675.9	512.99	16673.5	512.99	16709.4	512.99	16882.1	512.99	17031.4	512.99	17294.3	512.99	17918.1	512.99	18515.3
513.44	6693.5	513.44	7681.21	513.44	8301.49	513.44	9138.47	513.44	10166.7	513.44	11119.6	513.44	12849.4	513.44	13947.6	513.44	14694.2	513.44	16081.9	513.44	16146.9	513.44	16216.1	513.44	16283.8	513.44	16391.5	513.44	16422.9	513.44	16559.7	513.44	16620.3	513.44	16680.3	513.44	16678.1	513.44	16705.6	513.44	16892.3	513.44	17033.3	513.44	17300.3	513.44	17927.5	513.44	18518.5
513.9	6692.93	513.9	7685.91	513.9	8310.49	513.9	9134.28	513.9	10173.2	513.9	11126.7	513.9	12859.4	513.9	13959.3	513.9	14695.1	513.9	16095.9	513.9	16156	513.9	16232.4	513.9	16287.5	513.9	16409.4	513.9	16437	513.9	16565.2	513.9	16632.3	513.9	16700.5	513.9	16691.7	513.9	16723.5	513.9	16918.6	513.9	17040.8	513.9	17316.4	513.9	17952.2	513.9	18534.2
514.35	6687.54	514.35	7691.32	514.35	8312.96	514.35	9111.22	514.35	10175.1	514.35	11124.5	514.35	12864.4	514.35	13958.2	514.35	14692	514.35	16100.3	514.35	16163.6	514.35	16240.6	514.35	16295.4	514.35	16419.9	514.35	16443.7	514.35	16576.4	514.35	16638.2	514.35	16697.8	514.35	16697.6	514.35	16736	514.35	16931.9	514.35	17042.2	514.35	17324	514.35	17967.5	514.35	18542.6
514.8	6675.95	514.8	7683.98	514.8	8305.35	514.8	9092.92	514.8	10166	514.8	11112.8	514.8	12860.9	514.8	13951.4	514.8	14681.7	514.8	16086	514.8	16148.3	514.8	16226.3	514.8	16281.7	514.8	16414	514.8	16441.3	514.8	16566	514.8	16626.5	514.8	16690.5	514.8	16693.3	514.8	16728	514.8	16919.9	514.8	17035.3	514.8	17327.2	514.8	17972.8	514.8	18546.7
515.26	6667.02	515.26	7684.41	515.26	8301.2	515.26	9078.59	515.26	10160.4	515.26	11108.7	515.26	12867.2	515.26	13953.2	515.26	14681.5	515.26	16089.8	515.26	16154.9	515.26	16222.6	515.26	16279.1	515.26	16410.4	515.26	16436.6	515.26	16564.6	515.26	16616.7	515.26	16685.4	515.26	16695.9	515.26	16729.8	515.26	16921.7	515.26	17032.9	515.26	17340.8	515.26	17985.4	515.26	18560.3
515.71	6658.43	515.71	7673.24	515.71	8291.52	515.71	9081.06	515.71	10144.2	515.71	11099.5	515.71	12854.7	515.71	13931.5	515.71	14662.2	515.71	16075.6	515.71	16141	515.71	16202.7	515.71	16266	515.71	16397	515.71	16425.5	515.71	16557	515.71	16605.8	515.71	16672.5	515.71	16685.1	515.71	16717.9	515.71	16908.4	515.71	17014.9	515.71	17333.3	515.71	17967.7	515.71	18564.9
516.17	6657.48	516.17	7671.65	516.17	8285.43	516.17	9059.65	516.17	10137.7	516.17	11103.1	516.17	12846	516.17	13922.8	516.17	14658.8	516.17	16081	516.17	16136.1	516.17	16205.1	516.17	16256.6	516.17	16393	516.17	16423.3	516.17	16549.8	516.17	16605.3	516.17	16667.1	516.17	16684.5	516.17	16717	516.17	16907.5	516.17	17010.8	516.17	17325	516.17	17969.1	516.17	18564.7
516.62	6652.73	516.62	7666.72	516.62	8285.76	516.62	9058.72	516.62	10128.5	516.62	11098.7	516.62	12830.5	516.62	13919.8	516.62	14643	516.62	16072.8	516.62	16129.9	516.62	16199.6	516.62	16263.3	516.62	16388.2	516.62	16417.6	516.62	16540.5	516.62	16592.8	516.62	16663.9	516.62	16679.8	516.62	16711.2	516.62	16898.1	516.62	17006.2	516.62	17328.7	516.62	17963.6	516.62	18560.9
517.07	6652.61	517.07	7660.6	517.07	8285.42	517.07	9062.65	517.07	10126.1	517.07	11092.6	517.07	12822.4	517.07	13910.7	517.07	14638	517.07	16073	517.07	16135.4	517.07	16195.7	517.07	16253.3	517.07	16374.9	517.07	16412.8	517.07	16533.9	517.07	16595.8	517.07	16661.3	517.07	16679	517.07	16703.9	517.07	16893.7	517.07	17003.8	517.07	17321.2	517.07	17958.1	517.07	18559
517.53	6654.5	517.53	7657.24	517.53	8278.47	517.53	9062.44	517.53	10122.7	517.53	11084.1	517.53	12822.6	517.53	13899.9	517.53	14623.7	517.53	16063.2	517.53	16123.8	517.53	16188.7	517.53	16242.7	517.53	16363.6	517.53	16400.6	517.53	16517.4	517.53	16581.5	517.53	16654.2	517.53	16671.9	517.53	16697.5	517.53	16882.4	517.53	17002.7	517.53	17318.4	517.53	17953.9	517.53	18557.6
517.98	6654.45	517.98	7659.65	517.98	8279.02	517.98	9064.72	517.98	10112.6	517.98	11079.5	517.98	12814.8	517.98	13892.4	517.98	14620.7	517.98	16052.1	517.98	16122.8	517.98	16175.1	517.98	16236.5	517.98	16364.2	517.98	16383.1	517.98	16507.7	517.98	16582.7	517.98	16644.9	517.98	16665.6	517.98	16689.7	517.98	16872.2	517.98	16987.9	517.98	17316.4	517.98	17952.2	517.98	18555.1
518.44	6656.53	518.44	7650.2	518.44	8270.97	518.44	9063.43	518.44	10096.4	518.44	11062.7	518.44	12797.9	518.44	13871.3	518.44	14597.4	518.44	16036.9	518.44	16115.1	518.44	16161.7	518.44	16221.8	518.44	16351.1	518.44	16374.7	518.44	16481	518.44	16572.6	518.44	16628.2	518.44	16655.2	518.44	16674	518.44	16849.2	518.44	16978.8	518.44	17302.2	518.44	17934	518.44	18540.9
518.89	6651.73	518.89	7634.97	518.89	8253.04	518.89	9072.44	518.89	10079.2	518.89	11031.6	518.89	12781.9	518.89	13834.6	518.89	14573.1	518.89	16004.2	518.89	16092.9	518.89	16139.5	518.89	16189.6	518.89	16325.5	518.89	16352.5	518.89	16449.8	518.89	16549.1	518.89	16599.5	518.89	16632.5	518.89	16651	518.89	16822.1	518.89	16959.6	518.89	17280.2	518.89	17906.3	518.89	18516.7
519.34	6644.91	519.34	7640.49	519.34	8253.58	519.34	9071.56	519.34	10079.4	519.34	11027.7	519.34	12777.8	519.34	13821.6	519.34	14570.7	519.34	15992.6	519.34	16083.3	519.34	16132.5	519.34	16180.9	519.34	16324.3	519.34	16349.2	519.34	16439.7	519.34	16543.7	519.34	16592.9	519.34	16627.2	519.34	16647.1	519.34	16807.6	519.34	16955.9	519.34	17268.1	519.34	17903.1	519.34	18523.9
519.8	6644.36	519.8	7633.11	519.8	8247.33	519.8	9054.49	519.8	10072.3	519.8	11010.5	519.8	12760.1	519.8	13801.7	519.8	14550.4	519.8	15979.1	519.8	16072.1	519.8	16112.6	519.8	16168.3	519.8	16312.1	519.8	16331.9	519.8	16426.3	519.8	16533.8	519.8	16577.8	519.8	16611.6	519.8	16635.5	519.8	16793.1	519.8	16947	519.8	17248.4	519.8	17893.4	519.8	18511
520.25	6641.43	520.25	7632.12	520.25	8246.39	520.25	9059.37	520.25	10074.5	520.25	11005.2	520.25	12749.2	520.25	13788.4	520.25	14536.5	520.25	15966.4	520.25	16061.1	520.25	16095.4	520.25	16159	520.25	16295.1	520.25	16322.5	520.25	16413.2	520.25	16521.6	520.25	16571.2	520.25	16602.9	520.25	16625.1	520.25	16774.7	520.25	16929.1	520.25	17238.5	520.25	17883.4	520.25	18498.4
520.7	6635.32	520.7	7625.76	520.7	8237.8	520.7	9043.31	520.7	10069.3	520.7	10994.1	520.7	12727.2	520.7	13768.2	520.7	14516.9	520.7	15951.4	520.7	16041.7	520.7	16067.2	520.7	16148.1	520.7	16268.7	520.7	16316	520.7	16397.7	520.7	16515.3	520.7	16558.3	520.7	16586.7	520.7	16607.9	520.7	16762.5	520.7	16914.9	520.7	17224	520.7	17861.5	520.7	18487.6
521.16	6624.84	521.16	7624.25	521.16	8233.22	521.16	9013.95	521.16	10068.2	521.16	10982	521.16	12712.9	521.16	13757.2	521.16	14503.7	521.16	15938.7	521.16	16030.2	521.16	16052.9	521.16	16132.6	521.16	16252.9	521.16	16310.4	521.16	16399.3	521.16	16508	521.16	16552.5	521.16	16579.5	521.16	16591.2	521.16	16738	521.16	16918.1	521.16	17205.8	521.16	17853.3	521.16	18485.8
521.61	6622.84	521.61	7625.07	521.61	8229.11	521.61	9007.97	521.61	10060.4	521.61	10968.3	521.61	12698.8	521.61	13745.3	521.61	14493.8	521.61	15926.3	521.61	16013	521.61	16041	521.61	16121.1	521.61	16242.1	521.61	16300	521.61	16388.6	521.61	16498.4	521.61	16537.8	521.61	16567.5	521.61	16577.3	521.61	16734.6	521.61	16906.7	521.61	17194	521.61	17843.4	521.61	18484.1
522.06	6609.82	522.06	7615.81	522.06	8212.77	522.06	8990.36	522.06	10044.5	522.06	10947	522.06	12682.2	522.06	13721.2	522.06	14469.1	522.06	15904	522.06	15989.3	522.06	16005.5	522.06	16106.5	522.06	16221.1	522.06	16285.5	522.06	16360.9	522.06	16482.6	522.06	16519.1	522.06	16555.9	522.06	16560.8	522.06	16707.8	522.06	16887.1	522.06	17168.1	522.06	17818.1	522.06	18461.6
522.52	6611.22	522.52	7625.35	522.52	8212.92	522.52	8993.11	522.52	10046.6	522.52	10945.3	522.52	12669.8	522.52	13720.1	522.52	14461.6	522.52	15894	522.52	15976.8	522.52	15995.3	522.52	16095.4	522.52	16213.6	522.52	16275.6	522.52	16341.1	522.52	16479.7	522.52	16513.1	522.52	16553.1	522.52	16553.7	522.52	16710.6	522.52	16876.5	522.52	17161.1	522.52	17817.8	522.52	18459.5
522.97	6594.21	522.97	7613.04	522.97	8195.35	522.97	8978.31	522.97	10034.9	522.97	10926.9	522.97	12645	522.97	13700.9	522.97	14432.1	522.97	15866.7	522.97	15961.1	522.97	15977.1	522.97	16067.9	522.97	16192	522.97	16249.2	522.97	16320.8	522.97	16457.6	522.97	16496.1	522.97	16532.3	522.97	16533.5	522.97	16693.9	522.97	16856.2	522.97	17138.1	522.97	17798.2	522.97	18438
523.43	6580.57	523.43	7603.87	523.43	8182.97	523.43	8954.45	523.43	10018.7	523.43	10909.3	523.43	12622	523.43	13681.2	523.43	14414.4	523.43	15849.7	523.43	15936.5	523.43	15945.6	523.43	16047.6	523.43	16170.6	523.43	16234.9	523.43	16293.3	523.43	16429.7	523.43	16474.1	523.43	16511.3	523.43	16509.9	523.43	16666.9	523.43	16847.3	523.43	17117.5	523.43	17772.7	523.43	18421.5
523.88	6589.22	523.88	7605.51	523.88	8183.68	523.88	8955.65	523.88	10022.4	523.88	10906.4	523.88	12616	523.88	13668.1	523.88	14405.5	523.88	15832.9	523.88	15920.8	523.88	15926.6	523.88	16034.8	523.88	16166.9	523.88	16229.2	523.88	16283.8	523.88	16419.4	523.88	16464.5	523.88	16497.2	523.88	16501.7	523.88	16661.9	523.88	16847.7	523.88	17112.3	523.88	17757.6	523.88	18410.4
524.33	6588.98	524.33	7591.03	524.33	8165.51	524.33	8957.08	524.33	10012.3	524.33	10885.2	524.33	12591.6	524.33	13647.5	524.33	14374.2	524.33	15800.7	524.33	15885	524.33	15900.1	524.33	16001.1	524.33	16136.2	524.33	16201.2	524.33	16250.4	524.33	16395.9	524.33	16435.7	524.33	16472.9	524.33	16476.5	524.33	16639.4	524.33	16823.7	524.33	17085.6	524.33	17727.3	524.33	18385.5
524.79	6578.89	524.79	7593.7	524.79	8163.69	524.79	8956.67	524.79	10001.9	524.79	10880.6	524.79	12579.4	524.79	13623.7	524.79	14354.5	524.79	15784	524.79	15860.9	524.79	15893.2	524.79	15987.9	524.79	16118.8	524.79	16178.7	524.79	16237.2	524.79	16373.5	524.79	16417.2	524.79	16459.1	524.79	16461.5	524.79	16629	524.79	16800.1	524.79	17073.2	524.79	17712.4	524.79	18372.7
525.24	6570.71	525.24	7587.6	525.24	8151.16	525.24	8952.78	525.24	9988.73	525.24	10860.9	525.24	12560.6	525.24	13598.4	525.24	14322.3	525.24	15754.6	525.24	15821.5	525.24	15856.4	525.24	15957.6	525.24	16088	525.24	16155	525.24	16215.6	525.24	16348.9	525.24	16394.1	525.24	16429.5	525.24	16431.3	525.24	16611.7	525.24	16786	525.24	17049.5	525.24	17679.9	525.24	18340.6
525.69	6570.35	525.69	7568.32	525.69	8130.58	525.69	8943.7	525.69	9963.78	525.69	10831.8	525.69	12523.8	525.69	13553.7	525.69	14277.8	525.69	15712.6	525.69	15781.4	525.69	15820.7	525.69	15916.2	525.69	16050.3	525.69	16114.6	525.69	16186.5	525.69	16307.2	525.69	16353.5	525.69	16394	525.69	16386.1	525.69	16580.1	525.69	16749.5	525.69	17012	525.69	17638.8	525.69	18303.8
526.15	6560.59	526.15	7563.2	526.15	8125.79	526.15	8914.71	526.15	9955.62	526.15	10818.8	526.15	12512	526.15	13533.9	526.15	14256.6	526.15	15693.5	526.15	15761	526.15	15811	526.15	15891.2	526.15	16036.6	526.15	16095	526.15	16160.3	526.15	16293.5	526.15	16338.5	526.15	16374.2	526.15	16370.9	526.15	16568.5	526.15	16735.5	526.15	16988.2	526.15	17612.4	526.15	18280.7
526.6	6550.48	526.6	7547.35	526.6	8107.15	526.6	8908.3	526.6	9937.3	526.6	10794	526.6	12482.7	526.6	13497	526.6	14215.8	526.6	15659.4	526.6	15722.4	526.6	15779.2	526.6	15850.8	526.6	16000.4	526.6	16060.5	526.6	16118	526.6	16259	526.6	16301.6	526.6	16335	526.6	16329.9	526.6	16534.5	526.6	16700.6	526.6	16954.3	526.6	17574.6	526.6	18239.6
527.05	6550.46	527.05	7535.68	527.05	8101.41	527.05	8898.77	527.05	9927.51	527.05	10771.4	527.05	12463.2	527.05	13470.2	527.05	14184.7	527.05	15635.2	527.05	15697.3	527.05	15759.4	527.05	15827.1	527.05	15970	527.05	16033.5	527.05	16092.5	527.05	16222.9	527.05	16276.9	527.05	16308.2	527.05	16305.1	527.05	16507.7	527.05	16672.3	527.05	16930.9	527.05	17547.7	527.05	18211.9
527.51	6543.31	527.51	7518.65	527.51	8083.98	527.51	8896.37	527.51	9906.13	527.51	10741.6	527.51	12436.6	527.51	13431.8	527.51	14153.7	527.51	15601.2	527.51	15655.8	527.51	15727.4	527.51	15784.1	527.51	15924.5	527.51	16000.5	527.51	16051.3	527.51	16177.3	527.51	16227.8	527.51	16264.7	527.51	16268.7	527.51	16479	527.51	16635.4	527.51	16905.5	527.51	17513	527.51	18176
527.96	6526.86	527.96	7502.2	527.96	8065.02	527.96	8880.62	527.96	9884.14	527.96	10711.8	527.96	12405	527.96	13396.3	527.96	14113.5	527.96	15564	527.96	15620.6	527.96	15688.6	527.96	15743.2	527.96	15878	527.96	15957.1	527.96	16012.1	527.96	16128.7	527.96	16183.4	527.96	16224	527.96	16230.4	527.96	16433.6	527.96	16594.4	527.96	16876.9	527.96	17472.7	527.96	18136.2
528.41	6528.79	528.41	7483.58	528.41	8049.21	528.41	8864.47	528.41	9865.76	528.41	10692.6	528.41	12375.4	528.41	13366.3	528.41	14084.1	528.41	15528.7	528.41	15577.6	528.41	15654.2	528.41	15706.4	528.41	15843	528.41	15926.5	528.41	15974.8	528.41	16087.5	528.41	16145.9	528.41	16191.4	528.41	16196.2	528.41	16395.8	528.41	16559.1	528.41	16850.9	528.41	17439.5	528.41	18105.8
528.87	6513.86	528.87	7474.49	528.87	8043.37	528.87	8808.07	528.87	9845.9	528.87	10675.3	528.87	12350.8	528.87	13336.4	528.87	14061	528.87	15508.3	528.87	15551.8	528.87	15632.1	528.87	15676.5	528.87	15803	528.87	15889.7	528.87	15941.9	528.87	16052.8	528.87	16111	528.87	16153	528.87	16173.4	528.87	16364.7	528.87	16532.2	528.87	16831.3	528.87	17409.7	528.87	18076.8
529.32	6511.39	529.32	7452.17	529.32	8023.28	529.32	8786.03	529.32	9815.98	529.32	10650.5	529.32	12312.2	529.32	13301	529.32	14019.3	529.32	15460.2	529.32	15509.4	529.32	15601.1	529.32	15643	529.32	15763.5	529.32	15847.3	529.32	15895.4	529.32	16015.3	529.32	16073.4	529.32	16111.7	529.32	16125.8	529.32	16319.9	529.32	16491.1	529.32	16790	529.32	17361.8	529.32	18035.4
529.77	6502.78	529.77	7439.73	529.77	8016.34	529.77	8748.62	529.77	9802.57	529.77	10634.1	529.77	12284.7	529.77	13274.2	529.77	13991.4	529.77	15431.4	529.77	15477.3	529.77	15580.8	529.77	15615.9	529.77	15733.9	529.77	15815.5	529.77	15855.5	529.77	15975.2	529.77	16042.5	529.77	16081.7	529.77	16097.5	529.77	16285.3	529.77	16467	529.77	16761.9	529.77	17345.8	529.77	18003.4
530.22	6495.17	530.22	7427.26	530.22	8005.95	530.22	8708.98	530.22	9783.04	530.22	10610.6	530.22	12256.1	530.22	13243.9	530.22	13953.9	530.22	15385.9	530.22	15439.7	530.22	15540.8	530.22	15586.6	530.22	15694.4	530.22	15775.1	530.22	15816.8	530.22	15927.1	530.22	16011.4	530.22	16048.6	530.22	16063.3	530.22	16247.9	530.22	16433.2	530.22	16733.5	530.22	17306.8	530.22	17971.8
530.68	6485.53	530.68	7405.22	530.68	7984.8	530.68	8706.36	530.68	9759.4	530.68	10581.3	530.68	12221.6	530.68	13203.3	530.68	13917.6	530.68	15341.8	530.68	15396.1	530.68	15506.4	530.68	15537.9	530.68	15652.2	530.68	15726.3	530.68	15773.5	530.68	15879	530.68	15968.3	530.68	16003.1	530.68	16016.3	530.68	16200.8	530.68	16394.8	530.68	16690.9	530.68	17262.9	530.68	17928.2
531.13	6482.06	531.13	7384.63	531.13	7958.83	531.13	8695.96	531.13	9732.72	531.13	10547.7	531.13	12190.5	531.13	13155.4	531.13	13874.7	531.13	15289	531.13	15342.7	531.13	15455.2	531.13	15495.9	531.13	15608.5	531.13	15679.1	531.13	15721	531.13	15822.1	531.13	15920.4	531.13	15954.9	531.13	15971.1	531.13	16147.1	531.13	16345.7	531.13	16653.4	531.13	17216.5	531.13	17885.1
531.58	6475.87	531.58	7376.25	531.58	7947.78	531.58	8668.79	531.58	9703.69	531.58	10526.7	531.58	12156.1	531.58	13122.7	531.58	13837.4	531.58	15246.1	531.58	15307.7	531.58	15415.6	531.58	15463.4	531.58	15573.9	531.58	15640.8	531.58	15680	531.58	15789	531.58	15871.4	531.58	15912.1	531.58	15925.9	531.58	16110.8	531.58	16308.2	531.58	16609.9	531.58	17180.2	531.58	17845
532.04	6474.35	532.04	7357	532.04	7927.06	532.04	8655.78	532.04	9676.12	532.04	10495.1	532.04	12115	532.04	13082.6	532.04	13795.9	532.04	15198	532.04	15265.8	532.04	15380.1	532.04	15420.5	532.04	15526.6	532.04	15601	532.04	15626.9	532.04	15746.3	532.04	15819.2	532.04	15868.4	532.04	15885.9	532.04	16059.9	532.04	16263.3	532.04	16566.8	532.04	17136.7	532.04	17802.3
532.49	6470.09	532.49	7326.13	532.49	7891.51	532.49	8652.06	532.49	9637.7	532.49	10457.2	532.49	12070.5	532.49	13031.9	532.49	13740.2	532.49	15131.8	532.49	15206.5	532.49	15319.9	532.49	15360.1	532.49	15464.3	532.49	15544	532.49	15569.9	532.49	15686.1	532.49	15765.8	532.49	15803.2	532.49	15833.1	532.49	16010.1	532.49	16192.6	532.49	16504.6	532.49	17077.7	532.49	17743.4
532.94	6463.07	532.94	7317.67	532.94	7882.32	532.94	8652.94	532.94	9617.41	532.94	10438.3	532.94	12040.9	532.94	13007.7	532.94	13707.8	532.94	15089.2	532.94	15174.6	532.94	15282.1	532.94	15326.3	532.94	15423.4	532.94	15508.2	532.94	15529.6	532.94	15651.2	532.94	15728.8	532.94	15768.5	532.94	15798	532.94	15976.9	532.94	16160.4	532.94	16465.6	532.94	17049.1	532.94	17707.7
533.4	6461.26	533.4	7308.38	533.4	7874.84	533.4	8642.27	533.4	9598.54	533.4	10416.8	533.4	12019.7	533.4	12977.8	533.4	13670.7	533.4	15051.5	533.4	15137	533.4	15241.6	533.4	15289.4	533.4	15378.5	533.4	15460.5	533.4	15501.8	533.4	15621.8	533.4	15693.5	533.4	15725.2	533.4	15761.6	533.4	15941.5	533.4	16128.2	533.4	16439.6	533.4	17017.4	533.4	17669.9
533.85	6454.6	533.85	7306.06	533.85	7872.11	533.85	8634.64	533.85	9582.74	533.85	10403.6	533.85	11994.8	533.85	12953.4	533.85	13646	533.85	15012.1	533.85	15098.9	533.85	15206.7	533.85	15262.3	533.85	15341.6	533.85	15433	533.85	15468.1	533.85	15586.9	533.85	15668	533.85	15696.8	533.85	15734.2	533.85	15905.8	533.85	16092.5	533.85	16408.1	533.85	16984.7	533.85	17638.6
534.3	6454.68	534.3	7300.89	534.3	7861.95	534.3	8632.66	534.3	9566.89	534.3	10390.1	534.3	11971.5	534.3	12929.6	534.3	13617.9	534.3	14977.5	534.3	15063.3	534.3	15174.1	534.3	15235.8	534.3	15311.6	534.3	15397.6	534.3	15437.1	534.3	15561.4	534.3	15631.7	534.3	15664.4	534.3	15705.7	534.3	15877.7	534.3	16064.3	534.3	16365.8	534.3	16954.3	534.3	17609.6
534.75	6447.06	534.75	7294.59	534.75	7852.18	534.75	8605.71	534.75	9546.98	534.75	10377	534.75	11949.7	534.75	12910.5	534.75	13590.1	534.75	14939	534.75	15024.7	534.75	15140	534.75	15210.5	534.75	15281	534.75	15356.7	534.75	15408.3	534.75	15528.9	534.75	15602.9	534.75	15628.5	534.75	15675.2	534.75	15839.9	534.75	16040.3	534.75	16340.7	534.75	16927	534.75	17589.9
535.21	6435.16	535.21	7291.9	535.21	7837.19	535.21	8604.61	535.21	9524.91	535.21	10358.4	535.21	11927	535.21	12892	535.21	13553.6	535.21	14897.1	535.21	14991.6	535.21	15104	535.21	15176.1	535.21	15255.6	535.21	15320.8	535.21	15362	535.21	15494.5	535.21	15563.7	535.21	15597.6	535.21	15648.6	535.21	15815.2	535.21	15996.6	535.21	16303	535.21	16894.7	535.21	17548.9
535.66	6428.56	535.66	7280.04	535.66	7817.19	535.66	8595.98	535.66	9494.86	535.66	10336.2	535.66	11895.1	535.66	12861	535.66	13511.4	535.66	14855.9	535.66	14951.7	535.66	15061.3	535.66	15133.8	535.66	15216.3	535.66	15274.6	535.66	15314.1	535.66	15457.7	535.66	15526.4	535.66	15562.4	535.66	15612.3	535.66	15772.3	535.66	15952.9	535.66	16254.6	535.66	16851.3	535.66	17509.4
536.11	6417.6	536.11	7274.61	536.11	7809.96	536.11	8590.05	536.11	9478.46	536.11	10321	536.11	11869.6	536.11	12838.9	536.11	13483.7	536.11	14817.8	536.11	14921.8	536.11	15034.1	536.11	15101.7	536.11	15190.8	536.11	15236.6	536.11	15278.9	536.11	15427.8	536.11	15500.8	536.11	15527.4	536.11	15589.3	536.11	15749.4	536.11	15921.3	536.11	16223.4	536.11	16829.7	536.11	17485.2
536.57	6403.4	536.57	7267.38	536.57	7802.2	536.57	8574.98	536.57	9461.27	536.57	10301.7	536.57	11849.8	536.57	12814.2	536.57	13447.7	536.57	14787.4	536.57	14889.2	536.57	15001.1	536.57	15072.1	536.57	15155.5	536.57	15204.6	536.57	15256	536.57	15389.7	536.57	15474.1	536.57	15500.9	536.57	15559.9	536.57	15712.1	536.57	15884.4	536.57	16192.9	536.57	16793.3	536.57	17452.4
537.02	6386.82	537.02	7263.96	537.02	7796.24	537.02	8562.7	537.02	9442.47	537.02	10283.6	537.02	11829.4	537.02	12792.3	537.02	13418	537.02	14754.2	537.02	14846.4	537.02	14960.1	537.02	15044.3	537.02	15130.9	537.02	15171.3	537.02	15217.8	537.02	15353.7	537.02	15437.6	537.02	15470.7	537.02	15530.8	537.02	15670.8	537.02	15859.9	537.02	16163.5	537.02	16758.6	537.02	17419
537.47	6382.63	537.47	7263.45	537.47	7790.38	537.47	8530.41	537.47	9434.61	537.47	10268.4	537.47	11809.4	537.47	12777.2	537.47	13389.8	537.47	14717.9	537.47	14812.7	537.47	14925.2	537.47	15010.2	537.47	15103	537.47	15135.4	537.47	15195.3	537.47	15326.6	537.47	15407.8	537.47	15443.9	537.47	15506.3	537.47	15646.3	537.47	15817.3	537.47	16125.8	537.47	16723.5	537.47	17381.9
537.92	6379.78	537.92	7261.34	537.92	7781.56	537.92	8485.37	537.92	9418.06	537.92	10247.4	537.92	11777.9	537.92	12749.3	537.92	13355.1	537.92	14685.2	537.92	14778.4	537.92	14899.3	537.92	14982.7	537.92	15064.3	537.92	15094.8	537.92	15164.6	537.92	15293	537.92	15366.1	537.92	15411.9	537.92	15478.1	537.92	15611.9	537.92	15781.2	537.92	16078.3	537.92	16696.2	537.92	17337.2
538.38	6379.13	538.38	7247.97	538.38	7764.69	538.38	8483.14	538.38	9391.71	538.38	10223.4	538.38	11748.9	538.38	12707.7	538.38	13313.3	538.38	14645.7	538.38	14733.7	538.38	14849.8	538.38	14935.4	538.38	15015.4	538.38	15049.4	538.38	15124.8	538.38	15246.1	538.38	15323.8	538.38	15366.3	538.38	15432.6	538.38	15563.6	538.38	15729.2	538.38	16021	538.38	16644.8	538.38	17289.5
538.83	6370.93	538.83	7241.5	538.83	7754.95	538.83	8465.08	538.83	9374.88	538.83	10201.7	538.83	11721.7	538.83	12679.7	538.83	13278.7	538.83	14609.4	538.83	14699.5	538.83	14806.1	538.83	14889.9	538.83	14979.7	538.83	15017.5	538.83	15087.4	538.83	15209.8	538.83	15292.3	538.83	15327.1	538.83	15394.5	538.83	15524.8	538.83	15695	538.83	15979.3	538.83	16608.5	538.83	17242.9
539.28	6365.42	539.28	7221.61	539.28	7731.57	539.28	8452.51	539.28	9346.84	539.28	10166.1	539.28	11686.4	539.28	12639.1	539.28	13231.6	539.28	14559.7	539.28	14659.3	539.28	14759.5	539.28	14839.9	539.28	14927.5	539.28	14971.1	539.28	15036.5	539.28	15163.7	539.28	15247.9	539.28	15275	539.28	15347.7	539.28	15475	539.28	15644.1	539.28	15918.3	539.28	16555.6	539.28	17188.2
539.73	6359.24	539.73	7206.6	539.73	7719	539.73	8452.47	539.73	9324.7	539.73	10131.8	539.73	11647.6	539.73	12595.8	539.73	13193.4	539.73	14520.1	539.73	14616.3	539.73	14712.7	539.73	14791.1	539.73	14883	539.73	14928.8	539.73	14991	539.73	15118.5	539.73	15201.3	539.73	15231.7	539.73	15302.8	539.73	15432.5	539.73	15593.7	539.73	15869.9	539.73	16507.5	539.73	17135.8
540.19	6348.89	540.19	7189.84	540.19	7695.31	540.19	8427.32	540.19	9295.62	540.19	10100.3	540.19	11600.7	540.19	12542.4	540.19	13145.6	540.19	14468.5	540.19	14565	540.19	14653.4	540.19	14733.2	540.19	14819.5	540.19	14871.5	540.19	14943.9	540.19	15066.7	540.19	15144.1	540.19	15175.2	540.19	15243.5	540.19	15371.4	540.19	15535.6	540.19	15817.4	540.19	16459.6	540.19	17080.4
540.64	6336.41	540.64	7177.51	540.64	7686.17	540.64	8389	540.64	9276.29	540.64	10068	540.64	11570	540.64	12503	540.64	13108.3	540.64	14424.4	540.64	14529.8	540.64	14606.4	540.64	14690.2	540.64	14772.2	540.64	14835.7	540.64	14899.9	540.64	15019.2	540.64	15105.6	540.64	15134.9	540.64	15208.4	540.64	15333.9	540.64	15494.2	540.64	15776.3	540.64	16419.1	540.64	17035.9
541.09	6324.71	541.09	7151.49	541.09	7653.59	541.09	8382.64	541.09	9235.02	541.09	10027.9	541.09	11515.7	541.09	12447.1	541.09	13054.9	541.09	14367.7	541.09	14467.1	541.09	14540.5	541.09	14629.4	541.09	14711.5	541.09	14777.6	541.09	14837.8	541.09	14954.6	541.09	15041	541.09	15065.6	541.09	15149.3	541.09	15275.1	541.09	15436.3	541.09	15713.4	541.09	16359.2	541.09	16970.9
541.54	6311.29	541.54	7127.36	541.54	7636.5	541.54	8358.28	541.54	9210.44	541.54	9995.15	541.54	11474.2	541.54	12404	541.54	13009.5	541.54	14319.1	541.54	14424.9	541.54	14489.9	541.54	14575.1	541.54	14662.2	541.54	14729	541.54	14792.1	541.54	14904.4	541.54	14996.9	541.54	15016.4	541.54	15100.1	541.54	15218.1	541.54	15387.9	541.54	15659.3	541.54	16303	541.54	16917.2
542	6294.48	542	7122.24	542	7635.85	542	8330.25	542	9195.61	542	9977.03	542	11448.5	542	12371	542	12979	542	14288.5	542	14389.4	542	14450.5	542	14537.6	542	14617.2	542	14700.6	542	14759.7	542	14869.8	542	14952.8	542	14982	542	15064.2	542	15182.7	542	15356.8	542	15625.2	542	16259.4	542	16883.8
542.45	6286.37	542.45	7100.57	542.45	7615.3	542.45	8298.29	542.45	9162.19	542.45	9938.22	542.45	11403.4	542.45	12317.8	542.45	12932.7	542.45	14236.6	542.45	14344.5	542.45	14399.6	542.45	14486.1	542.45	14556.7	542.45	14638.5	542.45	14705	542.45	14814.8	542.45	14900.8	542.45	14920.7	542.45	15012.8	542.45	15123.7	542.45	15310.7	542.45	15576	542.45	16203	542.45	16826.1
542.9	6278.64	542.9	7081.18	542.9	7594.38	542.9	8264.06	542.9	9140.86	542.9	9912.01	542.9	11364.4	542.9	12275.1	542.9	12884.3	542.9	14185.9	542.9	14302.2	542.9	14349.6	542.9	14439.3	542.9	14504.7	542.9	14587.8	542.9	14655.1	542.9	14764	542.9	14859	542.9	14874.2	542.9	14959.8	542.9	15081.2	542.9	15252.5	542.9	15519.3	542.9	16151.1	542.9	16770.4
543.35	6261.28	543.35	7061.54	543.35	7578.78	543.35	8228.38	543.35	9114.33	543.35	9876.06	543.35	11317.7	543.35	12223.5	543.35	12839.6	543.35	14142.7	543.35	14247.4	543.35	14300.3	543.35	14385.9	543.35	14452.7	543.35	14537.5	543.35	14607	543.35	14705.6	543.35	14808.1	543.35	14824.9	543.35	14913.5	543.35	15031.5	543.35	15203.2	543.35	15467.7	543.35	16098.2	543.35	16712.9
543.81	6244.32	543.81	7049.39	543.81	7560.99	543.81	8176.96	543.81	9090.39	543.81	9844.36	543.81	11282.6	543.81	12176	543.81	12803.3	543.81	14092.2	543.81	14200.5	543.81	14254.3	543.81	14333	543.81	14398.4	543.81	14491.3	543.81	14567.8	543.81	14654.9	543.81	14759.2	543.81	14775.7	543.81	14862.3	543.81	14991.3	543.81	15153.2	543.81	15420	543.81	16033.9	543.81	16658.5
544.26	6236.55	544.26	7022.62	544.26	7535.58	544.26	8174.02	544.26	9053.59	544.26	9801.41	544.26	11233.2	544.26	12117.6	544.26	12754.1	544.26	14034.1	544.26	14138.8	544.26	14200.4	544.26	14272.3	544.26	14336.1	544.26	14440.3	544.26	14507.1	544.26	14596	544.26	14695.2	544.26	14703	544.26	14792.5	544.26	14922.5	544.26	15091.4	544.26	15357.9	544.26	15976.3	544.26	16589.4
544.71	6224.93	544.71	7004.29	544.71	7510.61	544.71	8144.82	544.71	9024.51	544.71	9769.78	544.71	11195.3	544.71	12065.1	544.71	12704.4	544.71	13981.8	544.71	14089.7	544.71	14145.5	544.71	14221	544.71	14279.7	544.71	14392.7	544.71	14457	544.71	14541.8	544.71	14640.6	544.71	14644.9	544.71	14735.9	544.71	14865.2	544.71	15040.4	544.71	15299.8	544.71	15910.8	544.71	16536.9
545.16	6221.78	545.16	6978.88	545.16	7480.2	545.16	8127.86	545.16	8985.05	545.16	9728.96	545.16	11144.4	545.16	12004.7	545.16	12653.1	545.16	13923.2	545.16	14038.3	545.16	14093.2	545.16	14155.3	545.16	14210.6	545.16	14330.7	545.16	14397.5	545.16	14483.6	545.16	14570.9	545.16	14586.6	545.16	14666.1	545.16	14812.3	545.16	14987.3	545.16	15235.5	545.16	15849.6	545.16	16464.6
545.61	6209.89	545.61	6953.81	545.61	7455.46	545.61	8090.35	545.61	8955.12	545.61	9695.34	545.61	11105.4	545.61	11949.8	545.61	12599.3	545.61	13861.7	545.61	13984.5	545.61	14036.5	545.61	14097.4	545.61	14152.7	545.61	14276.1	545.61	14341.5	545.61	14426.3	545.61	14513.7	545.61	14530.8	545.61	14613	545.61	14753.2	545.61	14931.8	545.61	15186.1	545.61	15790.8	545.61	16405.5
546.07	6209.33	546.07	6933.51	546.07	7433.86	546.07	8078.15	546.07	8921.91	546.07	9660.19	546.07	11069.7	546.07	11898.5	546.07	12543.8	546.07	13799.6	546.07	13916.3	546.07	13970.3	546.07	14039	546.07	14100.4	546.07	14218.5	546.07	14283.6	546.07	14370.2	546.07	14465.3	546.07	14473.5	546.07	14556.5	546.07	14705	546.07	14874.7	546.07	15125.9	546.07	15727.9	546.07	16342.9
546.52	6210.46	546.52	6923.11	546.52	7423.63	546.52	8033.41	546.52	8897.77	546.52	9629.03	546.52	11038.2	546.52	11857.1	546.52	12509.1	546.52	13745.7	546.52	13868	546.52	13928.7	546.52	13987.1	546.52	14048.1	546.52	14167.4	546.52	14233	546.52	14326.4	546.52	14411.1	546.52	14427.9	546.52	14499.4	546.52	14656.5	546.52	14839.8	546.52	15077.5	546.52	15682.4	546.52	16290
546.97	6197.19	546.97	6909.04	546.97	7409.57	546.97	8019.78	546.97	8879.36	546.97	9602.28	546.97	11006.7	546.97	11817.7	546.97	12475.1	546.97	13701.2	546.97	13816.3	546.97	13879.9	546.97	13941.9	546.97	14004.3	546.97	14117.1	546.97	14188.9	546.97	14278.8	546.97	14362.1	546.97	14371.2	546.97	14450.4	546.97	14599.8	546.97	14786.3	546.97	15025.8	546.97	15632.3	546.97	16245.7
547.42	6182.46	547.42	6911.39	547.42	7402.92	547.42	7992.23	547.42	8869.9	547.42	9593.27	547.42	10981.3	547.42	11794	547.42	12444.7	547.42	13672	547.42	13783.8	547.42	13847.7	547.42	13909	547.42	13972.2	547.42	14089.6	547.42	14143.5	547.42	14240.9	547.42	14320.6	547.42	14342.4	547.42	14417.6	547.42	14564	547.42	14755.4	547.42	14990.2	547.42	15593.7	547.42	16204.1
547.88	6181.74	547.88	6892.9	547.88	7380.11	547.88	7984.67	547.88	8840.31	547.88	9562.29	547.88	10942.2	547.88	11748.3	547.88	12398.2	547.88	13620.9	547.88	13727.4	547.88	13792.6	547.88	13852.6	547.88	13923.7	547.88	14028.2	547.88	14091.6	547.88	14180.7	547.88	14262.3	547.88	14283.5	547.88	14369.3	547.88	14515.3	547.88	14703.6	547.88	14940.7	547.88	15533.8	547.88	16146.7
548.33	6165.81	548.33	6874.4	548.33	7360.81	548.33	7971.18	548.33	8804	548.33	9527.5	548.33	10901.4	548.33	11701.9	548.33	12349.5	548.33	13572.3	548.33	13669.3	548.33	13746.6	548.33	13803.2	548.33	13878.8	548.33	13978.8	548.33	14035.5	548.33	14126.6	548.33	14211.5	548.33	14232.3	548.33	14317.8	548.33	14462.6	548.33	14651.7	548.33	14899.6	548.33	15478.2	548.33	16086
548.78	6163.26	548.78	6867.16	548.78	7344.37	548.78	7954.23	548.78	8781.87	548.78	9503.17	548.78	10870.3	548.78	11665.9	548.78	12305.7	548.78	13532.4	548.78	13618.9	548.78	13701.9	548.78	13757	548.78	13833.6	548.78	13935.2	548.78	13983.5	548.78	14073.1	548.78	14170.9	548.78	14188.6	548.78	14271.9	548.78	14415.1	548.78	14597.6	548.78	14850.9	548.78	15432.1	548.78	16031.2
549.23	6153.57	549.23	6870.94	549.23	7345.75	549.23	7945.18	549.23	8768.19	549.23	9493.34	549.23	10858.6	549.23	11647.8	549.23	12275.8	549.23	13505.6	549.23	13591.3	549.23	13677	549.23	13726.1	549.23	13807.1	549.23	13904.9	549.23	13957.1	549.23	14040.9	549.23	14141.1	549.23	14154.9	549.23	14242.3	549.23	14389.7	549.23	14566.4	549.23	14816.6	549.23	15400.1	549.23	16001.8
549.68	6149.07	549.68	6873.57	549.68	7343.86	549.68	7935.96	549.68	8760.91	549.68	9472.74	549.68	10840	549.68	11621	549.68	12254.5	549.68	13470.6	549.68	13553	549.68	13644.2	549.68	13697.6	549.68	13777.5	549.68	13874.9	549.68	13924.8	549.68	14002.9	549.68	14113.8	549.68	14130.3	549.68	14210	549.68	14357	549.68	14531.7	549.68	14787.5	549.68	15360.3	549.68	15965.1
550.14	6142.94	550.14	6881.48	550.14	7338.87	550.14	7926.14	550.14	8753.07	550.14	9459.09	550.14	10823	550.14	11604.8	550.14	12225.8	550.14	13446.8	550.14	13522.9	550.14	13617.5	550.14	13665.9	550.14	13746.4	550.14	13841.9	550.14	13902.1	550.14	13973.1	550.14	14090.2	550.14	14101.5	550.14	14177.2	550.14	14315.3	550.14	14497.6	550.14	14760.2	550.14	15324.7	550.14	15920.6
550.59	6134.66	550.59	6880.87	550.59	7333.14	550.59	7898.72	550.59	8742.48	550.59	9447.17	550.59	10801.6	550.59	11575	550.59	12200.2	550.59	13413.8	550.59	13477.2	550.59	13586.5	550.59	13635.9	550.59	13724.3	550.59	13804.8	550.59	13860.4	550.59	13936.4	550.59	14051.7	550.59	14064.1	550.59	14137.5	550.59	14276.9	550.59	14464.6	550.59	14721.4	550.59	15290.3	550.59	15880.7
551.04	6136.43	551.04	6889.12	551.04	7334.48	551.04	7900.23	551.04	8735.15	551.04	9434.38	551.04	10784.3	551.04	11556	551.04	12175.2	551.04	13384.1	551.04	13443.6	551.04	13562.6	551.04	13599.9	551.04	13695.9	551.04	13771.9	551.04	13836.6	551.04	13901.8	551.04	14019.6	551.04	14038.7	551.04	14106.1	551.04	14247.2	551.04	14420	551.04	14682.1	551.04	15247.3	551.04	15842.6
551.49	6135.65	551.49	6879.7	551.49	7316.7	551.49	7898.92	551.49	8709.97	551.49	9411.55	551.49	10750.8	551.49	11514.7	551.49	12125.6	551.49	13337.6	551.49	13393.4	551.49	13518.9	551.49	13551.6	551.49	13649.2	551.49	13720.4	551.49	13787.9	551.49	13852.7	551.49	13969.8	551.49	13991.7	551.49	14057.4	551.49	14198.8	551.49	14363.4	551.49	14630.7	551.49	15197.9	551.49	15782.5
551.94	6130.71	551.94	6867.02	551.94	7298.19	551.94	7892.96	551.94	8684.76	551.94	9382.31	551.94	10722.4	551.94	11476.2	551.94	12082.7	551.94	13289.2	551.94	13346.6	551.94	13467.3	551.94	13501.8	551.94	13591.8	551.94	13670.3	551.94	13741.9	551.94	13802.7	551.94	13920.8	551.94	13940.3	551.94	14006.8	551.94	14141.9	551.94	14301.4	551.94	14573.1	551.94	15139.2	551.94	15724.6
552.39	6126.78	552.39	6871.58	552.39	7294.65	552.39	7893.2	552.39	8672.96	552.39	9372.24	552.39	10694.7	552.39	11455.2	552.39	12057.9	552.39	13252.2	552.39	13313	552.39	13433.7	552.39	13469.7	552.39	13563.3	552.39	13639.1	552.39	13711.3	552.39	13768.7	552.39	13887	552.39	13903	552.39	13966.2	552.39	14107.1	552.39	14263.8	552.39	14539.1	552.39	15099.9	552.39	15682.3
552.85	6133.16	552.85	6845.03	552.85	7264.34	552.85	7892.94	552.85	8633.66	552.85	9331.07	552.85	10639.4	552.85	11397.9	552.85	11999.5	552.85	13190.8	552.85	13248.6	552.85	13365.1	552.85	13412	552.85	13499.1	552.85	13573.1	552.85	13649.4	552.85	13705.3	552.85	13823.8	552.85	13842.5	552.85	13898.3	552.85	14041.9	552.85	14200	552.85	14475.1	552.85	15024.5	552.85	15611.3
553.3	6133.29	553.3	6849.89	553.3	7266.04	553.3	7901.59	553.3	8621.35	553.3	9313.98	553.3	10609.2	553.3	11376.3	553.3	11979	553.3	13157.5	553.3	13216.5	553.3	13334.5	553.3	13379.8	553.3	13469.7	553.3	13538.8	553.3	13624.1	553.3	13666.5	553.3	13786.9	553.3	13815.6	553.3	13861.9	553.3	14012.1	553.3	14159.3	553.3	14445.6	553.3	14993	553.3	15578.1
553.75	6133.4	553.75	6837.76	553.75	7248.75	553.75	7880.63	553.75	8601.27	553.75	9292.62	553.75	10572.1	553.75	11334.3	553.75	11936.5	553.75	13111.5	553.75	13164	553.75	13282.6	553.75	13331.8	553.75	13425	553.75	13489.9	553.75	13571	553.75	13629	553.75	13746.3	553.75	13766.5	553.75	13818.9	553.75	13962.7	553.75	14106.2	553.75	14396.6	553.75	14943	553.75	15526.6
554.2	6133.87	554.2	6822.81	554.2	7233.19	554.2	7857.51	554.2	8575.96	554.2	9266.19	554.2	10530.1	554.2	11298.4	554.2	11888.2	554.2	13059.4	554.2	13117.2	554.2	13235	554.2	13283.4	554.2	13380.6	554.2	13443.4	554.2	13521.2	554.2	13577	554.2	13697.3	554.2	13715.4	554.2	13770	554.2	13913.1	554.2	14054.5	554.2	14342.2	554.2	14879	554.2	15472.6
554.65	6131.85	554.65	6819.95	554.65	7226.94	554.65	7830.89	554.65	8560.78	554.65	9251.82	554.65	10500	554.65	11273.3	554.65	11852	554.65	13023.7	554.65	13078.6	554.65	13194.5	554.65	13243.5	554.65	13341.1	554.65	13403.7	554.65	13489.1	554.65	13535.9	554.65	13652	554.65	13674.5	554.65	13727.1	554.65	13871	554.65	14005.4	554.65	14297	554.65	14831.6	554.65	15429.5
555.1	6134.6	555.1	6808.18	555.1	7220.61	555.1	7795.03	555.1	8542.48	555.1	9228.9	555.1	10469.1	555.1	11243.2	555.1	11816.1	555.1	12975.4	555.1	13040.1	555.1	13148.4	555.1	13200	555.1	13292.2	555.1	13360.2	555.1	13446.2	555.1	13498.7	555.1	13606.8	555.1	13638.4	555.1	13682.5	555.1	13834.3	555.1	13960.2	555.1	14256	555.1	14783.2	555.1	15380.2
555.56	6133.4	555.56	6812.45	555.56	7218.49	555.56	7776.69	555.56	8529.84	555.56	9216.42	555.56	10444.7	555.56	11219	555.56	11784.8	555.56	12947.2	555.56	13005.4	555.56	13116.2	555.56	13175.7	555.56	13252.9	555.56	13329.1	555.56	13403.7	555.56	13467	555.56	13574	555.56	13605	555.56	13646.5	555.56	13802.2	555.56	13923.8	555.56	14221.1	555.56	14742.1	555.56	15348.5
556.01	6126.89	556.01	6807.4	556.01	7211.96	556.01	7755.62	556.01	8516.64	556.01	9199.7	556.01	10415.4	556.01	11185.4	556.01	11751.4	556.01	12911.5	556.01	12965.7	556.01	13079.5	556.01	13134.3	556.01	13214.9	556.01	13285.5	556.01	13362.1	556.01	13426.7	556.01	13531.9	556.01	13564.7	556.01	13611.2	556.01	13765.8	556.01	13887.2	556.01	14176.5	556.01	14703.4	556.01	15293.3
556.46	6122.81	556.46	6787.44	556.46	7193.45	556.46	7724.35	556.46	8486.25	556.46	9165.72	556.46	10372	556.46	11144.9	556.46	11703.1	556.46	12857.3	556.46	12911.8	556.46	13019.9	556.46	13077.3	556.46	13161.2	556.46	13232.1	556.46	13309	556.46	13367.9	556.46	13471.9	556.46	13509.4	556.46	13556.8	556.46	13713	556.46	13821.8	556.46	14109.2	556.46	14641.6	556.46	15226.1
556.91	6122.01	556.91	6767.77	556.91	7176.25	556.91	7722.72	556.91	8457.39	556.91	9130	556.91	10326.8	556.91	11100.7	556.91	11660.7	556.91	12800.5	556.91	12850.2	556.91	12963.2	556.91	13023.1	556.91	13104.6	556.91	13183	556.91	13252.6	556.91	13309.5	556.91	13410.1	556.91	13453	556.91	13498.9	556.91	13648.4	556.91	13768.3	556.91	14056.5	556.91	14581.7	556.91	15163.2
557.36	6112.39	557.36	6774.44	557.36	7177.58	557.36	7691.03	557.36	8450.03	557.36	9121.59	557.36	10312	557.36	11077.6	557.36	11641.5	557.36	12771.8	557.36	12823.7	557.36	12928.4	557.36	12989.4	557.36	13072	557.36	13151	557.36	13218.2	557.36	13281.3	557.36	13376.6	557.36	13415.2	557.36	13461.8	557.36	13617	557.36	13733.7	557.36	14015.7	557.36	14542.4	557.36	15117.4
557.81	6104.34	557.81	6758.45	557.81	7163.22	557.81	7667.51	557.81	8428.86	557.81	9094.33	557.81	10271.3	557.81	11036.2	557.81	11594.5	557.81	12727	557.81	12772.5	557.81	12875.5	557.81	12941.3	557.81	13027.4	557.81	13101.8	557.81	13158.5	557.81	13230.5	557.81	13321.1	557.81	13360.4	557.81	13408.9	557.81	13556.2	557.81	13687.2	557.81	13957.8	557.81	14491.4	557.81	15057.3
558.27	6099.61	558.27	6742.26	558.27	7143.87	558.27	7666.43	558.27	8401.35	558.27	9068.41	558.27	10235.7	558.27	10994.6	558.27	11550.1	558.27	12674.2	558.27	12722	558.27	12820.1	558.27	12886.8	558.27	12975.4	558.27	13045.2	558.27	13104.4	558.27	13180.8	558.27	13260.1	558.27	13313.4	558.27	13359.1	558.27	13502.8	558.27	13639.5	558.27	13899.5	558.27	14434.2	558.27	14996.4
558.72	6087.2	558.72	6722.18	558.72	7121.52	558.72	7634.45	558.72	8373.32	558.72	9030.73	558.72	10196	558.72	10939.8	558.72	11502.6	558.72	12615.7	558.72	12667.2	558.72	12762.7	558.72	12828.1	558.72	12913	558.72	12980.5	558.72	13040.2	558.72	13123.6	558.72	13192.5	558.72	13257	558.72	13300.2	558.72	13442.6	558.72	13583	558.72	13835.3	558.72	14376.8	558.72	14934.2
559.17	6078.36	559.17	6710.69	559.17	7110.86	559.17	7608.43	559.17	8351.33	559.17	9005.44	559.17	10162.5	559.17	10904	559.17	11458.3	559.17	12567.5	559.17	12616.4	559.17	12705.8	559.17	12783.5	559.17	12871.7	559.17	12934.7	559.17	12990.1	559.17	13076.9	559.17	13143.6	559.17	13205.8	559.17	13255.4	559.17	13392.1	559.17	13528.9	559.17	13781	559.17	14321.6	559.17	14879.5
559.62	6077.02	559.62	6704.67	559.62	7104.81	559.62	7617.37	559.62	8334	559.62	8979.14	559.62	10130.6	559.62	10873.3	559.62	11424.4	559.62	12528.7	559.62	12569.3	559.62	12662.2	559.62	12732.7	559.62	12827.4	559.62	12887.7	559.62	12937	559.62	13037.2	559.62	13092.1	559.62	13163.5	559.62	13208.5	559.62	13342	559.62	13481.3	559.62	13725.9	559.62	14275.9	559.62	14831.4
560.07	6070.26	560.07	6688.9	560.07	7081.49	560.07	7626.98	560.07	8313.43	560.07	8949.23	560.07	10094.5	560.07	10827.5	560.07	11384.3	560.07	12483.9	560.07	12526.7	560.07	12611.4	560.07	12675.2	560.07	12769.7	560.07	12838.7	560.07	12874.9	560.07	12981.9	560.07	13023	560.07	13108.2	560.07	13147	560.07	13281.6	560.07	13429.4	560.07	13665.6	560.07	14221.1	560.07	14777.3
560.52	6053.76	560.52	6679.28	560.52	7071.49	560.52	7612.23	560.52	8294.81	560.52	8928.2	560.52	10060.5	560.52	10795.3	560.52	11346.5	560.52	12445.1	560.52	12482.5	560.52	12564.8	560.52	12633.7	560.52	12723.1	560.52	12792.7	560.52	12827.9	560.52	12932.5	560.52	12973.6	560.52	13060.6	560.52	13105.4	560.52	13223	560.52	13376.8	560.52	13617.5	560.52	14171.4	560.52	14724.3
560.97	6049.93	560.97	6668.4	560.97	7051.76	560.97	7591.86	560.97	8269.2	560.97	8896.46	560.97	10023	560.97	10754.6	560.97	11294.9	560.97	12400.1	560.97	12428.3	560.97	12516.5	560.97	12581.2	560.97	12665.7	560.97	12738.6	560.97	12769.6	560.97	12879.4	560.97	12919.4	560.97	13016.6	560.97	13053.5	560.97	13168.7	560.97	13330.5	560.97	13567.5	560.97	14116.8	560.97	14662.3
561.43	6027.43	561.43	6643.38	561.43	7029.2	561.43	7573.98	561.43	8233.09	561.43	8859.46	561.43	9981.38	561.43	10703.9	561.43	11242	561.43	12340	561.43	12364.9	561.43	12450.4	561.43	12518.2	561.43	12607.1	561.43	12672.1	561.43	12714	561.43	12813.2	561.43	12861	561.43	12955.4	561.43	12992.8	561.43	13104.5	561.43	13265.9	561.43	13501.4	561.43	14047.6	561.43	14597.6
561.88	6021.58	561.88	6624.69	561.88	7006.32	561.88	7560.82	561.88	8205.15	561.88	8827.71	561.88	9942.08	561.88	10659.2	561.88	11188.2	561.88	12293.5	561.88	12313.4	561.88	12401.4	561.88	12468.6	561.88	12555.2	561.88	12624.5	561.88	12654	561.88	12762.7	561.88	12808.9	561.88	12902.9	561.88	12931.4	561.88	13044.2	561.88	13211.4	561.88	13444.7	561.88	13991.7	561.88	14525.9
562.33	6012.21	562.33	6619.05	562.33	6992.18	562.33	7524.95	562.33	8189.73	562.33	8810.14	562.33	9915.32	562.33	10623.2	562.33	11149.8	562.33	12255	562.33	12272.3	562.33	12356.7	562.33	12425.3	562.33	12505.9	562.33	12577.6	562.33	12611.7	562.33	12716.1	562.33	12769.2	562.33	12854.2	562.33	12882.7	562.33	12996.5	562.33	13164.1	562.33	13389.6	562.33	13935.6	562.33	14473.7
562.78	6000.02	562.78	6607.84	562.78	6975.21	562.78	7484.81	562.78	8162.66	562.78	8777.75	562.78	9878.22	562.78	10578.3	562.78	11102.9	562.78	12207.7	562.78	12229.2	562.78	12308.8	562.78	12376.8	562.78	12456.3	562.78	12525.6	562.78	12566.5	562.78	12669.1	562.78	12720.3	562.78	12803.5	562.78	12829.6	562.78	12946.8	562.78	13116.5	562.78	13336.6	562.78	13878.2	562.78	14413.5
563.23	5987.81	563.23	6588.23	563.23	6954.52	563.23	7456.53	563.23	8136.24	563.23	8741.14	563.23	9831.28	563.23	10525.1	563.23	11056.1	563.23	12156.5	563.23	12175.1	563.23	12263.5	563.23	12331.3	563.23	12400	563.23	12466.3	563.23	12506.9	563.23	12616.5	563.23	12667.6	563.23	12754.3	563.23	12774.8	563.23	12886.9	563.23	13068.8	563.23	13280.9	563.23	13818	563.23	14351.1
563.68	5983.07	563.68	6567.25	563.68	6932.72	563.68	7432.78	563.68	8108.16	563.68	8713.19	563.68	9792.55	563.68	10479.1	563.68	11000.5	563.68	12105	563.68	12126.9	563.68	12212	563.68	12275.1	563.68	12346.5	563.68	12401.4	563.68	12455.5	563.68	12556	563.68	12611.2	563.68	12696.3	563.68	12710.4	563.68	12834.6	563.68	13010.3	563.68	13220.6	563.68	13756.5	563.68	14283.5
564.13	5970.92	564.13	6553.29	564.13	6916.26	564.13	7386.45	564.13	8080.54	564.13	8684.69	564.13	9751.91	564.13	10436.8	564.13	10955.2	564.13	12051.2	564.13	12069	564.13	12167.9	564.13	12223.3	564.13	12291.6	564.13	12350.1	564.13	12401.6	564.13	12500.6	564.13	12553.4	564.13	12648	564.13	12654.9	564.13	12787.9	564.13	12952.1	564.13	13165.1	564.13	13694	564.13	14219
564.58	5963.47	564.58	6528.48	564.58	6884.84	564.58	7376.82	564.58	8041.87	564.58	8638.83	564.58	9700.53	564.58	10383.8	564.58	10893	564.58	11982.8	564.58	12004.9	564.58	12103.6	564.58	12156	564.58	12219.8	564.58	12284.8	564.58	12337.1	564.58	12435.4	564.58	12492	564.58	12584.2	564.58	12588.4	564.58	12724.3	564.58	12875.7	564.58	13097.4	564.58	13617.9	564.58	14140.4
565.03	5958.17	565.03	6490.33	565.03	6841.11	565.03	7338.44	565.03	7997.72	565.03	8591.61	565.03	9638.56	565.03	10316.9	565.03	10822.2	565.03	11905.8	565.03	11943.4	565.03	12029.2	565.03	12084.8	565.03	12141.1	565.03	12211.4	565.03	12265.2	565.03	12363.1	565.03	12418.4	565.03	12503.5	565.03	12508.1	565.03	12647	565.03	12801.9	565.03	13015.5	565.03	13541.9	565.03	14050.8
565.49	5947.21	565.49	6484.12	565.49	6832.28	565.49	7315.54	565.49	7984.36	565.49	8571.4	565.49	9606.55	565.49	10284.3	565.49	10787.9	565.49	11865.3	565.49	11907.2	565.49	11982.2	565.49	12048.8	565.49	12098	565.49	12168.9	565.49	12228	565.49	12314.7	565.49	12373.5	565.49	12456.5	565.49	12460.8	565.49	12600.1	565.49	12754.6	565.49	12967.4	565.49	13489.6	565.49	13999.7
565.94	5940.12	565.94	6462.9	565.94	6809.67	565.94	7286.43	565.94	7948.31	565.94	8534.36	565.94	9553.21	565.94	10234.2	565.94	10732.4	565.94	11800.5	565.94	11845.4	565.94	11923.5	565.94	11987	565.94	12042.6	565.94	12101.3	565.94	12169.2	565.94	12250.5	565.94	12315.8	565.94	12395.8	565.94	12396.5	565.94	12544.7	565.94	12694.7	565.94	12907.7	565.94	13426.1	565.94	13932.1
566.39	5933.8	566.39	6447.99	566.39	6790.99	566.39	7263.85	566.39	7917.81	566.39	8502.33	566.39	9514.31	566.39	10191.8	566.39	10684.3	566.39	11746	566.39	11791.1	566.39	11875	566.39	11937	566.39	11984.3	566.39	12046.6	566.39	12115.2	566.39	12198.9	566.39	12266.6	566.39	12344.1	566.39	12344.2	566.39	12491.5	566.39	12636	566.39	12855.6	566.39	13361.5	566.39	13868.6
566.84	5929.26	566.84	6458.47	566.84	6799.02	566.84	7240.52	566.84	7920.04	566.84	8498.91	566.84	9502.38	566.84	10180.6	566.84	10669.1	566.84	11718.1	566.84	11768.8	566.84	11851.2	566.84	11912.6	566.84	11952.8	566.84	12022.5	566.84	12096	566.84	12170.3	566.84	12243.4	566.84	12316.5	566.84	12322.3	566.84	12467.5	566.84	12604.8	566.84	12831.3	566.84	13333.7	566.84	13834.2
567.29	5921.3	567.29	6431.37	567.29	6772.5	567.29	7214.42	567.29	7885.9	567.29	8462.59	567.29	9451.27	567.29	10124	567.29	10612.1	567.29	11656.6	567.29	11700.3	567.29	11786.2	567.29	11851	567.29	11893.1	567.29	11960.4	567.29	12036.3	567.29	12112.3	567.29	12181.7	567.29	12248.4	567.29	12254.4	567.29	12406.5	567.29	12532.9	567.29	12765.6	567.29	13266	567.29	13759.9
567.74	5913.63	567.74	6430	567.74	6769.58	567.74	7209.44	567.74	7865.88	567.74	8441.48	567.74	9422.89	567.74	10091.7	567.74	10570.8	567.74	11609.5	567.74	11660.4	567.74	11748.4	567.74	11808.6	567.74	11845.7	567.74	11921.2	567.74	11998.1	567.74	12067.3	567.74	12136.5	567.74	12206.9	567.74	12202.2	567.74	12361	567.74	12484.3	567.74	12723	567.74	13215.8	567.74	13704.7
568.19	5908.7	568.19	6422.21	568.19	6761.72	568.19	7199.83	568.19	7847.17	568.19	8411.83	568.19	9393.35	568.19	10056.5	568.19	10528.5	568.19	11561.6	568.19	11614.3	568.19	11703.1	568.19	11763.4	568.19	11794.9	568.19	11874.9	568.19	11953.8	568.19	12023.4	568.19	12083.4	568.19	12158.1	568.19	12153.5	568.19	12321.7	568.19	12433.1	568.19	12677.7	568.19	13157.3	568.19	13643.9
568.64	5899.63	568.64	6411.28	568.64	6747.2	568.64	7209.45	568.64	7822.84	568.64	8382.22	568.64	9360.67	568.64	10012.1	568.64	10487.4	568.64	11506.9	568.64	11563.6	568.64	11652.6	568.64	11716.8	568.64	11746.8	568.64	11821.9	568.64	11898.8	568.64	11973.6	568.64	12031	568.64	12108.2	568.64	12099.4	568.64	12277.7	568.64	12386	568.64	12626.6	568.64	13099.7	568.64	13576.5
569.09	5889.58	569.09	6412.73	569.09	6747.16	569.09	7199.48	569.09	7812.15	569.09	8369.27	569.09	9339.02	569.09	9980.18	569.09	10454.4	569.09	11473.5	569.09	11518.9	569.09	11613	569.09	11681.2	569.09	11710.6	569.09	11789.1	569.09	11854.6	569.09	11933.9	569.09	11991.9	569.09	12057.4	569.09	12063.2	569.09	12233.5	569.09	12345	569.09	12585.4	569.09	13047.2	569.09	13526.2
569.54	5876.39	569.54	6405.21	569.54	6738.22	569.54	7182.78	569.54	7790.98	569.54	8342.32	569.54	9308.19	569.54	9943.57	569.54	10416.5	569.54	11417.5	569.54	11470	569.54	11564.9	569.54	11625.5	569.54	11661.3	569.54	11744.7	569.54	11812.2	569.54	11880.8	569.54	11937.7	569.54	12006.7	569.54	12017.5	569.54	12186.5	569.54	12294.5	569.54	12530	569.54	12992.3	569.54	13455
569.99	5870.59	569.99	6388.83	569.99	6725.35	569.99	7169.81	569.99	7764.12	569.99	8310.85	569.99	9273.95	569.99	9907.46	569.99	10375.7	569.99	11360.1	569.99	11420.2	569.99	11506.1	569.99	11577.1	569.99	11609	569.99	11694.6	569.99	11758.4	569.99	11824.2	569.99	11887.5	569.99	11947.2	569.99	11964.6	569.99	12130	569.99	12237.1	569.99	12472.4	569.99	12928.9	569.99	13390
570.45	5863.65	570.45	6401.95	570.45	6738.44	570.45	7163.09	570.45	7766.34	570.45	8308.6	570.45	9263.49	570.45	9894.63	570.45	10362.3	570.45	11336.2	570.45	11394.6	570.45	11482.4	570.45	11557.6	570.45	11582.4	570.45	11667.4	570.45	11725.8	570.45	11796.7	570.45	11863.6	570.45	11913.5	570.45	11938.9	570.45	12103.3	570.45	12213.2	570.45	12447.5	570.45	12899.1	570.45	13350.7
570.9	5848.48	570.9	6403.75	570.9	6734.85	570.9	7158.43	570.9	7750.3	570.9	8295.16	570.9	9244.11	570.9	9868.21	570.9	10333.8	570.9	11297.7	570.9	11360.4	570.9	11439.6	570.9	11516.6	570.9	11544.5	570.9	11629.3	570.9	11683.2	570.9	11763.7	570.9	11816.1	570.9	11871.2	570.9	11896.9	570.9	12058.6	570.9	12176.1	570.9	12398.5	570.9	12854.6	570.9	13297.5
571.35	5849.89	571.35	6383.56	571.35	6714.18	571.35	7138.74	571.35	7716.73	571.35	8260.62	571.35	9203.94	571.35	9824.37	571.35	10283.5	571.35	11231.9	571.35	11303.9	571.35	11383.9	571.35	11456.2	571.35	11485	571.35	11572.1	571.35	11625.4	571.35	11706.4	571.35	11757.7	571.35	11810	571.35	11842.7	571.35	11990.5	571.35	12118.4	571.35	12332.9	571.35	12795.8	571.35	13235.6
571.8	5837.69	571.8	6373.58	571.8	6696.66	571.8	7121.4	571.8	7692.96	571.8	8233.57	571.8	9174.99	571.8	9786.34	571.8	10248	571.8	11182	571.8	11261.1	571.8	11332.4	571.8	11403.1	571.8	11433.5	571.8	11518	571.8	11577.2	571.8	11660.6	571.8	11705	571.8	11758.7	571.8	11794.5	571.8	11940.5	571.8	12064.2	571.8	12279.4	571.8	12742.9	571.8	13179.9
572.25	5834.5	572.25	6368.81	572.25	6687.25	572.25	7110.07	572.25	7680.04	572.25	8207.13	572.25	9153.67	572.25	9752.03	572.25	10213.2	572.25	11138.1	572.25	11224.9	572.25	11290.3	572.25	11360.5	572.25	11397.8	572.25	11473	572.25	11533.7	572.25	11610.8	572.25	11661.9	572.25	11712.7	572.25	11750.3	572.25	11892.9	572.25	12018.3	572.25	12226.7	572.25	12689	572.25	13130
572.7	5827.51	572.7	6367.92	572.7	6682.34	572.7	7099.96	572.7	7665.54	572.7	8193.48	572.7	9128.93	572.7	9725.46	572.7	10184.6	572.7	11103.4	572.7	11186.7	572.7	11251.4	572.7	11323.8	572.7	11362.9	572.7	11440.7	572.7	11493.6	572.7	11575.3	572.7	11624.2	572.7	11667.8	572.7	11713.8	572.7	11855.2	572.7	11978.9	572.7	12185.7	572.7	12650.3	572.7	13083.4
573.15	5819.51	573.15	6367.7	573.15	6679.07	573.15	7071.52	573.15	7655.79	573.15	8176.34	573.15	9109.36	573.15	9698.72	573.15	10152.8	573.15	11069.9	573.15	11152.9	573.15	11217.2	573.15	11283.7	573.15	11322.2	573.15	11401.6	573.15	11450	573.15	11543.3	573.15	11580.1	573.15	11631.6	573.15	11674.8	573.15	11812	573.15	11944.8	573.15	12146.4	573.15	12609.1	573.15	13039.4
573.6	5815.22	573.6	6351.61	573.6	6659.98	573.6	7049.32	573.6	7627.73	573.6	8146.23	573.6	9073.95	573.6	9651.04	573.6	10108.6	573.6	11018.1	573.6	11101.4	573.6	11164.6	573.6	11234.5	573.6	11276.5	573.6	11350.7	573.6	11399.7	573.6	11491.1	573.6	11530	573.6	11570.8	573.6	11626.9	573.6	11754.7	573.6	11888.3	573.6	12089	573.6	12543.7	573.6	12975.4
574.05	5811.63	574.05	6341.13	574.05	6648.6	574.05	7037.12	574.05	7601.77	574.05	8114.13	574.05	9041.28	574.05	9622.57	574.05	10070.7	574.05	10969	574.05	11054.2	574.05	11116.8	574.05	11192	574.05	11233.2	574.05	11300.8	574.05	11354.8	574.05	11450.6	574.05	11489.3	574.05	11525.8	574.05	11576.3	574.05	11704.4	574.05	11839.2	574.05	12041	574.05	12497.4	574.05	12915.9
574.5	5806.64	574.5	6329.45	574.5	6635.23	574.5	7021.82	574.5	7580.3	574.5	8092.59	574.5	9018.42	574.5	9588.09	574.5	10031.4	574.5	10925.8	574.5	11012.7	574.5	11066.1	574.5	11144.5	574.5	11192.2	574.5	11255.2	574.5	11312.1	574.5	11405.8	574.5	11447.5	574.5	11485.3	574.5	11534.5	574.5	11654.6	574.5	11796.8	574.5	11990	574.5	12449.5	574.5	12864.2
574.95	5809.92	574.95	6313.77	574.95	6620.82	574.95	7007.9	574.95	7555.5	574.95	8065.85	574.95	8983.73	574.95	9547.94	574.95	9990.68	574.95	10881.5	574.95	10963.9	574.95	11016.8	574.95	11096.2	574.95	11143.1	574.95	11202.2	574.95	11261.6	574.95	11353.6	574.95	11401.9	574.95	11435.7	574.95	11485	574.95	11610.4	574.95	11741.2	574.95	11940.9	574.95	12394.8	574.95	12803.7
575.4	5817.06	575.4	6287.02	575.4	6591.19	575.4	6995.91	575.4	7523.51	575.4	8032.39	575.4	8934.75	575.4	9493.3	575.4	9934.74	575.4	10832.5	575.4	10906.5	575.4	10961.2	575.4	11034.9	575.4	11086.4	575.4	11148	575.4	11196.1	575.4	11291.6	575.4	11341.8	575.4	11370.5	575.4	11427.2	575.4	11548.2	575.4	11680.9	575.4	11872	575.4	12333.4	575.4	12727.1
575.85	5805.56	575.85	6274.59	575.85	6577.31	575.85	6965.86	575.85	7504.29	575.85	8015.27	575.85	8903.86	575.85	9457.65	575.85	9895.29	575.85	10795.3	575.85	10865.4	575.85	10914.3	575.85	10988.7	575.85	11039.6	575.85	11100.5	575.85	11153.3	575.85	11247.4	575.85	11305.5	575.85	11319.9	575.85	11383.2	575.85	11503.2	575.85	11629	575.85	11821	575.85	12279.7	575.85	12670.9
576.3	5797.35	576.3	6261.23	576.3	6565.5	576.3	6948.95	576.3	7484.12	576.3	7990.32	576.3	8871.32	576.3	9423.77	576.3	9850.29	576.3	10749.3	576.3	10821.6	576.3	10867.2	576.3	10945.3	576.3	10992.7	576.3	11058	576.3	11107.2	576.3	11201	576.3	11258.3	576.3	11273.5	576.3	11341.6	576.3	11456.7	576.3	11585	576.3	11773.6	576.3	12229.9	576.3	12621.9
576.75	5795.57	576.75	6243.33	576.75	6544.19	576.75	6945.54	576.75	7460.38	576.75	7964.61	576.75	8837.13	576.75	9387.22	576.75	9804.27	576.75	10702.4	576.75	10778.9	576.75	10821.9	576.75	10889.3	576.75	10947.5	576.75	11006.9	576.75	11054.9	576.75	11142.9	576.75	11201.9	576.75	11225.3	576.75	11290.6	576.75	11407.6	576.75	11531.7	576.75	11715.9	576.75	12171	576.75	12562.5
577.2	5798.25	577.2	6224.98	577.2	6520.29	577.2	6916.47	577.2	7438.62	577.2	7937.8	577.2	8801.13	577.2	9348.99	577.2	9759.39	577.2	10657.7	577.2	10726.9	577.2	10767	577.2	10829.6	577.2	10890.5	577.2	10958.5	577.2	11007.3	577.2	11085.1	577.2	11152.8	577.2	11175	577.2	11236.7	577.2	11354.7	577.2	11474.5	577.2	11663.9	577.2	12106.5	577.2	12502.1
577.65	5800.91	577.65	6215.44	577.65	6501	577.65	6900.19	577.65	7418.84	577.65	7912.04	577.65	8764.29	577.65	9316.19	577.65	9718.27	577.65	10612.7	577.65	10684.2	577.65	10726.4	577.65	10781.6	577.65	10842.6	577.65	10922.8	577.65	10954.4	577.65	11042.2	577.65	11103.1	577.65	11126.4	577.65	11195.5	577.65	11310.4	577.65	11422.7	577.65	11614.2	577.65	12052.3	577.65	12445.4
578.1	5794.62	578.1	6196.31	578.1	6480.43	578.1	6885.66	578.1	7396.19	578.1	7880	578.1	8727.66	578.1	9273.89	578.1	9669.75	578.1	10566.7	578.1	10637.1	578.1	10674	578.1	10734	578.1	10791.6	578.1	10871.8	578.1	10899.1	578.1	10988.1	578.1	11052.6	578.1	11075.6	578.1	11140.9	578.1	11257.4	578.1	11368.8	578.1	11556.9	578.1	11989.5	578.1	12395.7
578.55	5794.63	578.55	6187.74	578.55	6471.06	578.55	6861.81	578.55	7386.02	578.55	7859.97	578.55	8702.36	578.55	9243.4	578.55	9633.07	578.55	10533.2	578.55	10600.4	578.55	10636	578.55	10693.8	578.55	10754.9	578.55	10826.1	578.55	10861.5	578.55	10945.2	578.55	11005.7	578.55	11037.1	578.55	11099.9	578.55	11206.9	578.55	11325.9	578.55	11510.6	578.55	11943	578.55	12350.6
579.01	5784.74	579.01	6196.75	579.01	6479.66	579.01	6842.83	579.01	7386.68	579.01	7855.91	579.01	8687.33	579.01	9231.88	579.01	9612.7	579.01	10516.3	579.01	10569.3	579.01	10612.1	579.01	10669.3	579.01	10730	579.01	10792.4	579.01	10834.9	579.01	10913.5	579.01	10982.5	579.01	11013.8	579.01	11075.2	579.01	11184	579.01	11294	579.01	11481.6	579.01	11908	579.01	12320.3
579.46	5763.39	579.46	6182.45	579.46	6465	579.46	6822.55	579.46	7366.16	579.46	7826.93	579.46	8653.37	579.46	9200.43	579.46	9571.2	579.46	10471.6	579.46	10518.8	579.46	10569.7	579.46	10621.3	579.46	10680.1	579.46	10739.4	579.46	10785.6	579.46	10867.3	579.46	10934.8	579.46	10966.7	579.46	11027.7	579.46	11132.7	579.46	11246	579.46	11431.4	579.46	11853.2	579.46	12261.8
579.91	5755.55	579.91	6192.4	579.91	6472.34	579.91	6806.7	579.91	7373.61	579.91	7829.2	579.91	8646.08	579.91	9194.46	579.91	9554.07	579.91	10456.2	579.91	10495.5	579.91	10549.8	579.91	10598.1	579.91	10650.4	579.91	10725.6	579.91	10765.6	579.91	10848	579.91	10915.9	579.91	10945.7	579.91	11007	579.91	11108.8	579.91	11217.4	579.91	11407.2	579.91	11816.6	579.91	12226.9
580.36	5752.54	580.36	6181.58	580.36	6456.38	580.36	6792.03	580.36	7357.07	580.36	7804.76	580.36	8611.86	580.36	9154.28	580.36	9516.18	580.36	10415.3	580.36	10449.2	580.36	10509.3	580.36	10555.4	580.36	10610.3	580.36	10672.6	580.36	10725.2	580.36	10797.7	580.36	10865.2	580.36	10900.9	580.36	10956.9	580.36	11063.9	580.36	11164.7	580.36	11362.6	580.36	11770	580.36	12176.3
580.81	5750.75	580.81	6165.95	580.81	6438.2	580.81	6775.97	580.81	7328.12	580.81	7771.54	580.81	8574.68	580.81	9112.99	580.81	9472.26	580.81	10364.8	580.81	10392.9	580.81	10464	580.81	10499.5	580.81	10563	580.81	10617.6	580.81	10672.9	580.81	10750.1	580.81	10814.3	580.81	10843.7	580.81	10902.7	580.81	11012.2	580.81	11103.4	580.81	11305.3	580.81	11713.7	580.81	12117.5
581.26	5744.54	581.26	6165.51	581.26	6430.34	581.26	6782.53	581.26	7317.32	581.26	7754.26	581.26	8551.08	581.26	9089.56	581.26	9441.02	581.26	10330.2	581.26	10354.3	581.26	10433.2	581.26	10459.4	581.26	10525.3	581.26	10582.7	581.26	10633.9	581.26	10712.5	581.26	10778.9	581.26	10805.2	581.26	10864.9	581.26	10968.9	581.26	11061.4	581.26	11261.9	581.26	11662	581.26	12070.5
581.71	5737.06	581.71	6163.93	581.71	6422.01	581.71	6784.37	581.71	7310.66	581.71	7741.97	581.71	8531.92	581.71	9065.44	581.71	9416.93	581.71	10299.3	581.71	10319	581.71	10405.7	581.71	10427.5	581.71	10491.4	581.71	10548.2	581.71	10596.2	581.71	10671.7	581.71	10738.6	581.71	10769.2	581.71	10833.4	581.71	10937.1	581.71	11023.9	581.71	11221.4	581.71	11616.9	581.71	12026.6
582.16	5735.42	582.16	6164.09	582.16	6416.68	582.16	6777.72	582.16	7301.43	582.16	7730.32	582.16	8514.53	582.16	9032.95	582.16	9388.14	582.16	10271.2	582.16	10286.1	582.16	10374.2	582.16	10395.6	582.16	10458.7	582.16	10510	582.16	10554.3	582.16	10634.4	582.16	10702.1	582.16	10736.9	582.16	10802.4	582.16	10902.8	582.16	10990.5	582.16	11184.7	582.16	11585	582.16	11984.6
582.61	5721.27	582.61	6160.45	582.61	6413.16	582.61	6760.32	582.61	7290.69	582.61	7713.33	582.61	8491.94	582.61	9008.66	582.61	9358.14	582.61	10239	582.61	10242.8	582.61	10337.1	582.61	10360.6	582.61	10415	582.61	10476.2	582.61	10516.3	582.61	10595.1	582.61	10664.4	582.61	10695.6	582.61	10764.4	582.61	10867.7	582.61	10951.3	582.61	11145.1	582.61	11544.1	582.61	11936.8
583.06	5718.17	583.06	6152.92	583.06	6400.87	583.06	6757.21	583.06	7273.62	583.06	7693.82	583.06	8464.88	583.06	8981.2	583.06	9329.2	583.06	10194.4	583.06	10207.2	583.06	10295.9	583.06	10321.5	583.06	10371.5	583.06	10437.6	583.06	10474.3	583.06	10547.1	583.06	10619.8	583.06	10655.9	583.06	10718.1	583.06	10828.3	583.06	10911.9	583.06	11100.3	583.06	11499.5	583.06	11888.5
583.51	5721.79	583.51	6138.44	583.51	6385.44	583.51	6753.37	583.51	7250.25	583.51	7670	583.51	8437.52	583.51	8944.83	583.51	9289.42	583.51	10155.5	583.51	10160.7	583.51	10248.7	583.51	10278	583.51	10325.1	583.51	10389.7	583.51	10427	583.51	10493.6	583.51	10573.7	583.51	10603.2	583.51	10672.9	583.51	10783.2	583.51	10867.8	583.51	11048.7	583.51	11441.7	583.51	11834.7
583.96	5715.61	583.96	6112.89	583.96	6355.05	583.96	6758.5	583.96	7212.06	583.96	7633.06	583.96	8394.49	583.96	8899.14	583.96	9239.68	583.96	10099.5	583.96	10097.3	583.96	10195.9	583.96	10223.3	583.96	10264	583.96	10331.7	583.96	10365.7	583.96	10429.5	583.96	10513.9	583.96	10543.6	583.96	10612.4	583.96	10724	583.96	10804.5	583.96	10983	583.96	11378.1	583.96	11769.5
584.41	5722.73	584.41	6097.84	584.41	6338.45	584.41	6749.44	584.41	7185.66	584.41	7607.01	584.41	8359.11	584.41	8860.88	584.41	9197.18	584.41	10052.6	584.41	10052.6	584.41	10142.3	584.41	10174.5	584.41	10218.1	584.41	10284.6	584.41	10317.7	584.41	10380.5	584.41	10457.6	584.41	10501.9	584.41	10562	584.41	10674.8	584.41	10758	584.41	10923.7	584.41	11327.7	584.41	11713.7
584.86	5724.13	584.86	6092.07	584.86	6331.91	584.86	6737.69	584.86	7170.52	584.86	7587.94	584.86	8338.34	584.86	8832.7	584.86	9167.41	584.86	10017.2	584.86	10023	584.86	10110.4	584.86	10137.3	584.86	10185.9	584.86	10240	584.86	10283.4	584.86	10341.3	584.86	10424.8	584.86	10459.1	584.86	10524.5	584.86	10638.8	584.86	10716.8	584.86	10887.8	584.86	11285.7	584.86	11667.8
585.31	5721.04	585.31	6094.26	585.31	6328.25	585.31	6720.8	585.31	7159.29	585.31	7572.19	585.31	8317.52	585.31	8809.35	585.31	9146.19	585.31	9988.57	585.31	9994.38	585.31	10076.8	585.31	10104.1	585.31	10156.6	585.31	10203.8	585.31	10253.7	585.31	10304.1	585.31	10383.2	585.31	10424.3	585.31	10489.7	585.31	10610.3	585.31	10677.6	585.31	10856.5	585.31	11246.1	585.31	11623.8
585.76	5715.67	585.76	6090.07	585.76	6323.21	585.76	6684.99	585.76	7140.35	585.76	7548.04	585.76	8293.26	585.76	8776.49	585.76	9112.19	585.76	9946.79	585.76	9952.12	585.76	10037.6	585.76	10062.2	585.76	10120.9	585.76	10163	585.76	10211.4	585.76	10263.9	585.76	10342	585.76	10378.6	585.76	10448.1	585.76	10566	585.76	10632.7	585.76	10808.5	585.76	11195.2	585.76	11567.4
586.21	5714.57	586.21	6080.58	586.21	6314.55	586.21	6631.57	586.21	7118.31	586.21	7527.46	586.21	8261.4	586.21	8742.8	586.21	9082.55	586.21	9908.58	586.21	9906.41	586.21	9996.23	586.21	10018.3	586.21	10077.8	586.21	10118.4	586.21	10169.6	586.21	10229.7	586.21	10301	586.21	10331.3	586.21	10407.3	586.21	10522.2	586.21	10585.5	586.21	10767.6	586.21	11147.9	586.21	11515.3
586.66	5709.48	586.66	6070.01	586.66	6303.68	586.66	6606.09	586.66	7095.08	586.66	7498.21	586.66	8229.87	586.66	8703.81	586.66	9044.16	586.66	9862.44	586.66	9869.3	586.66	9952.87	586.66	9978.06	586.66	10034.7	586.66	10069.5	586.66	10130.5	586.66	10181.4	586.66	10259.7	586.66	10289.2	586.66	10359.9	586.66	10471.9	586.66	10535.2	586.66	10718.3	586.66	11095.5	586.66	11452
587.11	5708.14	587.11	6053.75	587.11	6292.55	587.11	6602.32	587.11	7066.05	587.11	7465.49	587.11	8194.04	587.11	8659.21	587.11	9007.47	587.11	9809.78	587.11	9820.32	587.11	9896.83	587.11	9923.37	587.11	9990.5	587.11	10016.7	587.11	10083.8	587.11	10130.1	587.11	10209	587.11	10236.1	587.11	10302	587.11	10419.2	587.11	10475.3	587.11	10665.2	587.11	11036.3	587.11	11388.3
587.56	5698.06	587.56	6038.53	587.56	6277.35	587.56	6588.43	587.56	7037.66	587.56	7439.37	587.56	8158.88	587.56	8623.91	587.56	8967.59	587.56	9762.44	587.56	9774.31	587.56	9849.49	587.56	9877.99	587.56	9945.78	587.56	9966.79	587.56	10037.2	587.56	10079	587.56	10155.9	587.56	10188.4	587.56	10243.1	587.56	10365.9	587.56	10428.9	587.56	10613.1	587.56	10989.4	587.56	11332.5
588	5694.92	588	6029.67	588	6269.94	588	6571.92	588	7020.44	588	7424.35	588	8133.11	588	8592.57	588	8934.65	588	9722.72	588	9733.38	588	9808.03	588	9830.5	588	9906.96	588	9924.96	588	9999.37	588	10035	588	10114.8	588	10145.4	588	10203.5	588	10320.9	588	10385.5	588	10563.7	588	10943.3	588	11279.9
588.45	5696.58	588.45	6017.21	588.45	6260.81	588.45	6548.89	588.45	7007.49	588.45	7402.15	588.45	8099.76	588.45	8559.58	588.45	8898.14	588.45	9681.86	588.45	9692.27	588.45	9768.93	588.45	9784.17	588.45	9865.91	588.45	9884.47	588.45	9950.56	588.45	9993.39	588.45	10068.4	588.45	10095.9	588.45	10153	588.45	10275.6	588.45	10338.5	588.45	10519.3	588.45	10889.5	588.45	11217
588.9	5688.86	588.9	6010.2	588.9	6253.21	588.9	6542.3	588.9	6989.5	588.9	7384.98	588.9	8071.8	588.9	8528.07	588.9	8865.25	588.9	9640.86	588.9	9664.35	588.9	9727.25	588.9	9738.69	588.9	9831.54	588.9	9843.74	588.9	9916.49	588.9	9950.79	588.9	10022.4	588.9	10046.2	588.9	10111.9	588.9	10227.4	588.9	10295.5	588.9	10469.7	588.9	10837.9	588.9	11162.4
589.35	5681.8	589.35	6015.6	589.35	6258.01	589.35	6530.49	589.35	6985.95	589.35	7381.02	589.35	8058.74	589.35	8518.12	589.35	8843.48	589.35	9607.12	589.35	9642.37	589.35	9696.35	589.35	9717.23	589.35	9806.13	589.35	9816.84	589.35	9893.28	589.35	9929.81	589.35	9992.7	589.35	10020.5	589.35	10083	589.35	10197.5	589.35	10265.8	589.35	10440.5	589.35	10797.8	589.35	11120.7
589.8	5685.37	589.8	6013.1	589.8	6254.42	589.8	6529.25	589.8	6974.7	589.8	7362.6	589.8	8036.97	589.8	8495.01	589.8	8815.06	589.8	9563.01	589.8	9609.89	589.8	9660.85	589.8	9680.99	589.8	9768.37	589.8	9781.28	589.8	9858.85	589.8	9889.91	589.8	9946.07	589.8	9987.36	589.8	10044.5	589.8	10150.6	589.8	10233.3	589.8	10396.1	589.8	10745	589.8	11083.4
590.25	5684.42	590.25	5997.42	590.25	6237.98	590.25	6533.23	590.25	6952.62	590.25	7334.2	590.25	8002.88	590.25	8451.29	590.25	8777	590.25	9513.69	590.25	9565.23	590.25	9611.34	590.25	9625.2	590.25	9723.9	590.25	9725.22	590.25	9809.99	590.25	9840.26	590.25	9892.38	590.25	9940.18	590.25	9992.56	590.25	10098.4	590.25	10179.3	590.25	10341.1	590.25	10683.2	590.25	11018
590.7	5682.56	590.7	5998.16	590.7	6238.14	590.7	6534.67	590.7	6946.71	590.7	7321.71	590.7	7983.7	590.7	8426.36	590.7	8750.67	590.7	9480.35	590.7	9532.66	590.7	9574.03	590.7	9593.95	590.7	9682.57	590.7	9689.71	590.7	9772.27	590.7	9811.37	590.7	9858.54	590.7	9906.58	590.7	9957.52	590.7	10063.1	590.7	10137.4	590.7	10303.8	590.7	10637	590.7	10984.7
591.15	5680.78	591.15	5991.5	591.15	6228.31	591.15	6540.71	591.15	6932.81	591.15	7302.57	591.15	7953.39	591.15	8394.25	591.15	8716.83	591.15	9435.15	591.15	9493.31	591.15	9533.7	591.15	9556.32	591.15	9646.21	591.15	9647.85	591.15	9728.25	591.15	9769.57	591.15	9814.04	591.15	9861.74	591.15	9915.12	591.15	10021.8	591.15	10089.4	591.15	10254.1	591.15	10593.1	591.15	10932.3
591.6	5673.22	591.6	5992.16	591.6	6229.09	591.6	6534.3	591.6	6924.35	591.6	7290.04	591.6	7934.4	591.6	8372.89	591.6	8694.8	591.6	9408.28	591.6	9457.95	591.6	9496.44	591.6	9522.86	591.6	9613.33	591.6	9603.85	591.6	9694.38	591.6	9736.41	591.6	9779.48	591.6	9825.38	591.6	9880.66	591.6	9982.43	591.6	10055.9	591.6	10219	591.6	10547.7	591.6	10894.5
592.05	5666.6	592.05	5983.77	592.05	6217.06	592.05	6544.29	592.05	6913.35	592.05	7270.18	592.05	7905.21	592.05	8342.86	592.05	8661.23	592.05	9369.03	592.05	9413.4	592.05	9452.5	592.05	9477.76	592.05	9573.69	592.05	9555.07	592.05	9645.51	592.05	9694.46	592.05	9735.73	592.05	9779.61	592.05	9838.04	592.05	9931.71	592.05	10009.1	592.05	10169.2	592.05	10501.5	592.05	10840
592.5	5663.68	592.5	5981.42	592.5	6213.38	592.5	6535.86	592.5	6900.69	592.5	7255.94	592.5	7883.52	592.5	8321.86	592.5	8635.61	592.5	9334.09	592.5	9381.15	592.5	9413.17	592.5	9437.87	592.5	9536.69	592.5	9517.34	592.5	9603.44	592.5	9658.94	592.5	9702.98	592.5	9738.23	592.5	9800.82	592.5	9893.06	592.5	9974.2	592.5	10130.9	592.5	10460.4	592.5	10795.3
592.95	5657.58	592.95	5979.82	592.95	6205.88	592.95	6539.99	592.95	6891.33	592.95	7240.49	592.95	7863.47	592.95	8302.74	592.95	8610.65	592.95	9298.25	592.95	9344.93	592.95	9379.99	592.95	9402.78	592.95	9496.87	592.95	9489.61	592.95	9568.35	592.95	9629.86	592.95	9668.31	592.95	9705.24	592.95	9765.41	592.95	9846.55	592.95	9937.24	592.95	10096.6	592.95	10418.4	592.95	10746
593.4	5652.22	593.4	5978.2	593.4	6196.05	593.4	6514.28	593.4	6876.87	593.4	7228.08	593.4	7844.9	593.4	8274.43	593.4	8582.82	593.4	9266.61	593.4	9309.13	593.4	9346.49	593.4	9365.55	593.4	9459.35	593.4	9458.1	593.4	9533.32	593.4	9598.18	593.4	9636.75	593.4	9671.14	593.4	9732.75	593.4	9810.77	593.4	9893.82	593.4	10058.4	593.4	10377	593.4	10707.7
593.85	5650.33	593.85	5960.03	593.85	6171.34	593.85	6487.78	593.85	6847.88	593.85	7199.98	593.85	7804.79	593.85	8224.27	593.85	8538.98	593.85	9215.51	593.85	9256.52	593.85	9298.43	593.85	9311.6	593.85	9413.22	593.85	9403.36	593.85	9475.11	593.85	9549.09	593.85	9581.26	593.85	9618.51	593.85	9677.34	593.85	9756.28	593.85	9839.58	593.85	10009.9	593.85	10319.4	593.85	10654.9
594.3	5645.42	594.3	5963.1	594.3	6170.91	594.3	6448.37	594.3	6843.64	594.3	7190.38	594.3	7792.2	594.3	8208.68	594.3	8523.4	594.3	9192.08	594.3	9226.37	594.3	9268.86	594.3	9287.89	594.3	9379.79	594.3	9381.58	594.3	9448.25	594.3	9527.95	594.3	9558.88	594.3	9588.75	594.3	9645.64	594.3	9722.37	594.3	9811.87	594.3	9973.48	594.3	10286.6	594.3	10620.4
594.75	5637.01	594.75	5962.43	594.75	6166.08	594.75	6408.74	594.75	6838.32	594.75	7176.57	594.75	7775.52	594.75	8187.57	594.75	8499.06	594.75	9167.87	594.75	9194.77	594.75	9241.08	594.75	9263.01	594.75	9347.83	594.75	9359.75	594.75	9416.58	594.75	9497.67	594.75	9528.84	594.75	9561.04	594.75	9612.15	594.75	9692.76	594.75	9782.49	594.75	9941.04	594.75	10248	594.75	10585.2
595.2	5637.71	595.2	5962.02	595.2	6158.94	595.2	6385.54	595.2	6830.15	595.2	7164.55	595.2	7760.94	595.2	8161.69	595.2	8471.62	595.2	9141.17	595.2	9164.15	595.2	9207.08	595.2	9234.85	595.2	9308.52	595.2	9326.19	595.2	9382.58	595.2	9462.61	595.2	9487.89	595.2	9534.09	595.2	9578.52	595.2	9660.18	595.2	9753.78	595.2	9908.24	595.2	10210.3	595.2	10549.2
595.65	5632.13	595.65	5954.94	595.65	6150.39	595.65	6394.35	595.65	6814.8	595.65	7146.8	595.65	7736.71	595.65	8133.61	595.65	8435.26	595.65	9109.62	595.65	9127.39	595.65	9166.54	595.65	9198.91	595.65	9270.99	595.65	9288.51	595.65	9342.55	595.65	9428.96	595.65	9451.91	595.65	9494.3	595.65	9537.19	595.65	9623.05	595.65	9717.56	595.65	9869.64	595.65	10167.5	595.65	10503
596.1	5632.08	596.1	5937.09	596.1	6129.06	596.1	6366.21	596.1	6783.91	596.1	7118.88	596.1	7698.69	596.1	8098.41	596.1	8396.57	596.1	9058.4	596.1	9076.7	596.1	9120.01	596.1	9155.63	596.1	9221.2	596.1	9246.32	596.1	9295.42	596.1	9375.33	596.1	9405.55	596.1	9441.22	596.1	9481.69	596.1	9576.05	596.1	9666.22	596.1	9814	596.1	10109.9	596.1	10448.8
596.54	5631.26	596.54	5917.82	596.54	6108.19	596.54	6360.07	596.54	6756.42	596.54	7093.51	596.54	7668.22	596.54	8061.46	596.54	8354.54	596.54	9018.2	596.54	9034.74	596.54	9077.26	596.54	9113.48	596.54	9174.1	596.54	9206.13	596.54	9253.96	596.54	9328.27	596.54	9359.43	596.54	9395.39	596.54	9432.35	596.54	9523.12	596.54	9622.08	596.54	9764.74	596.54	10057.8	596.54	10397.6
596.99	5631.09	596.99	5900.44	596.99	6082.05	596.99	6347.74	596.99	6728.83	596.99	7060.17	596.99	7635.32	596.99	8017.63	596.99	8309.02	596.99	8974.96	596.99	8981.33	596.99	9032.58	596.99	9069.16	596.99	9123.61	596.99	9164.14	596.99	9206.94	596.99	9270.85	596.99	9311.19	596.99	9349.67	596.99	9379.3	596.99	9476.7	596.99	9569.98	596.99	9705.7	596.99	10002.1	596.99	10335.7
597.44	5627.4	597.44	5894.44	597.44	6076.43	597.44	6329.95	597.44	6711.03	597.44	7040.06	597.44	7610.4	597.44	7991.3	597.44	8279.94	597.44	8944.1	597.44	8955.18	597.44	9002.11	597.44	9037.63	597.44	9087.47	597.44	9131.99	597.44	9171.87	597.44	9236.27	597.44	9278.51	597.44	9320.48	597.44	9340.84	597.44	9441.35	597.44	9530.02	597.44	9668.35	597.44	9968.53	597.44	10294.7
597.89	5623.2	597.89	5903.13	597.89	6084.58	597.89	6324.29	597.89	6712.77	597.89	7037.45	597.89	7600.68	597.89	7978.36	597.89	8264.42	597.89	8927.25	597.89	8941.73	597.89	8985.44	597.89	9019.96	597.89	9069.42	597.89	9110.7	597.89	9155.15	597.89	9215.8	597.89	9259.15	597.89	9301.33	597.89	9319.67	597.89	9417.53	597.89	9510.12	597.89	9642.86	597.89	9938.98	597.89	10267.9
598.34	5610.38	598.34	5893.67	598.34	6067.42	598.34	6304.07	598.34	6695.68	598.34	7011.71	598.34	7577.39	598.34	7949.58	598.34	8236.49	598.34	8887	598.34	8906.43	598.34	8954.29	598.34	8984.94	598.34	9030.07	598.34	9075.29	598.34	9120	598.34	9178.07	598.34	9222.96	598.34	9255.72	598.34	9275.7	598.34	9371.89	598.34	9462.99	598.34	9603.32	598.34	9889.99	598.34	10221
598.79	5608.61	598.79	5884.26	598.79	6056.22	598.79	6298.77	598.79	6674.63	598.79	6988.16	598.79	7551.9	598.79	7922.35	598.79	8209.34	598.79	8853.27	598.79	8867.24	598.79	8918.49	598.79	8949.31	598.79	8990.63	598.79	9038.79	598.79	9083.25	598.79	9142.38	598.79	9184.76	598.79	9222.89	598.79	9236.83	598.79	9331.29	598.79	9418.83	598.79	9559.04	598.79	9844.69	598.79	10176
599.24	5596.88	599.24	5868.32	599.24	6042.31	599.24	6299.13	599.24	6652.02	599.24	6960.52	599.24	7523.28	599.24	7882.9	599.24	8173.96	599.24	8808.14	599.24	8821.29	599.24	8875.26	599.24	8912.08	599.24	8950.53	599.24	9000.53	599.24	9040.54	599.24	9100.07	599.24	9146.05	599.24	9178.52	599.24	9188.23	599.24	9281.07	599.24	9376.75	599.24	9506.45	599.24	9796.39	599.24	10125.6
599.69	5588.45	599.69	5864.81	599.69	6043.07	599.69	6308.59	599.69	6641.65	599.69	6948.7	599.69	7506.98	599.69	7863.49	599.69	8149.72	599.69	8777.46	599.69	8793.67	599.69	8847.05	599.69	8889.89	599.69	8920.79	599.69	8969.3	599.69	9016.14	599.69	9067.48	599.69	9120.17	599.69	9150.48	599.69	9152.36	599.69	9246.05	599.69	9346.95	599.69	9474.54	599.69	9767.12	599.69	10086.7
600.14	5582.34	600.14	5845.94	600.14	6027.36	600.14	6309.89	600.14	6618.26	600.14	6922.68	600.14	7472.69	600.14	7825.13	600.14	8112.42	600.14	8735.63	600.14	8757.57	600.14	8812.75	600.14	8854.73	600.14	8880.09	600.14	8934.2	600.14	8982.02	600.14	9020.95	600.14	9080.29	600.14	9106.75	600.14	9108.16	600.14	9202.48	600.14	9307.01	600.14	9433.44	600.14	9719.35	600.14	10030.3
600.59	5578.54	600.59	5841.43	600.59	6021.91	600.59	6297.44	600.59	6606.04	600.59	6909.8	600.59	7454.69	600.59	7805.43	600.59	8092.55	600.59	8707.03	600.59	8725.09	600.59	8782.93	600.59	8821.37	600.59	8854.47	600.59	8905.07	600.59	8949.99	600.59	8996.27	600.59	9046.25	600.59	9079.11	600.59	9070.84	600.59	9174.46	600.59	9277.22	600.59	9397.48	600.59	9680.46	600.59	9994.63
601.04	5564.52	601.04	5838.34	601.04	6018	601.04	6281.39	601.04	6594.06	601.04	6899.92	601.04	7434.44	601.04	7790.49	601.04	8072.05	601.04	8681.58	601.04	8695.18	601.04	8762.67	601.04	8799.34	601.04	8829.61	601.04	8881.09	601.04	8922.22	601.04	8967.48	601.04	9021.55	601.04	9052.6	601.04	9049.12	601.04	9145.67	601.04	9253.39	601.04	9363.82	601.04	9652.18	601.04	9954.64
601.48	5547.23	601.48	5836.44	601.48	6016.27	601.48	6256.4	601.48	6587.11	601.48	6890.6	601.48	7418.65	601.48	7774.07	601.48	8051.74	601.48	8654.99	601.48	8675.35	601.48	8739.38	601.48	8773.61	601.48	8805.96	601.48	8855.7	601.48	8897.62	601.48	8945.19	601.48	8994.54	601.48	9030.39	601.48	9029.07	601.48	9119.16	601.48	9219.53	601.48	9331.1	601.48	9621.17	601.48	9914.52
601.93	5544.76	601.93	5825.55	601.93	6014.1	601.93	6257.52	601.93	6576.18	601.93	6876.14	601.93	7401.38	601.93	7755.91	601.93	8027.59	601.93	8626.5	601.93	8644.65	601.93	8712.31	601.93	8743.22	601.93	8774.8	601.93	8820.96	601.93	8868.68	601.93	8915.62	601.93	8962.93	601.93	8993.38	601.93	9000.33	601.93	9088.33	601.93	9188.43	601.93	9301.46	601.93	9587.57	601.93	9875.76
602.38	5556.71	602.38	5822.07	602.38	6008.67	602.38	6223.92	602.38	6563.81	602.38	6860.11	602.38	7386.05	602.38	7736.59	602.38	8006.2	602.38	8598.96	602.38	8619.78	602.38	8680.87	602.38	8718.16	602.38	8744.6	602.38	8789.88	602.38	8846.66	602.38	8883.44	602.38	8928.79	602.38	8965.47	602.38	8978.46	602.38	9057.67	602.38	9157.96	602.38	9267.48	602.38	9556.08	602.38	9840.66
602.83	5550	602.83	5804.46	602.83	5992.37	602.83	6213.67	602.83	6539.48	602.83	6840.29	602.83	7357.97	602.83	7707.09	602.83	7972.04	602.83	8556.17	602.83	8582.63	602.83	8641.82	602.83	8681.3	602.83	8705.43	602.83	8748.53	602.83	8808.57	602.83	8843.54	602.83	8885.77	602.83	8929.96	602.83	8940.56	602.83	9020.95	602.83	9120.82	602.83	9225.59	602.83	9515.21	602.83	9793.37
603.28	5542.62	603.28	5791.4	603.28	5981.1	603.28	6196.93	603.28	6520.76	603.28	6817.25	603.28	7332.35	603.28	7668.96	603.28	7950.25	603.28	8516.15	603.28	8552.03	603.28	8607.53	603.28	8637.46	603.28	8669.81	603.28	8708.15	603.28	8771.7	603.28	8804.06	603.28	8848.78	603.28	8890.65	603.28	8906.49	603.28	8984.74	603.28	9082.1	603.28	9182.25	603.28	9475.23	603.28	9752.93
603.73	5526.11	603.73	5769.54	603.73	5957.96	603.73	6186.97	603.73	6491.99	603.73	6789.58	603.73	7298.2	603.73	7622.05	603.73	7909.15	603.73	8471.26	603.73	8503.5	603.73	8556.03	603.73	8589.44	603.73	8623.88	603.73	8657.64	603.73	8721.2	603.73	8757.17	603.73	8799.76	603.73	8838.62	603.73	8863.04	603.73	8938.34	603.73	9027.32	603.73	9130.97	603.73	9422.12	603.73	9695.3
604.18	5523.23	604.18	5764.1	604.18	5949.62	604.18	6176.62	604.18	6479.21	604.18	6774.15	604.18	7281.78	604.18	7599.38	604.18	7880.96	604.18	8446.17	604.18	8473.84	604.18	8524.59	604.18	8560.52	604.18	8588.98	604.18	8627.46	604.18	8688.85	604.18	8724	604.18	8770.57	604.18	8802.26	604.18	8835.2	604.18	8903.29	604.18	8993.84	604.18	9102.31	604.18	9392.89	604.18	9661.42
604.63	5521.93	604.63	5757.2	604.63	5943.76	604.63	6153.47	604.63	6469.69	604.63	6762.39	604.63	7263.64	604.63	7582.67	604.63	7862.39	604.63	8419.36	604.63	8444.81	604.63	8496.76	604.63	8529.44	604.63	8565.95	604.63	8594.91	604.63	8660.82	604.63	8692.47	604.63	8733.9	604.63	8765.5	604.63	8810.3	604.63	8873.44	604.63	8968.2	604.63	9071.45	604.63	9365.94	604.63	9623.62
605.08	5518.36	605.08	5758.04	605.08	5948.2	605.08	6126.99	605.08	6465.94	605.08	6753.83	605.08	7253.79	605.08	7573.53	605.08	7846.79	605.08	8405.47	605.08	8429.76	605.08	8474.31	605.08	8506.88	605.08	8545.62	605.08	8570.96	605.08	8632.07	605.08	8671.86	605.08	8707.16	605.08	8739.59	605.08	8788.5	605.08	8848.31	605.08	8946.78	605.08	9050.98	605.08	9337.96	605.08	9599.51
605.52	5517.45	605.52	5740.21	605.52	5929.54	605.52	6134.15	605.52	6441.37	605.52	6726.77	605.52	7225.29	605.52	7542.8	605.52	7812.68	605.52	8363.27	605.52	8390.37	605.52	8435.99	605.52	8465.56	605.52	8505.89	605.52	8532.02	605.52	8590.21	605.52	8635.38	605.52	8663.14	605.52	8699.97	605.52	8746.1	605.52	8801.48	605.52	8897.54	605.52	9007.52	605.52	9295.42	605.52	9553.66
605.97	5516.31	605.97	5733.23	605.97	5921.76	605.97	6108.56	605.97	6426.82	605.97	6710.45	605.97	7210.66	605.97	7520.18	605.97	7787.79	605.97	8338.03	605.97	8359.56	605.97	8402.03	605.97	8436.73	605.97	8474.93	605.97	8507.51	605.97	8557.94	605.97	8606.61	605.97	8633.18	605.97	8668.2	605.97	8716.64	605.97	8765.28	605.97	8870.65	605.97	8981.77	605.97	9262.37	605.97	9516.5
606.42	5517.58	606.42	5737.73	606.42	5922.38	606.42	6094.27	606.42	6423.5	606.42	6707.17	606.42	7198.81	606.42	7508.93	606.42	7774.64	606.42	8318.52	606.42	8341.48	606.42	8380.13	606.42	8417.8	606.42	8456.52	606.42	8488.23	606.42	8534.31	606.42	8589.22	606.42	8606.89	606.42	8651.1	606.42	8697.25	606.42	8741.59	606.42	8847.12	606.42	8960.59	606.42	9236.1	606.42	9492.04
606.87	5519.97	606.87	5737.62	606.87	5919.28	606.87	6101.82	606.87	6418.31	606.87	6695.75	606.87	7190.59	606.87	7485.36	606.87	7753.25	606.87	8299.36	606.87	8319.68	606.87	8355.06	606.87	8394.49	606.87	8432.94	606.87	8465.43	606.87	8509.02	606.87	8565.64	606.87	8579.35	606.87	8623.08	606.87	8676.7	606.87	8722.86	606.87	8818.33	606.87	8934.22	606.87	9210.11	606.87	9463.72
607.32	5515.06	607.32	5730.81	607.32	5911.73	607.32	6104.07	607.32	6409.76	607.32	6680.9	607.32	7170.05	607.32	7461.53	607.32	7728.56	607.32	8270.88	607.32	8290.8	607.32	8328.57	607.32	8365.71	607.32	8405.05	607.32	8434.88	607.32	8479.11	607.32	8537.84	607.32	8546.19	607.32	8591.61	607.32	8646.32	607.32	8688.74	607.32	8788.39	607.32	8904.93	607.32	9178.11	607.32	9423.75
607.77	5510.18	607.77	5738.33	607.77	5912.44	607.77	6090.4	607.77	6412.97	607.77	6678.04	607.77	7163.58	607.77	7453.04	607.77	7719.61	607.77	8257.16	607.77	8273.47	607.77	8311.42	607.77	8357.25	607.77	8385.15	607.77	8416.73	607.77	8465.09	607.77	8521.97	607.77	8530.29	607.77	8575.44	607.77	8626.7	607.77	8670.72	607.77	8770.85	607.77	8878.74	607.77	9156.79	607.77	9402.65
608.22	5505.27	608.22	5723.47	608.22	5892.99	608.22	6084.46	608.22	6386.59	608.22	6654.27	608.22	7130.3	608.22	7420.93	608.22	7682.87	608.22	8215.99	608.22	8233.84	608.22	8270.18	608.22	8312.36	608.22	8346.93	608.22	8369.38	608.22	8418.52	608.22	8480.07	608.22	8486.17	608.22	8535.26	608.22	8583.69	608.22	8628.13	608.22	8726.98	608.22	8835.37	608.22	9109.42	608.22	9358.65
608.66	5511.5	608.66	5728.72	608.66	5889.76	608.66	6091.31	608.66	6381.58	608.66	6652.16	608.66	7121.42	608.66	7405.48	608.66	7663.79	608.66	8197.73	608.66	8216.79	608.66	8248.43	608.66	8290.56	608.66	8327.62	608.66	8342.85	608.66	8393.33	608.66	8455.2	608.66	8462.01	608.66	8510.41	608.66	8556.6	608.66	8605.29	608.66	8701.18	608.66	8807.77	608.66	9084.61	608.66	9325.46
609.11	5504.9	609.11	5731.42	609.11	5888.58	609.11	6094.4	609.11	6375.96	609.11	6640.42	609.11	7103.72	609.11	7386.82	609.11	7644.53	609.11	8176.11	609.11	8194.73	609.11	8227.25	609.11	8269.08	609.11	8307.33	609.11	8319.51	609.11	8368.13	609.11	8432.28	609.11	8442.11	609.11	8477.92	609.11	8529.61	609.11	8577.46	609.11	8668.84	609.11	8782.26	609.11	9062.5	609.11	9285.62
609.56	5504.19	609.56	5729.14	609.56	5881.74	609.56	6085.3	609.56	6367.94	609.56	6623.92	609.56	7085.32	609.56	7367.55	609.56	7623.83	609.56	8148.44	609.56	8173.55	609.56	8199.02	609.56	8245.39	609.56	8276.41	609.56	8288.97	609.56	8346.22	609.56	8403.94	609.56	8414.11	609.56	8446.31	609.56	8498.8	609.56	8549.86	609.56	8639.69	609.56	8747.93	609.56	9034.47	609.56	9255.5
610.01	5502.72	610.01	5728.79	610.01	5877.51	610.01	6089.25	610.01	6367.29	610.01	6612.34	610.01	7072.68	610.01	7347.79	610.01	7604.31	610.01	8124.81	610.01	8151.26	610.01	8180.48	610.01	8224	610.01	8251.38	610.01	8265.15	610.01	8328.27	610.01	8383.26	610.01	8394.16	610.01	8426.71	610.01	8472.36	610.01	8522.48	610.01	8615.42	610.01	8724.03	610.01	9008.65	610.01	9225.23
610.46	5506.91	610.46	5730.8	610.46	5876.45	610.46	6067.24	610.46	6364.42	610.46	6603.17	610.46	7060.33	610.46	7328.84	610.46	7587.83	610.46	8095.84	610.46	8129.7	610.46	8156.66	610.46	8201.77	610.46	8229.1	610.46	8238.02	610.46	8303.16	610.46	8357.85	610.46	8376.82	610.46	8400.96	610.46	8449.9	610.46	8498.71	610.46	8586.99	610.46	8695.05	610.46	8981.93	610.46	9196.48
610.91	5517.27	610.91	5732.67	610.91	5878.43	610.91	6078.24	610.91	6358.85	610.91	6596.55	610.91	7049.97	610.91	7316.86	610.91	7574.24	610.91	8075.21	610.91	8111.39	610.91	8139.25	610.91	8180.57	610.91	8207.59	610.91	8213.45	610.91	8283.36	610.91	8339.48	610.91	8363.92	610.91	8378.7	610.91	8432.5	610.91	8472.79	610.91	8561.93	610.91	8673.15	610.91	8952.21	610.91	9171.19
611.35	5515.73	611.35	5731.24	611.35	5871.34	611.35	6075.46	611.35	6357.69	611.35	6589.49	611.35	7036.11	611.35	7302.39	611.35	7559.26	611.35	8051.47	611.35	8088.31	611.35	8119.03	611.35	8161.28	611.35	8186.81	611.35	8192.62	611.35	8262.87	611.35	8314.24	611.35	8342.84	611.35	8355.76	611.35	8411.24	611.35	8445.29	611.35	8539.41	611.35	8644.31	611.35	8923.45	611.35	9142.45
611.8	5511.07	611.8	5726.95	611.8	5860.37	611.8	6081.57	611.8	6348.41	611.8	6573.55	611.8	7021.08	611.8	7281.9	611.8	7537.91	611.8	8019.96	611.8	8058.72	611.8	8087.46	611.8	8132.58	611.8	8157.26	611.8	8165.82	611.8	8240.67	611.8	8285.15	611.8	8315.17	611.8	8327.96	611.8	8377.19	611.8	8415.51	611.8	8504.91	611.8	8615.11	611.8	8896.64	611.8	9107.75
612.25	5509.06	612.25	5730.26	612.25	5861.45	612.25	6071.85	612.25	6344.66	612.25	6571.11	612.25	7017.89	612.25	7272.94	612.25	7527.1	612.25	8003.17	612.25	8042.73	612.25	8064.69	612.25	8116.93	612.25	8139.43	612.25	8145.59	612.25	8220.78	612.25	8265.48	612.25	8296.67	612.25	8316.34	612.25	8357.27	612.25	8392.34	612.25	8484.56	612.25	8593.2	612.25	8871.17	612.25	9079.54
612.7	5504.87	612.7	5726.49	612.7	5853.47	612.7	6058.46	612.7	6341.39	612.7	6558.18	612.7	7001.67	612.7	7253.12	612.7	7505.74	612.7	7976.62	612.7	8013.88	612.7	8044.8	612.7	8091.76	612.7	8112.48	612.7	8122.02	612.7	8198.1	612.7	8234.36	612.7	8278.17	612.7	8291.09	612.7	8326.02	612.7	8369	612.7	8457.51	612.7	8560.68	612.7	8842.67	612.7	9044.16
613.15	5505.8	613.15	5737.1	613.15	5861.43	613.15	6053.85	613.15	6346.64	613.15	6563.48	613.15	6996.7	613.15	7250.87	613.15	7494.38	613.15	7965.22	613.15	8003.31	613.15	8035.18	613.15	8078.87	613.15	8095.97	613.15	8104.79	613.15	8186.93	613.15	8222.58	613.15	8270.79	613.15	8281.72	613.15	8317.19	613.15	8359.3	613.15	8441.41	613.15	8547.78	613.15	8823.15	613.15	9019.48
613.6	5505.16	613.6	5719.77	613.6	5836.57	613.6	6039.29	613.6	6324.77	613.6	6539.33	613.6	6961.68	613.6	7222.64	613.6	7466.53	613.6	7930.56	613.6	7965.78	613.6	8000.67	613.6	8038.63	613.6	8060.85	613.6	8073.94	613.6	8147.82	613.6	8183.91	613.6	8236.62	613.6	8242.85	613.6	8276.44	613.6	8323.26	613.6	8402.84	613.6	8508.28	613.6	8772.71	613.6	8975.51
614.04	5501.43	614.04	5727.53	614.04	5837.03	614.04	6023.38	614.04	6323.75	614.04	6536.81	614.04	6957.18	614.04	7217.58	614.04	7461.1	614.04	7916.66	614.04	7944.62	614.04	7982.03	614.04	8022.04	614.04	8043.33	614.04	8054.57	614.04	8124.05	614.04	8168.43	614.04	8220.67	614.04	8234.7	614.04	8254.7	614.04	8307.82	614.04	8384.63	614.04	8482.3	614.04	8747.2	614.04	8952.42
614.49	5503.21	614.49	5715.71	614.49	5829.03	614.49	6020.78	614.49	6308.08	614.49	6519.28	614.49	6934.2	614.49	7194.1	614.49	7434.06	614.49	7887.77	614.49	7912.89	614.49	7954.98	614.49	7995.96	614.49	8010.41	614.49	8026.36	614.49	8093.46	614.49	8133.24	614.49	8188.83	614.49	8203.91	614.49	8223.38	614.49	8276.16	614.49	8349.12	614.49	8450.99	614.49	8710.03	614.49	8909.23
614.94	5497.22	614.94	5704.31	614.94	5818.64	614.94	6004.85	614.94	6296.04	614.94	6505.47	614.94	6916.08	614.94	7171.26	614.94	7411.09	614.94	7865.53	614.94	7885.34	614.94	7929.01	614.94	7969.25	614.94	7983.79	614.94	8001.64	614.94	8068.09	614.94	8103.54	614.94	8156.3	614.94	8178.01	614.94	8195.91	614.94	8249.41	614.94	8317.87	614.94	8419.33	614.94	8678.36	614.94	8879.03
615.39	5498.01	615.39	5705.82	615.39	5822.04	615.39	6018.87	615.39	6294.21	615.39	6494.75	615.39	6909.71	615.39	7163.17	615.39	7401.55	615.39	7847.38	615.39	7865.72	615.39	7910.72	615.39	7951.05	615.39	7963.82	615.39	7982.79	615.39	8050.47	615.39	8082.25	615.39	8135.82	615.39	8158.78	615.39	8173.6	615.39	8234.07	615.39	8300.54	615.39	8404.64	615.39	8654	615.39	8851.46
615.84	5499.18	615.84	5697.48	615.84	5812.32	615.84	6015.91	615.84	6273.52	615.84	6474.99	615.84	6888.67	615.84	7135.37	615.84	7376.58	615.84	7815.51	615.84	7841.77	615.84	7882.7	615.84	7923.95	615.84	7931	615.84	7959.39	615.84	8018.75	615.84	8047.41	615.84	8102.59	615.84	8135.24	615.84	8143.73	615.84	8201	615.84	8268.61	615.84	8372.11	615.84	8615.03	615.84	8812.99
616.29	5496.74	616.29	5681.11	616.29	5790.75	616.29	6005.28	616.29	6244.39	616.29	6449.84	616.29	6858.19	616.29	7101.81	616.29	7339.17	616.29	7773.35	616.29	7806.3	616.29	7847.76	616.29	7883.4	616.29	7891.49	616.29	7919.04	616.29	7978.28	616.29	8005.7	616.29	8058.76	616.29	8095.3	616.29	8100.56	616.29	8166.39	616.29	8235.16	616.29	8331.87	616.29	8566.18	616.29	8769.65
616.73	5498.83	616.73	5668.33	616.73	5780.72	616.73	5976	616.73	6228.96	616.73	6428.96	616.73	6838.86	616.73	7074.96	616.73	7312.37	616.73	7744.57	616.73	7773.28	616.73	7812.05	616.73	7846.08	616.73	7857.48	616.73	7889.88	616.73	7944.72	616.73	7971.77	616.73	8028.51	616.73	8060.76	616.73	8064.91	616.73	8131.99	616.73	8194.51	616.73	8290.34	616.73	8519.23	616.73	8730.35
617.18	5492.16	617.18	5653.09	617.18	5767.64	617.18	5971.69	617.18	6212.22	617.18	6408.87	617.18	6814.54	617.18	7051.34	617.18	7278.64	617.18	7716.78	617.18	7738.27	617.18	7777.37	617.18	7817.18	617.18	7825.67	617.18	7853.81	617.18	7911.53	617.18	7935.91	617.18	7992.15	617.18	8025.8	617.18	8027.66	617.18	8090.22	617.18	8156.97	617.18	8255.38	617.18	8472.09	617.18	8684.98
617.63	5489.19	617.63	5659.86	617.63	5777.23	617.63	5988.53	617.63	6213.51	617.63	6400.92	617.63	6809.66	617.63	7044.74	617.63	7266.59	617.63	7710.15	617.63	7729.64	617.63	7765.59	617.63	7803.05	617.63	7813.24	617.63	7841.35	617.63	7897.6	617.63	7919	617.63	7972.13	617.63	8007.98	617.63	8012.24	617.63	8075.58	617.63	8139.22	617.63	8239.31	617.63	8454.57	617.63	8662.71
618.08	5487.65	618.08	5658.13	618.08	5779.52	618.08	5971.95	618.08	6209.61	618.08	6398.09	618.08	6798.87	618.08	7035.74	618.08	7246.99	618.08	7692.63	618.08	7709.37	618.08	7742.79	618.08	7781.53	618.08	7797.06	618.08	7822.53	618.08	7870.93	618.08	7899.43	618.08	7949.88	618.08	7982.55	618.08	7988.4	618.08	8056.96	618.08	8114.03	618.08	8216.84	618.08	8425.5	618.08	8637.3
618.52	5484.65	618.52	5647.78	618.52	5771.18	618.52	5935.66	618.52	6191.09	618.52	6379.01	618.52	6777.32	618.52	7010.25	618.52	7219.2	618.52	7669.75	618.52	7678.41	618.52	7713.02	618.52	7751.97	618.52	7766.28	618.52	7797.05	618.52	7837.83	618.52	7864.8	618.52	7915.88	618.52	7953.53	618.52	7958.71	618.52	8025.29	618.52	8083.21	618.52	8188.17	618.52	8387.7	618.52	8599.52
618.97	5478.6	618.97	5634.94	618.97	5752.14	618.97	5906	618.97	6169.27	618.97	6359.63	618.97	6756.18	618.97	6982.04	618.97	7195.11	618.97	7635.44	618.97	7643.62	618.97	7678.77	618.97	7715.27	618.97	7730.21	618.97	7767.47	618.97	7803.43	618.97	7830.72	618.97	7878.27	618.97	7921.78	618.97	7924.2	618.97	7988.75	618.97	8046.95	618.97	8153.32	618.97	8345.27	618.97	8560.79
619.42	5472.3	619.42	5620.68	619.42	5738.92	619.42	5877.98	619.42	6154.95	619.42	6338.97	619.42	6736.15	619.42	6955.9	619.42	7161.23	619.42	7605.96	619.42	7610.35	619.42	7638.61	619.42	7684.35	619.42	7700.44	619.42	7737.3	619.42	7762.76	619.42	7794.71	619.42	7840.25	619.42	7886.82	619.42	7891.97	619.42	7951.06	619.42	8015.73	619.42	8119.74	619.42	8304.23	619.42	8515.11
619.87	5469.43	619.87	5629.54	619.87	5745.94	619.87	5898.09	619.87	6153.14	619.87	6340.58	619.87	6726.13	619.87	6950.78	619.87	7151.35	619.87	7592.32	619.87	7597.81	619.87	7628.8	619.87	7667.66	619.87	7688.09	619.87	7723.84	619.87	7745.77	619.87	7780.11	619.87	7817.85	619.87	7871.87	619.87	7876.38	619.87	7936.08	619.87	7994.25	619.87	8104.83	619.87	8283.14	619.87	8496.61
620.32	5465.04	620.32	5626.51	620.32	5741.22	620.32	5884.67	620.32	6150.22	620.32	6328.69	620.32	6715.84	620.32	6936.3	620.32	7128.48	620.32	7577.09	620.32	7578.12	620.32	7612.97	620.32	7647.64	620.32	7669.94	620.32	7704.76	620.32	7725.08	620.32	7758.25	620.32	7795.15	620.32	7849.72	620.32	7851.17	620.32	7913.55	620.32	7970.69	620.32	8081.8	620.32	8255.19	620.32	8469.24
620.76	5462.27	620.76	5613.53	620.76	5729.66	620.76	5881.05	620.76	6130.27	620.76	6311.66	620.76	6686.24	620.76	6909.01	620.76	7102.67	620.76	7543.38	620.76	7545.76	620.76	7579.02	620.76	7613.36	620.76	7641.91	620.76	7669.53	620.76	7688.86	620.76	7725.65	620.76	7761.96	620.76	7812.07	620.76	7813.29	620.76	7872.67	620.76	7934.41	620.76	8045.68	620.76	8211.11	620.76	8427.3
621.21	5460.37	621.21	5611.35	621.21	5722.04	621.21	5868.94	621.21	6118.69	621.21	6302.81	621.21	6667.45	621.21	6891.57	621.21	7082.05	621.21	7522.05	621.21	7525.03	621.21	7553.34	621.21	7590.35	621.21	7615.36	621.21	7647.49	621.21	7659.49	621.21	7702.09	621.21	7737.95	621.21	7783.76	621.21	7786.95	621.21	7847.83	621.21	7906.7	621.21	8014.59	621.21	8181.66	621.21	8398.88
621.66	5453.94	621.66	5596.56	621.66	5706.28	621.66	5847.99	621.66	6094.28	621.66	6279.3	621.66	6639.28	621.66	6858.02	621.66	7050.26	621.66	7485.71	621.66	7483.64	621.66	7515.45	621.66	7550.92	621.66	7580.09	621.66	7606.68	621.66	7616.47	621.66	7661.34	621.66	7699.13	621.66	7740.66	621.66	7746.26	621.66	7808.96	621.66	7864.83	621.66	7979	621.66	8146.74	621.66	8352.44
622.11	5459.49	622.11	5600.56	622.11	5708.53	622.11	5860.89	622.11	6091.31	622.11	6271.32	622.11	6632.67	622.11	6848.26	622.11	7036.11	622.11	7471.67	622.11	7469.32	622.11	7501.08	622.11	7535.7	622.11	7568.3	622.11	7593.81	622.11	7598.53	622.11	7641.86	622.11	7679.96	622.11	7717.53	622.11	7728.51	622.11	7794.99	622.11	7847.08	622.11	7957.91	622.11	8128.5	622.11	8320.71
622.56	5461.57	622.56	5604.67	622.56	5713.42	622.56	5869.44	622.56	6090.46	622.56	6266.59	622.56	6620.76	622.56	6838.92	622.56	7026.08	622.56	7455.8	622.56	7454.04	622.56	7481.07	622.56	7517.61	622.56	7547.28	622.56	7574.79	622.56	7587.46	622.56	7627.56	622.56	7659.87	622.56	7697.8	622.56	7713.83	622.56	7776.49	622.56	7828.91	622.56	7939.41	622.56	8107.43	622.56	8298.67
623	5457.14	623	5594.59	623	5708.92	623	5861.87	623	6078.76	623	6254.61	623	6600.99	623	6815.92	623	7006.02	623	7428.35	623	7429.43	623	7450.54	623	7485.66	623	7516.97	623	7542	623	7558.24	623	7598.6	623	7631.07	623	7669.59	623	7685.84	623	7749.1	623	7804.83	623	7902.64	623	8076.68	623	8267.84
623.45	5444.24	623.45	5585.14	623.45	5703.87	623.45	5868.81	623.45	6069.58	623.45	6243.7	623.45	6588.91	623.45	6796.06	623.45	6986.95	623.45	7402.65	623.45	7402.4	623.45	7429.76	623.45	7459.6	623.45	7492.5	623.45	7515.38	623.45	7534.27	623.45	7572.57	623.45	7604.19	623.45	7643.35	623.45	7662.76	623.45	7721.7	623.45	7775.71	623.45	7877.78	623.45	8048.02	623.45	8234.86
623.9	5446.72	623.9	5582.68	623.9	5702.73	623.9	5856.74	623.9	6062.75	623.9	6236.66	623.9	6576.05	623.9	6780.96	623.9	6971.97	623.9	7382.92	623.9	7386.55	623.9	7406.49	623.9	7437.17	623.9	7468.76	623.9	7490.07	623.9	7511.78	623.9	7550.16	623.9	7582.23	623.9	7616.9	623.9	7645.39	623.9	7699.37	623.9	7750.46	623.9	7852.75	623.9	8028.37	623.9	8206.03
624.35	5447.18	624.35	5591.84	624.35	5704.42	624.35	5850.93	624.35	6064.8	624.35	6237.71	624.35	6574.75	624.35	6777.82	624.35	6965.82	624.35	7375.63	624.35	7377.83	624.35	7398.22	624.35	7424.99	624.35	7455.62	624.35	7482.9	624.35	7504.24	624.35	7537.7	624.35	7576.28	624.35	7603.82	624.35	7632.12	624.35	7683.5	624.35	7738.9	624.35	7841.32	624.35	8014.86	624.35	8187.41
624.79	5448.2	624.79	5590.99	624.79	5700.99	624.79	5853.67	624.79	6061.04	624.79	6233.39	624.79	6561.1	624.79	6760.97	624.79	6950.44	624.79	7357.74	624.79	7361.78	624.79	7378.38	624.79	7399.91	624.79	7432.77	624.79	7466.68	624.79	7486.15	624.79	7517.81	624.79	7553.49	624.79	7580.31	624.79	7612	624.79	7663.24	624.79	7717.97	624.79	7817.53	624.79	7997.4	624.79	8158.34
625.24	5440.56	625.24	5588.01	625.24	5695.34	625.24	5851.56	625.24	6052.91	625.24	6227.13	625.24	6548.84	625.24	6745.45	625.24	6932.57	625.24	7340.11	625.24	7341.73	625.24	7355.04	625.24	7378.11	625.24	7405.31	625.24	7443.16	625.24	7466.51	625.24	7490.78	625.24	7534.77	625.24	7558.95	625.24	7584.58	625.24	7637.38	625.24	7687.91	625.24	7795.86	625.24	7972.26	625.24	8132.64
625.69	5436.12	625.69	5589.83	625.69	5690.84	625.69	5847.86	625.69	6048.56	625.69	6223.56	625.69	6539.87	625.69	6737.78	625.69	6921.54	625.69	7326.81	625.69	7325.4	625.69	7343.02	625.69	7363.08	625.69	7386.4	625.69	7423.83	625.69	7441.98	625.69	7469.47	625.69	7519.61	625.69	7540.88	625.69	7563.02	625.69	7618.77	625.69	7671	625.69	7771.15	625.69	7946.95	625.69	8105.51
626.14	5432.57	626.14	5583.68	626.14	5684.46	626.14	5843.17	626.14	6044.47	626.14	6215.82	626.14	6524.26	626.14	6722.22	626.14	6905.89	626.14	7306.35	626.14	7300.8	626.14	7327.3	626.14	7339.75	626.14	7363.39	626.14	7398.81	626.14	7423.66	626.14	7450.09	626.14	7503.66	626.14	7514.6	626.14	7538.42	626.14	7601.48	626.14	7652.12	626.14	7746.26	626.14	7926.81	626.14	8078.01
626.58	5438.7	626.58	5589.82	626.58	5688.04	626.58	5844.42	626.58	6039.59	626.58	6216.55	626.58	6512.55	626.58	6714.82	626.58	6898.06	626.58	7291.46	626.58	7289.78	626.58	7314.96	626.58	7325.41	626.58	7351.14	626.58	7385.94	626.58	7412.28	626.58	7437.11	626.58	7487.79	626.58	7499.34	626.58	7527.52	626.58	7582.86	626.58	7639.34	626.58	7727.54	626.58	7913.63	626.58	8064
627.03	5434.78	627.03	5576.42	627.03	5674.1	627.03	5809.79	627.03	6024.08	627.03	6199.25	627.03	6493.19	627.03	6693.97	627.03	6880.12	627.03	7264.04	627.03	7262.93	627.03	7285.86	627.03	7298.33	627.03	7327.64	627.03	7362.37	627.03	7389.25	627.03	7407.99	627.03	7460.55	627.03	7476.87	627.03	7496.44	627.03	7553.24	627.03	7610.57	627.03	7698.27	627.03	7877.27	627.03	8033.82
627.48	5435.01	627.48	5577.61	627.48	5676.47	627.48	5791.15	627.48	6020.35	627.48	6194.54	627.48	6489.46	627.48	6682.4	627.48	6869.81	627.48	7254.26	627.48	7247.5	627.48	7272.14	627.48	7287.15	627.48	7316.69	627.48	7350.78	627.48	7374.91	627.48	7395.05	627.48	7444.09	627.48	7467.23	627.48	7484.18	627.48	7537.48	627.48	7595.26	627.48	7684.04	627.48	7858.53	627.48	8013.39
627.93	5426.55	627.93	5568.59	627.93	5669.67	627.93	5774.73	627.93	6007.81	627.93	6183.39	627.93	6477.77	627.93	6668.3	627.93	6849.98	627.93	7231.05	627.93	7229.54	627.93	7252.55	627.93	7269.48	627.93	7293.17	627.93	7328.8	627.93	7358.2	627.93	7371.43	627.93	7421.15	627.93	7444.68	627.93	7461.06	627.93	7515.77	627.93	7568.66	627.93	7658.45	627.93	7834.6	627.93	7983.71
628.37	5429.81	628.37	5565.9	628.37	5663.42	628.37	5771.53	628.37	6002.03	628.37	6175.51	628.37	6470.87	628.37	6656.83	628.37	6838.46	628.37	7211.73	628.37	7214.46	628.37	7234.67	628.37	7254.9	628.37	7273.62	628.37	7312.38	628.37	7341.21	628.37	7357.59	628.37	7405.11	628.37	7426.97	628.37	7446.57	628.37	7497.13	628.37	7547.19	628.37	7635.92	628.37	7815.65	628.37	7962.96
628.82	5433.12	628.82	5560.69	628.82	5661.19	628.82	5774.53	628.82	5992.93	628.82	6164.09	628.82	6459.25	628.82	6641.87	628.82	6821.79	628.82	7189.53	628.82	7195.19	628.82	7216.89	628.82	7233.94	628.82	7253.49	628.82	7289.38	628.82	7321.36	628.82	7334.64	628.82	7381.62	628.82	7403.4	628.82	7420.84	628.82	7478.45	628.82	7521.58	628.82	7614.15	628.82	7789.42	628.82	7931.63
629.27	5423.61	629.27	5547.66	629.27	5647.11	629.27	5755.31	629.27	5974.13	629.27	6148.69	629.27	6441.6	629.27	6619.94	629.27	6797.74	629.27	7163.23	629.27	7169.77	629.27	7190.19	629.27	7208.83	629.27	7226.24	629.27	7263.05	629.27	7300.01	629.27	7307.87	629.27	7350.46	629.27	7375.36	629.27	7391.1	629.27	7450.22	629.27	7496.12	629.27	7578.05	629.27	7761.57	629.27	7902.76
629.71	5419.62	629.71	5537.09	629.71	5633.38	629.71	5758.71	629.71	5961.18	629.71	6133.02	629.71	6426.72	629.71	6600.34	629.71	6773.2	629.71	7135.61	629.71	7144.17	629.71	7162.17	629.71	7183.12	629.71	7200.49	629.71	7230.96	629.71	7278.61	629.71	7282.92	629.71	7324.1	629.71	7346.34	629.71	7361.95	629.71	7427.71	629.71	7473.24	629.71	7546.6	629.71	7728.69	629.71	7869.39
630.16	5420.23	630.16	5525	630.16	5627.01	630.16	5740.55	630.16	5954.4	630.16	6118.55	630.16	6413.4	630.16	6583.7	630.16	6756.37	630.16	7114.82	630.16	7119.86	630.16	7138.75	630.16	7162.56	630.16	7179.64	630.16	7204.28	630.16	7258.39	630.16	7262.97	630.16	7300.86	630.16	7323.27	630.16	7336.25	630.16	7401.26	630.16	7435.78	630.16	7517.84	630.16	7703.44	630.16	7838.55
630.61	5419.12	630.61	5529.79	630.61	5629.29	630.61	5736.42	630.61	5953.86	630.61	6115.46	630.61	6408.71	630.61	6572.74	630.61	6749.18	630.61	7103	630.61	7113.79	630.61	7133.53	630.61	7154.66	630.61	7169.3	630.61	7190.26	630.61	7248.3	630.61	7252.27	630.61	7291.65	630.61	7310.84	630.61	7322.9	630.61	7387.13	630.61	7422.77	630.61	7504.21	630.61	7686.3	630.61	7820.57
631.06	5415.03	631.06	5528.81	631.06	5625.75	631.06	5750.54	631.06	5947	631.06	6107.54	631.06	6400.22	631.06	6563.1	631.06	6731.74	631.06	7088.7	631.06	7097.67	631.06	7112.79	631.06	7138.85	631.06	7145.08	631.06	7174.72	631.06	7229.23	631.06	7233.34	631.06	7271.28	631.06	7288.81	631.06	7304.44	631.06	7371.8	631.06	7402.27	631.06	7484.9	631.06	7665.52	631.06	7805.35
631.5	5417.41	631.5	5519.78	631.5	5613.02	631.5	5760.03	631.5	5931.08	631.5	6098.86	631.5	6388.18	631.5	6546.23	631.5	6708.9	631.5	7065.43	631.5	7069.71	631.5	7089.06	631.5	7112.94	631.5	7124.66	631.5	7154.5	631.5	7203.81	631.5	7210.63	631.5	7249.86	631.5	7268.86	631.5	7277.2	631.5	7345.6	631.5	7379.47	631.5	7458.74	631.5	7639.66	631.5	7780.5
631.95	5421.71	631.95	5520.15	631.95	5609.04	631.95	5744.9	631.95	5925.74	631.95	6090.18	631.95	6383.4	631.95	6539.46	631.95	6701.26	631.95	7051.66	631.95	7056.43	631.95	7075.19	631.95	7101.81	631.95	7111.11	631.95	7140.64	631.95	7195	631.95	7194.52	631.95	7231.93	631.95	7256.83	631.95	7262.93	631.95	7327.67	631.95	7364.39	631.95	7439.61	631.95	7622.93	631.95	7767.06
632.4	5410.72	632.4	5506.19	632.4	5589.49	632.4	5732.39	632.4	5911.06	632.4	6067.46	632.4	6357.57	632.4	6515.15	632.4	6674.62	632.4	7018.68	632.4	7026.1	632.4	7044.47	632.4	7070.94	632.4	7086.33	632.4	7112.46	632.4	7163.44	632.4	7165.77	632.4	7203.45	632.4	7229.09	632.4	7228.11	632.4	7291.91	632.4	7325.59	632.4	7405.38	632.4	7582.04	632.4	7735.4
632.84	5403.91	632.84	5501.46	632.84	5588.83	632.84	5719.99	632.84	5904.62	632.84	6057.58	632.84	6346.85	632.84	6504.49	632.84	6654.23	632.84	7003.19	632.84	7007.07	632.84	7030.55	632.84	7054.07	632.84	7071.58	632.84	7091.47	632.84	7143.55	632.84	7147.27	632.84	7183.78	632.84	7203.42	632.84	7205.67	632.84	7270.86	632.84	7304.68	632.84	7385.81	632.84	7555	632.84	7711.34
633.29	5406.4	633.29	5513.61	633.29	5598.91	633.29	5717.31	633.29	5908.19	633.29	6060.79	633.29	6350.87	633.29	6506.43	633.29	6656	633.29	7003.11	633.29	7004.58	633.29	7029.97	633.29	7051.25	633.29	7072.28	633.29	7087.46	633.29	7139.37	633.29	7140.77	633.29	7184.18	633.29	7200.31	633.29	7197.71	633.29	7264.51	633.29	7299.44	633.29	7380.99	633.29	7543.8	633.29	7704.03
633.74	5402.53	633.74	5490.87	633.74	5579.04	633.74	5727.38	633.74	5887.77	633.74	6033.11	633.74	6327.69	633.74	6478.15	633.74	6627.62	633.74	6970.93	633.74	6971.05	633.74	6994.96	633.74	7022.01	633.74	7042.13	633.74	7057.09	633.74	7105.35	633.74	7109	633.74	7149.01	633.74	7169.32	633.74	7162.33	633.74	7227.5	633.74	7269.72	633.74	7342.18	633.74	7501.6	633.74	7669.71
634.19	5396.8	634.19	5483.26	634.19	5570.77	634.19	5711.17	634.19	5874.18	634.19	6018.36	634.19	6311.5	634.19	6458.7	634.19	6610.62	634.19	6945.93	634.19	6943.89	634.19	6973.38	634.19	6999.2	634.19	7016.68	634.19	7037.49	634.19	7076.14	634.19	7087.09	634.19	7123.3	634.19	7145.85	634.19	7140.72	634.19	7202.66	634.19	7244.12	634.19	7310.25	634.19	7473.1	634.19	7637.79
634.63	5399.49	634.63	5480.92	634.63	5564.48	634.63	5699.92	634.63	5867.61	634.63	6002.55	634.63	6300.81	634.63	6448.83	634.63	6594.51	634.63	6931.29	634.63	6926.2	634.63	6960.8	634.63	6983.27	634.63	7001.84	634.63	7020.57	634.63	7058.72	634.63	7067.62	634.63	7097.77	634.63	7129.29	634.63	7123.99	634.63	7187.52	634.63	7225.87	634.63	7290.86	634.63	7451.83	634.63	7611.5
635.08	5405.03	635.08	5473.72	635.08	5556.36	635.08	5699.69	635.08	5853	635.08	5985.28	635.08	6283.34	635.08	6428.29	635.08	6573.3	635.08	6903.41	635.08	6898.63	635.08	6933.41	635.08	6955.85	635.08	6978.42	635.08	6989.98	635.08	7032.06	635.08	7044.78	635.08	7069.55	635.08	7108.3	635.08	7094.37	635.08	7163.6	635.08	7199.91	635.08	7262.29	635.08	7422.03	635.08	7580.79
635.53	5407.73	635.53	5473.96	635.53	5554.46	635.53	5702.89	635.53	5846.19	635.53	5976.28	635.53	6275.57	635.53	6420.86	635.53	6561.85	635.53	6887.66	635.53	6885.95	635.53	6918.74	635.53	6938.17	635.53	6964.68	635.53	6980.46	635.53	7013.07	635.53	7029.35	635.53	7053.28	635.53	7091.89	635.53	7081.96	635.53	7150.5	635.53	7184.9	635.53	7242.84	635.53	7401.35	635.53	7557.46
635.97	5404.74	635.97	5493.64	635.97	5576.1	635.97	5673.93	635.97	5860.75	635.97	5990.49	635.97	6287.04	635.97	6427.35	635.97	6571.36	635.97	6894.47	635.97	6891.83	635.97	6925.33	635.97	6941.41	635.97	6965.1	635.97	6981.88	635.97	7015.51	635.97	7036.17	635.97	7049.94	635.97	7090.9	635.97	7085.12	635.97	7153.76	635.97	7192.56	635.97	7247.92	635.97	7399.12	635.97	7553.17
636.42	5398.31	636.42	5489.53	636.42	5570.09	636.42	5673.89	636.42	5851.79	636.42	5979.01	636.42	6274.52	636.42	6411.99	636.42	6556.09	636.42	6877.07	636.42	6873.02	636.42	6906.84	636.42	6922.78	636.42	6946.44	636.42	6961.08	636.42	6990.59	636.42	7015.94	636.42	7029.92	636.42	7067.93	636.42	7064.33	636.42	7130.45	636.42	7170.58	636.42	7225.56	636.42	7374.86	636.42	7523.97
636.87	5406.56	636.87	5479.27	636.87	5556.75	636.87	5663.54	636.87	5835.56	636.87	5961.95	636.87	6254.29	636.87	6392.67	636.87	6530.54	636.87	6853.43	636.87	6848.36	636.87	6883.3	636.87	6902.14	636.87	6919.96	636.87	6933.12	636.87	6964.93	636.87	6996.21	636.87	7004.74	636.87	7039.99	636.87	7042.56	636.87	7098.84	636.87	7136.95	636.87	7204.4	636.87	7343.09	636.87	7497.03
637.31	5403.72	637.31	5479.03	637.31	5548.69	637.31	5663.08	637.31	5825.53	637.31	5951.75	637.31	6237.83	637.31	6378.54	637.31	6513.94	637.31	6838.51	637.31	6831.97	637.31	6863.25	637.31	6886.24	637.31	6899.66	637.31	6914.28	637.31	6946.34	637.31	6976.28	637.31	6989.45	637.31	7018.51	637.31	7023.95	637.31	7080.77	637.31	7118.01	637.31	7186.8	637.31	7323.11	637.31	7469.8
637.76	5407.76	637.76	5494.89	637.76	5561.27	637.76	5659.42	637.76	5831.54	637.76	5954.03	637.76	6241.57	637.76	6376.92	637.76	6512.48	637.76	6844.05	637.76	6828.15	637.76	6864.11	637.76	6882.99	637.76	6896.89	637.76	6913.87	637.76	6942.2	637.76	6971.13	637.76	6987.74	637.76	7013.53	637.76	7016.26	637.76	7075.23	637.76	7118.03	637.76	7183.96	637.76	7318.31	637.76	7462.99
638.21	5404.35	638.21	5499.45	638.21	5564.57	638.21	5677.19	638.21	5831.42	638.21	5956.01	638.21	6234.17	638.21	6371.07	638.21	6507.13	638.21	6841.74	638.21	6820.2	638.21	6854.16	638.21	6872.36	638.21	6889.39	638.21	6907.51	638.21	6931.95	638.21	6959.67	638.21	6974.97	638.21	7002.41	638.21	7009.72	638.21	7068.64	638.21	7105.05	638.21	7172.69	638.21	7304.5	638.21	7446.08
638.65	5405.2	638.65	5497.05	638.65	5559.66	638.65	5686.69	638.65	5821.92	638.65	5949.02	638.65	6221.32	638.65	6356.62	638.65	6493.63	638.65	6830.13	638.65	6803.6	638.65	6841.04	638.65	6857.52	638.65	6873.15	638.65	6890.49	638.65	6913	638.65	6938.76	638.65	6960.82	638.65	6985.08	638.65	6989.39	638.65	7048.91	638.65	7085.98	638.65	7151.95	638.65	7283.44	638.65	7429.08
639.1	5407.59	639.1	5502.14	639.1	5558.79	639.1	5657.87	639.1	5820.32	639.1	5944.67	639.1	6215.72	639.1	6349.5	639.1	6486.66	639.1	6817.86	639.1	6790.34	639.1	6831.8	639.1	6847.4	639.1	6866.21	639.1	6878.78	639.1	6901.15	639.1	6930.64	639.1	6949.91	639.1	6967.67	639.1	6976.01	639.1	7042.5	639.1	7078.68	639.1	7137.19	639.1	7269.36	639.1	7411.69
639.55	5406.32	639.55	5502.17	639.55	5563.78	639.55	5658.64	639.55	5820.52	639.55	5941.91	639.55	6210.26	639.55	6340.02	639.55	6480.63	639.55	6807.21	639.55	6784.43	639.55	6820.85	639.55	6833.12	639.55	6859.77	639.55	6867.82	639.55	6890.51	639.55	6920.28	639.55	6942.01	639.55	6954.09	639.55	6970.14	639.55	7031.96	639.55	7069.33	639.55	7122	639.55	7257.91	639.55	7398.75
639.99	5404.88	639.99	5508.04	639.99	5566.18	639.99	5672.56	639.99	5818.03	639.99	5940.77	639.99	6203.37	639.99	6332.72	639.99	6475.97	639.99	6800.01	639.99	6775.54	639.99	6811.58	639.99	6824.15	639.99	6853.37	639.99	6860.63	639.99	6881.76	639.99	6906.07	639.99	6929.45	639.99	6945.71	639.99	6963.21	639.99	7019.4	639.99	7060.49	639.99	7113.55	639.99	7243.89	639.99	7386.36
640.44	5408.2	640.44	5500.74	640.44	5560.19	640.44	5694.7	640.44	5809.13	640.44	5933.89	640.44	6192.47	640.44	6319.98	640.44	6458.85	640.44	6781.26	640.44	6759.63	640.44	6788.32	640.44	6809.97	640.44	6837.69	640.44	6843.55	640.44	6865.42	640.44	6887.92	640.44	6912.64	640.44	6930.79	640.44	6945.4	640.44	7001.38	640.44	7040.25	640.44	7099.29	640.44	7221.48	640.44	7368.13
640.89	5399.77	640.89	5493.83	640.89	5554.71	640.89	5678.21	640.89	5799.64	640.89	5922.51	640.89	6177.06	640.89	6303.42	640.89	6442.26	640.89	6760.97	640.89	6741.99	640.89	6770.11	640.89	6792.49	640.89	6818.9	640.89	6821.97	640.89	6843.09	640.89	6869.68	640.89	6888.97	640.89	6905.5	640.89	6921.31	640.89	6978.8	640.89	7020.22	640.89	7077.88	640.89	7198.52	640.89	7339.9
641.33	5395.1	641.33	5504.17	641.33	5564.72	641.33	5677.77	641.33	5809.18	641.33	5939.17	641.33	6184.3	641.33	6309.18	641.33	6448.48	641.33	6755.52	641.33	6744.91	641.33	6770.99	641.33	6794.85	641.33	6815.79	641.33	6820.09	641.33	6843.84	641.33	6868.6	641.33	6889.21	641.33	6904.28	641.33	6923.53	641.33	6981.74	641.33	7016.1	641.33	7072.73	641.33	7200.91	641.33	7339.78
641.78	5395.43	641.78	5502.7	641.78	5562.89	641.78	5682.78	641.78	5805.52	641.78	5936.57	641.78	6171.93	641.78	6298.67	641.78	6438.1	641.78	6741.2	641.78	6735.06	641.78	6757.72	641.78	6779.96	641.78	6803.86	641.78	6807.86	641.78	6831.85	641.78	6857.57	641.78	6870.76	641.78	6886.55	641.78	6908.21	641.78	6969.9	641.78	6999.39	641.78	7057.98	641.78	7186.83	641.78	7322.1
642.23	5394.79	642.23	5494.55	642.23	5562.11	642.23	5675.54	642.23	5800.6	642.23	5930.54	642.23	6158.1	642.23	6284.85	642.23	6422.66	642.23	6724.8	642.23	6719.09	642.23	6743.75	642.23	6759.09	642.23	6790.24	642.23	6790.58	642.23	6818.45	642.23	6840.42	642.23	6851.65	642.23	6867.66	642.23	6887.54	642.23	6955.15	642.23	6984.91	642.23	7038.42	642.23	7169.58	642.23	7298.44
642.67	5395.56	642.67	5495.82	642.67	5562.39	642.67	5669.41	642.67	5799.85	642.67	5932.01	642.67	6153.63	642.67	6279.87	642.67	6417.4	642.67	6709.15	642.67	6710.12	642.67	6733.71	642.67	6748.98	642.67	6779.15	642.67	6777.35	642.67	6810.16	642.67	6833.46	642.67	6834.92	642.67	6857.77	642.67	6877.68	642.67	6943.58	642.67	6972	642.67	7023.72	642.67	7157.33	642.67	7286.41
643.12	5395.6	643.12	5499.71	643.12	5564.4	643.12	5651.76	643.12	5801.45	643.12	5931.4	643.12	6151.44	643.12	6273.47	643.12	6409.25	643.12	6694.52	643.12	6699.66	643.12	6723.34	643.12	6736.31	643.12	6763.22	643.12	6765.55	643.12	6797.42	643.12	6819.96	643.12	6827.05	643.12	6849.06	643.12	6863.94	643.12	6927.9	643.12	6956.93	643.12	7010.71	643.12	7145.49	643.12	7269.6
643.57	5392.6	643.57	5504.45	643.57	5567.17	643.57	5660.41	643.57	5803.98	643.57	5930.45	643.57	6147.17	643.57	6267.38	643.57	6404.71	643.57	6686.2	643.57	6694.05	643.57	6717.18	643.57	6725.5	643.57	6755.29	643.57	6754.84	643.57	6787.77	643.57	6811.38	643.57	6816.41	643.57	6839.02	643.57	6855.54	643.57	6917.19	643.57	6940.98	643.57	6998.53	643.57	7135.34	643.57	7256.82
644.01	5383.83	644.01	5513.19	644.01	5571.84	644.01	5659.43	644.01	5804.71	644.01	5934.95	644.01	6147.5	644.01	6265.17	644.01	6398.25	644.01	6681.32	644.01	6687.04	644.01	6708.89	644.01	6722.67	644.01	6750.16	644.01	6750.24	644.01	6781.96	644.01	6803.37	644.01	6814.97	644.01	6830.98	644.01	6846.66	644.01	6909.49	644.01	6934.72	644.01	6985.35	644.01	7124.58	644.01	7248.17
644.46	5385.92	644.46	5497.16	644.46	5557.97	644.46	5636.31	644.46	5791.08	644.46	5921.98	644.46	6126.24	644.46	6246.57	644.46	6376.85	644.46	6655.69	644.46	6663.8	644.46	6677.41	644.46	6699.22	644.46	6725.79	644.46	6725.62	644.46	6756.64	644.46	6773.6	644.46	6786.91	644.46	6806.78	644.46	6820.06	644.46	6882.95	644.46	6908.83	644.46	6956.97	644.46	7099.41	644.46	7220.6
644.91	5388.37	644.91	5495.16	644.91	5556.59	644.91	5616.62	644.91	5784.69	644.91	5922.42	644.91	6119.38	644.91	6232.13	644.91	6364.87	644.91	6639.17	644.91	6649.25	644.91	6666.99	644.91	6683.57	644.91	6716.53	644.91	6715.38	644.91	6742.72	644.91	6757.75	644.91	6775.84	644.91	6794.38	644.91	6801.97	644.91	6863.33	644.91	6892	644.91	6939.93	644.91	7083.4	644.91	7204.41
645.35	5391.83	645.35	5487.43	645.35	5547.83	645.35	5631.48	645.35	5778.19	645.35	5906.52	645.35	6102.22	645.35	6216.44	645.35	6346.65	645.35	6615.14	645.35	6627.93	645.35	6643.41	645.35	6663.93	645.35	6698.85	645.35	6693.52	645.35	6726.16	645.35	6732.83	645.35	6756.76	645.35	6772.96	645.35	6780.54	645.35	6840.28	645.35	6867.43	645.35	6917.3	645.35	7061.69	645.35	7178.58
645.8	5394.64	645.8	5467.22	645.8	5529.49	645.8	5632.11	645.8	5754.33	645.8	5879.25	645.8	6070.59	645.8	6186.01	645.8	6320.3	645.8	6577.22	645.8	6594.75	645.8	6607.97	645.8	6629.81	645.8	6667.1	645.8	6660.14	645.8	6689.27	645.8	6696.4	645.8	6725.99	645.8	6739.35	645.8	6742.96	645.8	6804.65	645.8	6831.53	645.8	6884.32	645.8	7019.34	645.8	7138.77
646.25	5399.87	646.25	5463.33	646.25	5529.91	646.25	5633.82	646.25	5751.16	646.25	5875.27	646.25	6067.61	646.25	6179.52	646.25	6310.01	646.25	6568.47	646.25	6582.07	646.25	6596.72	646.25	6620.34	646.25	6650.98	646.25	6646.1	646.25	6672.55	646.25	6679.17	646.25	6713.87	646.25	6724.02	646.25	6729.3	646.25	6791.67	646.25	6817.39	646.25	6868.9	646.25	7002.25	646.25	7118.66
646.69	5397.12	646.69	5449.66	646.69	5517.08	646.69	5617.7	646.69	5736.33	646.69	5857.11	646.69	6046.74	646.69	6160.29	646.69	6291.28	646.69	6542.39	646.69	6557.39	646.69	6572.04	646.69	6599.34	646.69	6625.3	646.69	6622.55	646.69	6647.62	646.69	6653.2	646.69	6689.25	646.69	6705.12	646.69	6703.68	646.69	6763.72	646.69	6789.8	646.69	6843.21	646.69	6973.45	646.69	7087.53
647.14	5399.82	647.14	5440.67	647.14	5510.13	647.14	5623.08	647.14	5729.09	647.14	5842.89	647.14	6026.67	647.14	6147.9	647.14	6275.64	647.14	6522.26	647.14	6537.97	647.14	6553.36	647.14	6574.27	647.14	6602.66	647.14	6604.23	647.14	6626.43	647.14	6634.84	647.14	6665.19	647.14	6686.97	647.14	6685.56	647.14	6742.45	647.14	6766.99	647.14	6817.86	647.14	6947.39	647.14	7066.32
647.58	5394.46	647.58	5451.89	647.58	5518.93	647.58	5589.78	647.58	5738.97	647.58	5845.39	647.58	6029.79	647.58	6153.6	647.58	6275.11	647.58	6519.18	647.58	6538.73	647.58	6554.24	647.58	6566.99	647.58	6600.04	647.58	6601.91	647.58	6617.11	647.58	6628.34	647.58	6662.6	647.58	6682.6	647.58	6683.71	647.58	6740.04	647.58	6761.05	647.58	6811.26	647.58	6946.92	647.58	7054.99
648.03	5394.01	648.03	5448.66	648.03	5512.04	648.03	5550.5	648.03	5729.59	648.03	5832.97	648.03	6016.03	648.03	6142.08	648.03	6259.38	648.03	6500.65	648.03	6525.17	648.03	6539.1	648.03	6551.34	648.03	6584.59	648.03	6583.29	648.03	6597.48	648.03	6607.96	648.03	6640.79	648.03	6661.52	648.03	6665.99	648.03	6718.99	648.03	6739.7	648.03	6795.89	648.03	6928.37	648.03	7032.33
648.48	5392.84	648.48	5436.61	648.48	5497.32	648.48	5561.09	648.48	5710.02	648.48	5816.06	648.48	5993.27	648.48	6115.47	648.48	6232.46	648.48	6470.77	648.48	6500.22	648.48	6509.28	648.48	6522.9	648.48	6552.24	648.48	6555.65	648.48	6566.89	648.48	6583.31	648.48	6613.47	648.48	6632.93	648.48	6639.21	648.48	6688.76	648.48	6710.34	648.48	6763.25	648.48	6897.61	648.48	7000.88
648.92	5389.33	648.92	5442.36	648.92	5496.1	648.92	5567.08	648.92	5710.31	648.92	5808.7	648.92	5987.81	648.92	6110.09	648.92	6223.46	648.92	6464.71	648.92	6490.05	648.92	6503.39	648.92	6515.99	648.92	6543.06	648.92	6547.39	648.92	6556.43	648.92	6569.7	648.92	6604.43	648.92	6621.8	648.92	6630.83	648.92	6678.33	648.92	6702.88	648.92	6756.31	648.92	6888.24	648.92	6984.71
649.37	5387.36	649.37	5460.39	649.37	5512.62	649.37	5572.45	649.37	5721.83	649.37	5821.98	649.37	5996.36	649.37	6120.41	649.37	6228.12	649.37	6473.99	649.37	6497.08	649.37	6506.39	649.37	6524.45	649.37	6546	649.37	6548.19	649.37	6561.42	649.37	6573.97	649.37	6603.7	649.37	6621.73	649.37	6634.74	649.37	6680.39	649.37	6706.09	649.37	6760.83	649.37	6887.93	649.37	6980.99
649.81	5384.95	649.81	5455.58	649.81	5502.52	649.81	5563.73	649.81	5707.41	649.81	5808.21	649.81	5980.84	649.81	6110.45	649.81	6208.65	649.81	6455.59	649.81	6477.47	649.81	6481.35	649.81	6505.29	649.81	6524.18	649.81	6526.55	649.81	6538.45	649.81	6550.59	649.81	6585.57	649.81	6602.01	649.81	6613.58	649.81	6654.92	649.81	6677.93	649.81	6739.27	649.81	6865.13	649.81	6957.87
650.26	5375.14	650.26	5451.15	650.26	5496.08	650.26	5565.33	650.26	5698.49	650.26	5792.56	650.26	5968.05	650.26	6095.63	650.26	6191.01	650.26	6443.74	650.26	6456.16	650.26	6462.63	650.26	6488.07	650.26	6499.21	650.26	6507.06	650.26	6520.56	650.26	6533.15	650.26	6569.2	650.26	6582.19	650.26	6594.06	650.26	6636.53	650.26	6656.81	650.26	6719.04	650.26	6843.25	650.26	6934.68
650.71	5379.14	650.71	5461.51	650.71	5505.47	650.71	5543.14	650.71	5703.82	650.71	5791.93	650.71	5972.8	650.71	6101.8	650.71	6193.45	650.71	6445.83	650.71	6458.62	650.71	6464.17	650.71	6489.26	650.71	6498.27	650.71	6508.1	650.71	6518.27	650.71	6529.57	650.71	6570.83	650.71	6578.22	650.71	6589.4	650.71	6636.42	650.71	6656.67	650.71	6718.08	650.71	6839.39	650.71	6926.51
651.15	5369.64	651.15	5464.36	651.15	5509.36	651.15	5547.82	651.15	5703.87	651.15	5786.45	651.15	5977.08	651.15	6096.5	651.15	6189.31	651.15	6442.5	651.15	6453.66	651.15	6463.13	651.15	6482.72	651.15	6488.25	651.15	6500.83	651.15	6509.44	651.15	6521.65	651.15	6566.46	651.15	6570.45	651.15	6581.24	651.15	6628.01	651.15	6650.09	651.15	6711.6	651.15	6829.22	651.15	6914.66
651.6	5359.11	651.6	5462.76	651.6	5506.55	651.6	5567.15	651.6	5698.96	651.6	5783.54	651.6	5974.58	651.6	6090.9	651.6	6180.41	651.6	6431.68	651.6	6442.86	651.6	6452.67	651.6	6470.84	651.6	6478.04	651.6	6490.99	651.6	6498.57	651.6	6511.01	651.6	6559.86	651.6	6559.01	651.6	6574.28	651.6	6617.3	651.6	6642.58	651.6	6700.93	651.6	6810.06	651.6	6899.7
652.04	5362.04	652.04	5457.42	652.04	5497.48	652.04	5579.06	652.04	5689.64	652.04	5769.09	652.04	5959.01	652.04	6074.38	652.04	6163.77	652.04	6412.14	652.04	6421.89	652.04	6435.4	652.04	6448.53	652.04	6458.9	652.04	6468.83	652.04	6476.35	652.04	6492.38	652.04	6540.48	652.04	6537.71	652.04	6553.02	652.04	6600.64	652.04	6624.65	652.04	6680.43	652.04	6786.31	652.04	6873.83
652.49	5355.58	652.49	5461.08	652.49	5500.12	652.49	5601.99	652.49	5690.25	652.49	5767.29	652.49	5957.52	652.49	6070.78	652.49	6161.71	652.49	6405.96	652.49	6417.94	652.49	6429.92	652.49	6444.56	652.49	6452.45	652.49	6460.29	652.49	6469.82	652.49	6486.1	652.49	6534.74	652.49	6532.6	652.49	6546.49	652.49	6595.81	652.49	6618.42	652.49	6674.96	652.49	6774.75	652.49	6860.38
652.94	5352.84	652.94	5452.65	652.94	5494.15	652.94	5582.44	652.94	5682.69	652.94	5755.2	652.94	5948.97	652.94	6059.66	652.94	6149.67	652.94	6392.9	652.94	6402.85	652.94	6416.77	652.94	6425.35	652.94	6435.02	652.94	6446.14	652.94	6451.55	652.94	6467.88	652.94	6519.91	652.94	6516.83	652.94	6533.02	652.94	6573.83	652.94	6600.08	652.94	6658.55	652.94	6753.81	652.94	6839.85
653.38	5339.06	653.38	5451.57	653.38	5484.82	653.38	5577.71	653.38	5677.19	653.38	5750.73	653.38	5939.79	653.38	6052.52	653.38	6137.75	653.38	6375.95	653.38	6386.1	653.38	6405.04	653.38	6414.98	653.38	6419.38	653.38	6432.16	653.38	6441.16	653.38	6455.17	653.38	6504.92	653.38	6504.61	653.38	6519.69	653.38	6558.98	653.38	6590.44	653.38	6649.95	653.38	6736.15	653.38	6823.74
653.83	5344.58	653.83	5440.71	653.83	5475.89	653.83	5594.93	653.83	5668.17	653.83	5740.09	653.83	5928.12	653.83	6044.17	653.83	6121.85	653.83	6357.3	653.83	6370.7	653.83	6387.73	653.83	6397.83	653.83	6401.48	653.83	6416.87	653.83	6427.31	653.83	6440.45	653.83	6489.38	653.83	6488.18	653.83	6503.98	653.83	6540.23	653.83	6569.67	653.83	6634.77	653.83	6724.04	653.83	6804.71
654.27	5338.74	654.27	5441.37	654.27	5477.24	654.27	5602.82	654.27	5668.27	654.27	5737.46	654.27	5921.4	654.27	6036.69	654.27	6117.22	654.27	6350.15	654.27	6364.31	654.27	6378.56	654.27	6387.89	654.27	6392.28	654.27	6408.98	654.27	6416.99	654.27	6435.31	654.27	6476.13	654.27	6477.22	654.27	6493.59	654.27	6532.4	654.27	6558.02	654.27	6620.26	654.27	6710.48	654.27	6789.37
654.72	5333.48	654.72	5435.91	654.72	5470.32	654.72	5597.74	654.72	5662.99	654.72	5734.14	654.72	5918.25	654.72	6032.52	654.72	6106.71	654.72	6338.59	654.72	6355.97	654.72	6368.6	654.72	6377.74	654.72	6381.98	654.72	6402.65	654.72	6406.63	654.72	6425.35	654.72	6466.84	654.72	6467.13	654.72	6486.12	654.72	6523.1	654.72	6543.2	654.72	6608.8	654.72	6698.76	654.72	6777.11
655.17	5336.38	655.17	5426.25	655.17	5456.42	655.17	5584.1	655.17	5648.45	655.17	5715.11	655.17	5902.69	655.17	6015.9	655.17	6090.93	655.17	6317.88	655.17	6334.67	655.17	6347.91	655.17	6355.96	655.17	6361.4	655.17	6381.02	655.17	6387.85	655.17	6406.23	655.17	6443.01	655.17	6445.61	655.17	6465.61	655.17	6499.29	655.17	6524.65	655.17	6586.43	655.17	6673.13	655.17	6746.22
655.61	5337.52	655.61	5420.54	655.61	5449.03	655.61	5556.36	655.61	5642.56	655.61	5707.1	655.61	5898.05	655.61	6005.28	655.61	6082.13	655.61	6300.6	655.61	6314.2	655.61	6334.47	655.61	6339.46	655.61	6345.05	655.61	6367.89	655.61	6373.22	655.61	6392.94	655.61	6423.9	655.61	6435.64	655.61	6448.62	655.61	6482.03	655.61	6509.1	655.61	6565.62	655.61	6655.13	655.61	6729.68
656.06	5337.75	656.06	5419.3	656.06	5445.91	656.06	5544.89	656.06	5635.11	656.06	5704.99	656.06	5893.47	656.06	5998.89	656.06	6077	656.06	6288.51	656.06	6303.77	656.06	6327.82	656.06	6332.12	656.06	6338.57	656.06	6359.31	656.06	6362.63	656.06	6382.76	656.06	6407.97	656.06	6428.73	656.06	6440.55	656.06	6468.69	656.06	6493.87	656.06	6552.75	656.06	6638.7	656.06	6715.82
656.5	5333	656.5	5421.77	656.5	5441.82	656.5	5524.05	656.5	5630.54	656.5	5701.26	656.5	5888.96	656.5	5991.23	656.5	6069.99	656.5	6279.98	656.5	6296.46	656.5	6320.39	656.5	6325.33	656.5	6328.69	656.5	6351.32	656.5	6353.38	656.5	6369.38	656.5	6400.32	656.5	6415.04	656.5	6430.9	656.5	6456.95	656.5	6485.22	656.5	6541.43	656.5	6626.14	656.5	6701.83
656.95	5332.73	656.95	5408.94	656.95	5428.46	656.95	5491.52	656.95	5617.17	656.95	5685.22	656.95	5873.57	656.95	5973.32	656.95	6052.63	656.95	6262.63	656.95	6279.22	656.95	6299.45	656.95	6309.08	656.95	6311.09	656.95	6327.22	656.95	6333.98	656.95	6352.74	656.95	6379.6	656.95	6393.75	656.95	6409.56	656.95	6435.01	656.95	6469.26	656.95	6518.89	656.95	6600.64	656.95	6675.88
657.39	5330.82	657.39	5394.64	657.39	5415.09	657.39	5493.18	657.39	5600.6	657.39	5673.6	657.39	5858.43	657.39	5955.89	657.39	6034.14	657.39	6237	657.39	6255.02	657.39	6275.84	657.39	6291.69	657.39	6290.84	657.39	6307.34	657.39	6313.64	657.39	6332.5	657.39	6356.32	657.39	6372.44	657.39	6386.23	657.39	6412.54	657.39	6444.68	657.39	6496.3	657.39	6577.63	657.39	6653.49
657.84	5331.62	657.84	5361.88	657.84	5381.7	657.84	5481.75	657.84	5566.05	657.84	5642.87	657.84	5820	657.84	5918.41	657.84	6001.06	657.84	6194.94	657.84	6221.84	657.84	6235.67	657.84	6249.68	657.84	6249.14	657.84	6263.85	657.84	6276.22	657.84	6292.36	657.84	6316.33	657.84	6331.09	657.84	6347.02	657.84	6373.85	657.84	6407.06	657.84	6458.28	657.84	6535.1	657.84	6611.86
658.28	5329.83	658.28	5367.14	658.28	5385.51	658.28	5475.87	658.28	5564.85	658.28	5646.46	658.28	5818.66	658.28	5914.73	658.28	5996.88	658.28	6190.44	658.28	6215	658.28	6233.07	658.28	6241.68	658.28	6246.09	658.28	6259.2	658.28	6272.08	658.28	6285.98	658.28	6311.8	658.28	6322.75	658.28	6338.46	658.28	6364.86	658.28	6399.41	658.28	6450.41	658.28	6529.65	658.28	6606.19
658.73	5336.32	658.73	5362.42	658.73	5376.76	658.73	5456.39	658.73	5557.19	658.73	5634.93	658.73	5803.68	658.73	5899.59	658.73	5985.77	658.73	6175.83	658.73	6203.13	658.73	6218.37	658.73	6225.89	658.73	6235.04	658.73	6244.92	658.73	6258.58	658.73	6274.04	658.73	6296.41	658.73	6309.19	658.73	6323.37	658.73	6354.39	658.73	6384.05	658.73	6431.2	658.73	6513.84	658.73	6587.11
659.18	5339.11	659.18	5357.16	659.18	5374.77	659.18	5439.22	659.18	5551.56	659.18	5630.68	659.18	5792.28	659.18	5892.41	659.18	5983.18	659.18	6164.98	659.18	6193.19	659.18	6207.1	659.18	6213.19	659.18	6220.14	659.18	6231.34	659.18	6245.01	659.18	6263.06	659.18	6284.17	659.18	6293.89	659.18	6310.09	659.18	6342.75	659.18	6371.01	659.18	6416.51	659.18	6492.52	659.18	6574.54
659.62	5331.55	659.62	5353.15	659.62	5372.13	659.62	5432.31	659.62	5551.8	659.62	5629.2	659.62	5781.86	659.62	5880.44	659.62	5974.07	659.62	6159	659.62	6183.03	659.62	6199.09	659.62	6201.83	659.62	6205.05	659.62	6217.7	659.62	6233.89	659.62	6249.17	659.62	6269.79	659.62	6282.95	659.62	6297.73	659.62	6333.19	659.62	6355.03	659.62	6401.89	659.62	6475.06	659.62	6562.75
660.07	5333.22	660.07	5345.37	660.07	5371.1	660.07	5437.77	660.07	5542.74	660.07	5620.73	660.07	5767	660.07	5867.93	660.07	5964.85	660.07	6146.53	660.07	6173.27	660.07	6186.31	660.07	6186.57	660.07	6189.05	660.07	6200.56	660.07	6221.29	660.07	6235.14	660.07	6255.59	660.07	6270.16	660.07	6281.97	660.07	6317.67	660.07	6341.4	660.07	6387.75	660.07	6460.22	660.07	6546
660.51	5331.11	660.51	5355.63	660.51	5379.01	660.51	5457.3	660.51	5552.47	660.51	5627.56	660.51	5768.54	660.51	5870.57	660.51	5964.56	660.51	6150.04	660.51	6177.88	660.51	6182.75	660.51	6182.45	660.51	6194.21	660.51	6198.6	660.51	6221.01	660.51	6231.77	660.51	6254.13	660.51	6267.7	660.51	6283.03	660.51	6316.41	660.51	6340.59	660.51	6380.58	660.51	6460.45	660.51	6547.41
660.96	5327.22	660.96	5357.98	660.96	5383.64	660.96	5462.66	660.96	5553.73	660.96	5627.67	660.96	5769.06	660.96	5867.99	660.96	5959.76	660.96	6144.4	660.96	6171.68	660.96	6176.33	660.96	6179.84	660.96	6189.08	660.96	6192.17	660.96	6215.59	660.96	6220.01	660.96	6241.25	660.96	6255.43	660.96	6274.35	660.96	6308.46	660.96	6334.47	660.96	6371.19	660.96	6457.41	660.96	6540.37
661.4	5325.04	661.4	5350.83	661.4	5375.01	661.4	5472.3	661.4	5541.86	661.4	5620.49	661.4	5755.17	661.4	5851.37	661.4	5946.41	661.4	6126.31	661.4	6157.14	661.4	6158.71	661.4	6166.44	661.4	6171.59	661.4	6175.44	661.4	6201.65	661.4	6202.64	661.4	6218.92	661.4	6241.18	661.4	6255.25	661.4	6288.46	661.4	6316.63	661.4	6352.23	661.4	6438.9	661.4	6522.61
661.85	5318.41	661.85	5353.9	661.85	5380.56	661.85	5457.53	661.85	5542.29	661.85	5618.33	661.85	5752.81	661.85	5846.45	661.85	5941.83	661.85	6124.66	661.85	6150.4	661.85	6149.57	661.85	6158.39	661.85	6164.34	661.85	6166.11	661.85	6199.03	661.85	6197.37	661.85	6212.47	661.85	6239.45	661.85	6248.17	661.85	6281.23	661.85	6311.78	661.85	6341.13	661.85	6430.57	661.85	6512.71
662.29	5312.93	662.29	5377.89	662.29	5401.55	662.29	5456.42	662.29	5561.95	662.29	5636.36	662.29	5766.42	662.29	5867.08	662.29	5957.24	662.29	6140.76	662.29	6165.91	662.29	6161.95	662.29	6168.87	662.29	6178.8	662.29	6173.97	662.29	6213.81	662.29	6210.44	662.29	6225.64	662.29	6251.71	662.29	6262.31	662.29	6293.64	662.29	6326.09	662.29	6351.78	662.29	6444.31	662.29	6522.22
662.74	5314.37	662.74	5385.48	662.74	5409.07	662.74	5480.92	662.74	5566.81	662.74	5645.48	662.74	5770.19	662.74	5872.02	662.74	5959.47	662.74	6137.92	662.74	6164.2	662.74	6156.87	662.74	6165.51	662.74	6177.67	662.74	6172.93	662.74	6210.59	662.74	6207.85	662.74	6225.62	662.74	6245.88	662.74	6259.57	662.74	6289.05	662.74	6324.64	662.74	6348.97	662.74	6440.63	662.74	6513.09
663.18	5311.51	663.18	5393.55	663.18	5416.63	663.18	5493.83	663.18	5574.32	663.18	5648.36	663.18	5778.27	663.18	5877.11	663.18	5964.63	663.18	6140.06	663.18	6162.18	663.18	6156.12	663.18	6162.47	663.18	6177.6	663.18	6171.35	663.18	6213.26	663.18	6208.79	663.18	6227.15	663.18	6247.36	663.18	6258.96	663.18	6288.11	663.18	6327.94	663.18	6348.36	663.18	6439.04	663.18	6511.75
663.63	5309.88	663.63	5385.55	663.63	5415.93	663.63	5488.93	663.63	5571.07	663.63	5638.44	663.63	5771.41	663.63	5866.79	663.63	5954.65	663.63	6126.4	663.63	6150.65	663.63	6141.77	663.63	6149.74	663.63	6165.14	663.63	6160.03	663.63	6200.58	663.63	6197.75	663.63	6216.78	663.63	6234.2	663.63	6245.9	663.63	6278.68	663.63	6313.26	663.63	6332.25	663.63	6423.22	663.63	6494.15
664.07	5316.38	664.07	5381.79	664.07	5416.44	664.07	5493.63	664.07	5564.91	664.07	5629.96	664.07	5766.91	664.07	5862.36	664.07	5950.47	664.07	6114.25	664.07	6143.37	664.07	6134.37	664.07	6139.1	664.07	6162.76	664.07	6150.02	664.07	6192.02	664.07	6189.21	664.07	6211.14	664.07	6222.81	664.07	6234.8	664.07	6267.82	664.07	6305.19	664.07	6328.1	664.07	6412.82	664.07	6482.08
664.52	5308.48	664.52	5382.7	664.52	5420.87	664.52	5501.14	664.52	5567.83	664.52	5631.03	664.52	5768.53	664.52	5859.75	664.52	5945.36	664.52	6109.89	664.52	6133.45	664.52	6127.02	664.52	6131.24	664.52	6155.11	664.52	6142.03	664.52	6183.52	664.52	6183.82	664.52	6205.05	664.52	6216.02	664.52	6229.27	664.52	6261.06	664.52	6304.11	664.52	6323.64	664.52	6404.95	664.52	6472.19
664.97	5309.31	664.97	5386.25	664.97	5420.24	664.97	5493.63	664.97	5564.2	664.97	5626.03	664.97	5762.44	664.97	5853.34	664.97	5934.97	664.97	6101.51	664.97	6122.82	664.97	6116.03	664.97	6119.13	664.97	6146.27	664.97	6131.1	664.97	6171.29	664.97	6176.03	664.97	6196.16	664.97	6206.31	664.97	6220.04	664.97	6254.68	664.97	6296.57	664.97	6314.97	664.97	6395.01	664.97	6462.08
665.41	5312.44	665.41	5378.48	665.41	5412.71	665.41	5508.42	665.41	5555.94	665.41	5612.23	665.41	5744.69	665.41	5841.76	665.41	5919.2	665.41	6084.47	665.41	6103.22	665.41	6097.98	665.41	6097.67	665.41	6129.49	665.41	6114.64	665.41	6154.07	665.41	6159.02	665.41	6177.48	665.41	6191.06	665.41	6203.64	665.41	6241.59	665.41	6277.27	665.41	6299.74	665.41	6376.96	665.41	6438.2
665.86	5311.58	665.86	5385.97	665.86	5418.35	665.86	5485.42	665.86	5557.27	665.86	5614.31	665.86	5749.99	665.86	5842.87	665.86	5920.65	665.86	6080.35	665.86	6100.43	665.86	6093.51	665.86	6096.31	665.86	6124.91	665.86	6116.61	665.86	6151.62	665.86	6153.36	665.86	6176.71	665.86	6188.74	665.86	6199.08	665.86	6235.76	665.86	6272.55	665.86	6298.85	665.86	6377.17	665.86	6433.33
666.3	5312.07	666.3	5379.4	666.3	5410.7	666.3	5493.31	666.3	5553.85	666.3	5603.29	666.3	5743.44	666.3	5834.65	666.3	5906.88	666.3	6067.41	666.3	6084.63	666.3	6076.63	666.3	6085.94	666.3	6112.33	666.3	6106.48	666.3	6136.93	666.3	6136.55	666.3	6164.12	666.3	6171.58	666.3	6186.27	666.3	6220.18	666.3	6259.52	666.3	6286.87	666.3	6363.77	666.3	6418.67
666.75	5329.6	666.75	5387.09	666.75	5414.78	666.75	5483.18	666.75	5556.13	666.75	5604.52	666.75	5743.45	666.75	5835.1	666.75	5904.02	666.75	6061.71	666.75	6076.05	666.75	6071.9	666.75	6083.95	666.75	6107.33	666.75	6099.49	666.75	6131.44	666.75	6130.66	666.75	6163.08	666.75	6162.49	666.75	6182.65	666.75	6219.54	666.75	6257.9	666.75	6283.5	666.75	6362.12	666.75	6415.16
667.19	5337.04	667.19	5382.79	667.19	5415.86	667.19	5464.6	667.19	5548.06	667.19	5594.2	667.19	5737.51	667.19	5829.29	667.19	5894.72	667.19	6053.3	667.19	6065	667.19	6062.77	667.19	6077.23	667.19	6098.37	667.19	6090.64	667.19	6119.61	667.19	6119.1	667.19	6153.12	667.19	6153.61	667.19	6171.88	667.19	6210.06	667.19	6242.16	667.19	6271.79	667.19	6355.98	667.19	6402.19
667.64	5334.87	667.64	5385.96	667.64	5416.46	667.64	5444.29	667.64	5546.16	667.64	5588.02	667.64	5733.66	667.64	5819.14	667.64	5886.2	667.64	6045	667.64	6056.28	667.64	6051.32	667.64	6067.9	667.64	6088.79	667.64	6082.75	667.64	6106.41	667.64	6109.67	667.64	6142.47	667.64	6146.7	667.64	6160.37	667.64	6197.36	667.64	6228.21	667.64	6260.74	667.64	6339.56	667.64	6392.3
668.08	5330.45	668.08	5373.58	668.08	5404.36	668.08	5443.33	668.08	5532.95	668.08	5575.54	668.08	5724.3	668.08	5807.23	668.08	5871.05	668.08	6028.5	668.08	6039.56	668.08	6033.22	668.08	6054.27	668.08	6070.59	668.08	6067.41	668.08	6087.67	668.08	6090.7	668.08	6127.42	668.08	6130.03	668.08	6142.54	668.08	6180.03	668.08	6213.15	668.08	6245.76	668.08	6318.36	668.08	6368
668.53	5319.51	668.53	5381.55	668.53	5408.64	668.53	5430.86	668.53	5533.6	668.53	5575.82	668.53	5726.83	668.53	5806.75	668.53	5871.99	668.53	6028.7	668.53	6035.62	668.53	6028.31	668.53	6051.07	668.53	6071.2	668.53	6066.36	668.53	6083.16	668.53	6091.58	668.53	6125.42	668.53	6127.92	668.53	6142.18	668.53	6177.22	668.53	6212.25	668.53	6241.32	668.53	6312.4	668.53	6365.55
668.97	5326.72	668.97	5359.58	668.97	5386.57	668.97	5430.29	668.97	5513.34	668.97	5555.31	668.97	5700.17	668.97	5782.03	668.97	5844.11	668.97	6000.3	668.97	6008.74	668.97	6004.36	668.97	6022.95	668.97	6044.08	668.97	6039.04	668.97	6051.91	668.97	6067.85	668.97	6097.97	668.97	6101.12	668.97	6109.99	668.97	6148.09	668.97	6180.02	668.97	6208.01	668.97	6277.29	668.97	6337.29
669.42	5332.69	669.42	5350.13	669.42	5379.49	669.42	5449.2	669.42	5502.09	669.42	5546.7	669.42	5687.14	669.42	5766.19	669.42	5829.53	669.42	5984.87	669.42	5997.76	669.42	5990.98	669.42	6012.71	669.42	6033.27	669.42	6024.37	669.42	6034.39	669.42	6050.89	669.42	6090.06	669.42	6082.68	669.42	6098.04	669.42	6128.45	669.42	6163.65	669.42	6194.11	669.42	6258.68	669.42	6318.72
669.86	5332.69	669.86	5360.1	669.86	5379.51	669.86	5448.65	669.86	5505.08	669.86	5549.89	669.86	5688.09	669.86	5767.08	669.86	5830.85	669.86	5987.61	669.86	5998.31	669.86	5988.93	669.86	6011.51	669.86	6028.48	669.86	6023	669.86	6030.64	669.86	6048.63	669.86	6089.66	669.86	6078.29	669.86	6094.21	669.86	6127.11	669.86	6164.3	669.86	6193.17	669.86	6253.98	669.86	6316.52
670.31	5340.54	670.31	5354.33	670.31	5371.65	670.31	5435.64	670.31	5498.75	670.31	5544.65	670.31	5681.24	670.31	5757.58	670.31	5820.24	670.31	5975.02	670.31	5987.52	670.31	5973.3	670.31	5997.91	670.31	6012.39	670.31	6008.76	670.31	6014.69	670.31	6042.61	670.31	6078.47	670.31	6068.67	670.31	6082.77	670.31	6110.54	670.31	6155.19	670.31	6178.07	670.31	6235.45	670.31	6300.6
670.75	5338.77	670.75	5351.11	670.75	5364.77	670.75	5428.17	670.75	5490.64	670.75	5540.21	670.75	5673.41	670.75	5748.03	670.75	5812.31	670.75	5963.82	670.75	5975.46	670.75	5967.53	670.75	5987.2	670.75	6003.99	670.75	5998.15	670.75	6003.45	670.75	6033.66	670.75	6069.49	670.75	6058.27	670.75	6076.51	670.75	6102.75	670.75	6139.39	670.75	6169.01	670.75	6219.94	670.75	6294.2
671.19	5345.62	671.19	5355.79	671.19	5364.84	671.19	5424.23	671.19	5492.13	671.19	5543.86	671.19	5672.9	671.19	5744.34	671.19	5814.78	671.19	5964.61	671.19	5975.19	671.19	5967.7	671.19	5985	671.19	5997.6	671.19	5998.3	671.19	6000.31	671.19	6031.86	671.19	6068.84	671.19	6053.5	671.19	6073.36	671.19	6098.56	671.19	6135.75	671.19	6165.05	671.19	6212.2	671.19	6287.65
671.64	5349.09	671.64	5376.56	671.64	5384.97	671.64	5430.97	671.64	5510.53	671.64	5562.19	671.64	5688.16	671.64	5755.27	671.64	5829.57	671.64	5979.45	671.64	5988.42	671.64	5985.15	671.64	5997.81	671.64	6011.93	671.64	6020.26	671.64	6012.12	671.64	6045.9	671.64	6085.33	671.64	6064.89	671.64	6086.9	671.64	6110.43	671.64	6145.86	671.64	6177.54	671.64	6223.26	671.64	6302.03
672.08	5351.43	672.08	5372.51	672.08	5376.99	672.08	5444.1	672.08	5503.37	672.08	5555.54	672.08	5675.54	672.08	5742.05	672.08	5822.66	672.08	5964.07	672.08	5976.76	672.08	5975.17	672.08	5987.85	672.08	5998.17	672.08	6011.4	672.08	6001.72	672.08	6039.01	672.08	6070.56	672.08	6053.74	672.08	6076.12	672.08	6099.71	672.08	6130.29	672.08	6162.49	672.08	6202.94	672.08	6288.42
672.53	5348.09	672.53	5357.93	672.53	5367.5	672.53	5434.15	672.53	5490.56	672.53	5540.59	672.53	5660.74	672.53	5724.91	672.53	5808.22	672.53	5944.79	672.53	5957.62	672.53	5956.83	672.53	5970.38	672.53	5977.08	672.53	5991.52	672.53	5985.81	672.53	6019.37	672.53	6051.25	672.53	6034.37	672.53	6055.76	672.53	6077.22	672.53	6107.07	672.53	6141.47	672.53	6179.61	672.53	6269.54
672.97	5345.93	672.97	5337.61	672.97	5346.16	672.97	5443.35	672.97	5467.16	672.97	5520.68	672.97	5634.71	672.97	5696.52	672.97	5778.32	672.97	5919.87	672.97	5930.8	672.97	5929.93	672.97	5945.39	672.97	5950.65	672.97	5965.28	672.97	5956.74	672.97	5992.72	672.97	6022.84	672.97	6008.82	672.97	6023.61	672.97	6047.95	672.97	6074.79	672.97	6114.4	672.97	6151.61	672.97	6241.81
673.42	5339.63	673.42	5354.9	673.42	5365.15	673.42	5459.58	673.42	5483.59	673.42	5538.27	673.42	5652.68	673.42	5712.43	673.42	5792.47	673.42	5933.96	673.42	5944.24	673.42	5945.03	673.42	5959.8	673.42	5966.92	673.42	5975.63	673.42	5970.71	673.42	6008.21	673.42	6036.19	673.42	6022.49	673.42	6036.91	673.42	6059.66	673.42	6085.76	673.42	6123.22	673.42	6165.33	673.42	6248.45
673.86	5332.29	673.86	5372.51	673.86	5381.29	673.86	5459.13	673.86	5501.16	673.86	5553.76	673.86	5665.51	673.86	5722.56	673.86	5807.09	673.86	5942.84	673.86	5956.54	673.86	5957.44	673.86	5969.71	673.86	5980.59	673.86	5987.45	673.86	5984.4	673.86	6019.45	673.86	6043.02	673.86	6032.78	673.86	6049.42	673.86	6071.95	673.86	6095.63	673.86	6131.14	673.86	6176.48	673.86	6263.04
674.31	5336.41	674.31	5371.43	674.31	5380.56	674.31	5462.89	674.31	5499.34	674.31	5556.3	674.31	5660.8	674.31	5717.56	674.31	5801.91	674.31	5935.54	674.31	5949.8	674.31	5957.57	674.31	5963.16	674.31	5970.84	674.31	5979.44	674.31	5977.16	674.31	6016.05	674.31	6035.14	674.31	6030.09	674.31	6044.12	674.31	6065.25	674.31	6086.43	674.31	6122.97	674.31	6165.52	674.31	6251.04
674.75	5335.31	674.75	5379.66	674.75	5383.55	674.75	5432.22	674.75	5505.78	674.75	5564.24	674.75	5667.3	674.75	5716.91	674.75	5807.47	674.75	5935.97	674.75	5953.06	674.75	5963.83	674.75	5963.1	674.75	5972.65	674.75	5981.65	674.75	5979.7	674.75	6022.49	674.75	6035.94	674.75	6035.71	674.75	6046.7	674.75	6063.81	674.75	6088.19	674.75	6123.22	674.75	6162.82	674.75	6249.05
675.2	5337.46	675.2	5386.06	675.2	5386.98	675.2	5418.35	675.2	5509.45	675.2	5565.25	675.2	5666.45	675.2	5720.09	675.2	5808.05	675.2	5935.02	675.2	5953.94	675.2	5966.09	675.2	5963.8	675.2	5973.3	675.2	5976.25	675.2	5982.92	675.2	6022.1	675.2	6034.93	675.2	6035.15	675.2	6051.09	675.2	6060.19	675.2	6088.35	675.2	6120.49	675.2	6156.65	675.2	6244.5
675.64	5336.94	675.64	5401.18	675.64	5397.44	675.64	5435.72	675.64	5523.14	675.64	5578.97	675.64	5679.99	675.64	5731.64	675.64	5820.41	675.64	5941.54	675.64	5964.84	675.64	5977.9	675.64	5973.85	675.64	5984.74	675.64	5985.47	675.64	5993.37	675.64	6031.39	675.64	6042.97	675.64	6042.59	675.64	6063.09	675.64	6071.84	675.64	6099.83	675.64	6127.72	675.64	6167.28	675.64	6250.86
676.09	5345.12	676.09	5407.26	676.09	5399.84	676.09	5436.62	676.09	5523.67	676.09	5585.51	676.09	5686.23	676.09	5731.59	676.09	5823.74	676.09	5939.47	676.09	5961.5	676.09	5978.44	676.09	5971.47	676.09	5986.82	676.09	5987.06	676.09	5992.71	676.09	6029.51	676.09	6042.92	676.09	6040.84	676.09	6061.02	676.09	6073.48	676.09	6096.53	676.09	6128.35	676.09	6166.68	676.09	6243.75
676.53	5338.9	676.53	5414.97	676.53	5410.77	676.53	5438.52	676.53	5531.38	676.53	5592.22	676.53	5692.18	676.53	5737.13	676.53	5828.86	676.53	5945.08	676.53	5968.51	676.53	5984.57	676.53	5974.69	676.53	5989.6	676.53	5993.04	676.53	5999.74	676.53	6035.83	676.53	6045.55	676.53	6043.94	676.53	6067.99	676.53	6081.51	676.53	6100.52	676.53	6132.14	676.53	6173.15	676.53	6246.9
676.97	5339.08	676.97	5403.56	676.97	5400.46	676.97	5467.05	676.97	5514.89	676.97	5577.82	676.97	5676.58	676.97	5720.3	676.97	5808.12	676.97	5925.75	676.97	5953.43	676.97	5968.48	676.97	5957.01	676.97	5974.94	676.97	5976.56	676.97	5976.41	676.97	6019.8	676.97	6022.33	676.97	6025.03	676.97	6051.3	676.97	6063.18	676.97	6081.07	676.97	6113.05	676.97	6154.52	676.97	6228.55
677.42	5334.22	677.42	5403.78	677.42	5395.95	677.42	5461.09	677.42	5511.06	677.42	5572.3	677.42	5670.67	677.42	5714.46	677.42	5802.45	677.42	5919.48	677.42	5940.95	677.42	5962.29	677.42	5944.77	677.42	5965.83	677.42	5964.4	677.42	5972.06	677.42	6011.61	677.42	6012.23	677.42	6014.39	677.42	6039.65	677.42	6052.4	677.42	6075.45	677.42	6106.57	677.42	6145.67	677.42	6215.12
677.86	5342.24	677.86	5400.52	677.86	5389.28	677.86	5493.89	677.86	5507.26	677.86	5568.26	677.86	5666.27	677.86	5705.67	677.86	5785.86	677.86	5911.03	677.86	5932.15	677.86	5950.5	677.86	5931.3	677.86	5953.09	677.86	5953.84	677.86	5954.74	677.86	5999.37	677.86	5994.8	677.86	6003.58	677.86	6029.33	677.86	6039.24	677.86	6065.95	677.86	6096.32	677.86	6134.22	677.86	6201.58
678.31	5351.49	678.31	5384.93	678.31	5368.81	678.31	5492.55	678.31	5488.52	678.31	5546.22	678.31	5647.39	678.31	5680.86	678.31	5762.56	678.31	5888.09	678.31	5907.39	678.31	5926.37	678.31	5908.17	678.31	5928.27	678.31	5929.22	678.31	5934.82	678.31	5972.44	678.31	5970.21	678.31	5980.68	678.31	6004.94	678.31	6013.89	678.31	6043.37	678.31	6074.31	678.31	6111.47	678.31	6173.25
678.75	5356.14	678.75	5391.18	678.75	5377.18	678.75	5492.19	678.75	5494.68	678.75	5549.94	678.75	5651.12	678.75	5686.07	678.75	5764.76	678.75	5891.23	678.75	5905.52	678.75	5927.31	678.75	5909.64	678.75	5929.93	678.75	5932.69	678.75	5937.75	678.75	5968.22	678.75	5968.56	678.75	5982.9	678.75	6006.14	678.75	6015.27	678.75	6043.16	678.75	6075.31	678.75	6110.45	678.75	6169.06
679.2	5351.83	679.2	5401.02	679.2	5386.45	679.2	5479.76	679.2	5500.46	679.2	5555.51	679.2	5660.04	679.2	5687.7	679.2	5768.26	679.2	5894.59	679.2	5906.24	679.2	5929.78	679.2	5915.51	679.2	5931.72	679.2	5933.53	679.2	5939.62	679.2	5967.2	679.2	5968.03	679.2	5982.25	679.2	6006.32	679.2	6018.08	679.2	6042.78	679.2	6076.5	679.2	6113.59	679.2	6165.29
679.64	5353.62	679.64	5399.1	679.64	5387.33	679.64	5466.47	679.64	5502.31	679.64	5551.28	679.64	5656.01	679.64	5681.53	679.64	5762.2	679.64	5892.43	679.64	5901.1	679.64	5924.78	679.64	5908.69	679.64	5929.04	679.64	5923.73	679.64	5933.8	679.64	5957.63	679.64	5960.58	679.64	5975.82	679.64	5997.45	679.64	6012.31	679.64	6036.71	679.64	6069.16	679.64	6104.89	679.64	6154.11
680.08	5350.64	680.08	5407.18	680.08	5396.95	680.08	5444.08	680.08	5505.09	680.08	5554.25	680.08	5657.85	680.08	5687.97	680.08	5762.71	680.08	5894.17	680.08	5899.28	680.08	5925.68	680.08	5905.81	680.08	5929.09	680.08	5922.59	680.08	5931.06	680.08	5956.08	680.08	5959.46	680.08	5974.42	680.08	5994.44	680.08	6014.76	680.08	6035.04	680.08	6068.34	680.08	6105.19	680.08	6147.69
680.53	5351.68	680.53	5396	680.53	5390.73	680.53	5428.36	680.53	5493.68	680.53	5546.15	680.53	5646.1	680.53	5674.55	680.53	5749.21	680.53	5879.95	680.53	5888.68	680.53	5907.92	680.53	5891.21	680.53	5918.46	680.53	5911.45	680.53	5919.88	680.53	5942.54	680.53	5941.37	680.53	5965	680.53	5976.53	680.53	6001.15	680.53	6017.9	680.53	6054.85	680.53	6084.98	680.53	6125.98
680.97	5352.72	680.97	5390.23	680.97	5381.4	680.97	5443.49	680.97	5491.01	680.97	5536.83	680.97	5636.97	680.97	5665.29	680.97	5737	680.97	5869.1	680.97	5878.5	680.97	5891.95	680.97	5875.06	680.97	5904.43	680.97	5897.34	680.97	5905.62	680.97	5930.55	680.97	5925.27	680.97	5953.4	680.97	5965.03	680.97	5983.82	680.97	6000.08	680.97	6039.75	680.97	6068.91	680.97	6108.99
681.42	5343.52	681.42	5385.11	681.42	5379.73	681.42	5425.7	681.42	5489.71	681.42	5535.2	681.42	5633.15	681.42	5662.95	681.42	5731.88	681.42	5865.85	681.42	5872.51	681.42	5884.45	681.42	5869.77	681.42	5897.56	681.42	5893.38	681.42	5896.58	681.42	5927.12	681.42	5921.83	681.42	5945.05	681.42	5958.4	681.42	5976.65	681.42	5995.22	681.42	6031.17	681.42	6063.13	681.42	6095.39
681.86	5341.76	681.86	5375.89	681.86	5370.47	681.86	5426.9	681.86	5483.11	681.86	5525.11	681.86	5621.1	681.86	5654.14	681.86	5717.13	681.86	5854.82	681.86	5856.61	681.86	5869.26	681.86	5850.11	681.86	5886	681.86	5879.19	681.86	5880.91	681.86	5914.93	681.86	5909.72	681.86	5931.72	681.86	5942.56	681.86	5957.68	681.86	5976.14	681.86	6013.15	681.86	6047.16	681.86	6081.35
682.31	5331.84	682.31	5371.64	682.31	5367.53	682.31	5428.7	682.31	5485.08	682.31	5523.6	682.31	5616.46	682.31	5650.02	682.31	5711.38	682.31	5844.81	682.31	5851.27	682.31	5861.57	682.31	5841.06	682.31	5876.61	682.31	5870.66	682.31	5872.67	682.31	5902.7	682.31	5901.87	682.31	5926.28	682.31	5930.98	682.31	5946.2	682.31	5966.26	682.31	6001.88	682.31	6036.27	682.31	6067.74
682.75	5326.39	682.75	5379.07	682.75	5376.35	682.75	5405.75	682.75	5488.43	682.75	5530.89	682.75	5624.64	682.75	5657.58	682.75	5718.46	682.75	5848.68	682.75	5857.47	682.75	5862.87	682.75	5842.73	682.75	5878.05	682.75	5873.14	682.75	5874.41	682.75	5902.27	682.75	5905.39	682.75	5928.09	682.75	5933.26	682.75	5948.83	682.75	5967.34	682.75	6006.21	682.75	6040.84	682.75	6068.66
683.19	5324.65	683.19	5394.04	683.19	5385.42	683.19	5380.3	683.19	5497.54	683.19	5541.08	683.19	5633.22	683.19	5669.41	683.19	5728.14	683.19	5860.51	683.19	5864.48	683.19	5866.44	683.19	5846.34	683.19	5880.8	683.19	5880.42	683.19	5879.14	683.19	5908.6	683.19	5910.75	683.19	5936.11	683.19	5938.99	683.19	5956.69	683.19	5972.34	683.19	6012.75	683.19	6042.66	683.19	6071.36
683.64	5330.87	683.64	5375.02	683.64	5370.62	683.64	5380.2	683.64	5480.87	683.64	5521.53	683.64	5612.79	683.64	5648.25	683.64	5706.32	683.64	5836.93	683.64	5838.35	683.64	5843.05	683.64	5823.78	683.64	5854.19	683.64	5853.35	683.64	5854.23	683.64	5885.89	683.64	5889.62	683.64	5910.99	683.64	5916.91	683.64	5928.53	683.64	5948.38	683.64	5988.16	683.64	6017.53	683.64	6045.69
684.08	5327.81	684.08	5371.3	684.08	5367.05	684.08	5375.79	684.08	5478.38	684.08	5513.46	684.08	5605.85	684.08	5641.82	684.08	5699.99	684.08	5827.6	684.08	5830.5	684.08	5837.26	684.08	5815.98	684.08	5845.12	684.08	5846.05	684.08	5846.33	684.08	5874.61	684.08	5883.33	684.08	5899.32	684.08	5906.77	684.08	5921.32	684.08	5932.04	684.08	5978.29	684.08	6009.2	684.08	6037.11
684.53	5332.41	684.53	5366.67	684.53	5360.91	684.53	5418.73	684.53	5472.72	684.53	5506.21	684.53	5599.06	684.53	5631.39	684.53	5694.55	684.53	5816.08	684.53	5817.19	684.53	5821.19	684.53	5806.52	684.53	5828.56	684.53	5835.67	684.53	5832.8	684.53	5865.53	684.53	5872.85	684.53	5885.53	684.53	5892.93	684.53	5912.02	684.53	5916.98	684.53	5964.1	684.53	5998.68	684.53	6023.59
684.97	5330.86	684.97	5359.67	684.97	5355.72	684.97	5416.6	684.97	5463.27	684.97	5499.39	684.97	5586.33	684.97	5620.15	684.97	5684.83	684.97	5805.66	684.97	5801.52	684.97	5810.83	684.97	5794.16	684.97	5817.2	684.97	5824.1	684.97	5819.86	684.97	5854.67	684.97	5862.64	684.97	5872.52	684.97	5878.1	684.97	5898.7	684.97	5901.79	684.97	5947.5	684.97	5986.75	684.97	6014.01
685.41	5327.71	685.41	5349.85	685.41	5346.86	685.41	5424.21	685.41	5452.71	685.41	5488.73	685.41	5573.2	685.41	5606.42	685.41	5671.74	685.41	5785.32	685.41	5783.7	685.41	5796.17	685.41	5779.03	685.41	5804.23	685.41	5806.36	685.41	5808.37	685.41	5844.11	685.41	5847.82	685.41	5858.82	685.41	5860.05	685.41	5882.03	685.41	5884.89	685.41	5927.37	685.41	5969.8	685.41	5994.92
685.86	5325.13	685.86	5341.82	685.86	5341.29	685.86	5424.45	685.86	5444.7	685.86	5475.77	685.86	5563.94	685.86	5596.05	685.86	5655.88	685.86	5768.9	685.86	5770.01	685.86	5781.17	685.86	5771.54	685.86	5790.74	685.86	5790.02	685.86	5795.16	685.86	5834.34	685.86	5834.12	685.86	5846.31	685.86	5845.54	685.86	5867.23	685.86	5870.74	685.86	5914.17	685.86	5955.6	685.86	5981.01
686.3	5318.77	686.3	5341.32	686.3	5338.98	686.3	5416.65	686.3	5438.67	686.3	5473.77	686.3	5554.14	686.3	5595.23	686.3	5651.16	686.3	5763.69	686.3	5762.48	686.3	5773.28	686.3	5766.91	686.3	5784.93	686.3	5783.21	686.3	5787.61	686.3	5832.93	686.3	5832.57	686.3	5839.67	686.3	5839.95	686.3	5863.95	686.3	5863.22	686.3	5907.7	686.3	5951.02	686.3	5974.37
686.75	5312.96	686.75	5350.64	686.75	5347.64	686.75	5422.94	686.75	5448.93	686.75	5481.79	686.75	5561.66	686.75	5601.66	686.75	5662.29	686.75	5766.86	686.75	5767.11	686.75	5779.13	686.75	5774.65	686.75	5790.44	686.75	5786.36	686.75	5794.64	686.75	5839.51	686.75	5837.7	686.75	5845.51	686.75	5846.48	686.75	5872.03	686.75	5866.73	686.75	5910.13	686.75	5952.63	686.75	5977.95
687.19	5324.53	687.19	5349.81	687.19	5346.68	687.19	5412.91	687.19	5440.01	687.19	5474.41	687.19	5550.26	687.19	5596.48	687.19	5656.64	687.19	5752.4	687.19	5755.96	687.19	5769.83	687.19	5766.96	687.19	5779.52	687.19	5777.96	687.19	5788.23	687.19	5830.59	687.19	5829.91	687.19	5835.73	687.19	5839.04	687.19	5862.72	687.19	5856.49	687.19	5902.07	687.19	5943.91	687.19	5971.13
687.63	5322.98	687.63	5345.72	687.63	5338.18	687.63	5404.03	687.63	5430.23	687.63	5469.38	687.63	5541.31	687.63	5587.61	687.63	5646.29	687.63	5737.46	687.63	5743.48	687.63	5760.04	687.63	5761.68	687.63	5770.39	687.63	5766.03	687.63	5775.58	687.63	5819.95	687.63	5820.89	687.63	5822.16	687.63	5828.25	687.63	5846.14	687.63	5845.9	687.63	5889.09	687.63	5929.47	687.63	5958.11
688.08	5316.45	688.08	5354.2	688.08	5345.96	688.08	5384.54	688.08	5437.75	688.08	5473.29	688.08	5549.62	688.08	5594.83	688.08	5657.23	688.08	5741.15	688.08	5748.22	688.08	5762.99	688.08	5770.94	688.08	5777.27	688.08	5772.45	688.08	5784.77	688.08	5824.2	688.08	5827.65	688.08	5823.63	688.08	5834.11	688.08	5850.74	688.08	5856.58	688.08	5893.9	688.08	5935.64	688.08	5970.23
688.52	5311.96	688.52	5348.95	688.52	5342.16	688.52	5366.87	688.52	5432.72	688.52	5471.09	688.52	5543.02	688.52	5591.08	688.52	5651.61	688.52	5732.4	688.52	5740.59	688.52	5752.9	688.52	5763.82	688.52	5768.27	688.52	5763.25	688.52	5777.02	688.52	5815.85	688.52	5818.3	688.52	5813.42	688.52	5830.17	688.52	5842.62	688.52	5850.9	688.52	5885.96	688.52	5928.46	688.52	5960.6
688.96	5310.86	688.96	5363.42	688.96	5357.45	688.96	5343.35	688.96	5447.84	688.96	5485.25	688.96	5561.65	688.96	5602.61	688.96	5663.78	688.96	5747.93	688.96	5749.78	688.96	5766.08	688.96	5774.12	688.96	5780.26	688.96	5775.18	688.96	5786.4	688.96	5829.12	688.96	5829.31	688.96	5823.48	688.96	5841.05	688.96	5858.52	688.96	5864.63	688.96	5897.58	688.96	5943.27	688.96	5974.49
689.41	5309.81	689.41	5356.43	689.41	5351.86	689.41	5335.53	689.41	5438.83	689.41	5481.34	689.41	5551.29	689.41	5594.12	689.41	5655.64	689.41	5736.78	689.41	5740.65	689.41	5754.29	689.41	5762.74	689.41	5768.86	689.41	5761.39	689.41	5775.77	689.41	5822.1	689.41	5817.62	689.41	5809.98	689.41	5829.63	689.41	5842.91	689.41	5855.18	689.41	5886.15	689.41	5932.03	689.41	5965.52
689.85	5308.82	689.85	5350.84	689.85	5347.19	689.85	5343.68	689.85	5433.56	689.85	5470.11	689.85	5543.98	689.85	5589.33	689.85	5647.02	689.85	5731.08	689.85	5734.89	689.85	5743.6	689.85	5757.42	689.85	5758.36	689.85	5754.03	689.85	5768.06	689.85	5811.1	689.85	5807.78	689.85	5802.38	689.85	5823.79	689.85	5829.45	689.85	5850.4	689.85	5876.37	689.85	5925.86	689.85	5957.35
690.3	5307.89	690.3	5341.38	690.3	5336.21	690.3	5343.31	690.3	5422.76	690.3	5460.41	690.3	5534.68	690.3	5578.82	690.3	5632.34	690.3	5718.35	690.3	5721.13	690.3	5728.53	690.3	5746.49	690.3	5745.91	690.3	5736.97	690.3	5752.97	690.3	5796.46	690.3	5787.87	690.3	5790.13	690.3	5810.5	690.3	5808.4	690.3	5835.57	690.3	5860.48	690.3	5913.08	690.3	5942.34
690.74	5307.02	690.74	5331.93	690.74	5328.03	690.74	5350.65	690.74	5409.73	690.74	5450.08	690.74	5522.43	690.74	5565.17	690.74	5621.84	690.74	5703.5	690.74	5705.63	690.74	5709.96	690.74	5729.21	690.74	5729.48	690.74	5717.42	690.74	5742.42	690.74	5780.63	690.74	5771.51	690.74	5773.42	690.74	5791.31	690.74	5792.8	690.74	5823.48	690.74	5846.55	690.74	5896.74	690.74	5921.83
691.18	5306.21	691.18	5328.71	691.18	5325.55	691.18	5362.98	691.18	5406.64	691.18	5449.41	691.18	5520.71	691.18	5557.01	691.18	5613.28	691.18	5701.49	691.18	5697.53	691.18	5701.66	691.18	5725.9	691.18	5724.05	691.18	5716.39	691.18	5733.45	691.18	5773.36	691.18	5762.16	691.18	5768.71	691.18	5784.8	691.18	5785.2	691.18	5819.35	691.18	5840.98	691.18	5890.89	691.18	5917.59
691.63	5305.46	691.63	5335.22	691.63	5332.82	691.63	5361.55	691.63	5408.26	691.63	5453.57	691.63	5524.06	691.63	5559.03	691.63	5615.99	691.63	5706.86	691.63	5696.95	691.63	5706.55	691.63	5730.73	691.63	5723.77	691.63	5719.28	691.63	5741.38	691.63	5772.26	691.63	5760.66	691.63	5771.35	691.63	5785.45	691.63	5788.78	691.63	5825.14	691.63	5841.23	691.63	5889.7	691.63	5918.47
692.07	5304.76	692.07	5339.07	692.07	5338.1	692.07	5369.94	692.07	5411.12	692.07	5455.73	692.07	5523.18	692.07	5562.35	692.07	5617.28	692.07	5711.83	692.07	5697.7	692.07	5709.99	692.07	5732.31	692.07	5723.38	692.07	5721.38	692.07	5740.84	692.07	5766.89	692.07	5757.14	692.07	5770.09	692.07	5785.8	692.07	5793.9	692.07	5823.71	692.07	5839.21	692.07	5888.95	692.07	5914.72
692.51	5304.12	692.51	5335.06	692.51	5333.44	692.51	5381.02	692.51	5404.06	692.51	5452.03	692.51	5513.25	692.51	5550.35	692.51	5607.99	692.51	5701.93	692.51	5688.82	692.51	5697.85	692.51	5722.88	692.51	5713.28	692.51	5714.52	692.51	5731.28	692.51	5755.82	692.51	5745.81	692.51	5758.6	692.51	5774.04	692.51	5783.39	692.51	5818.35	692.51	5830	692.51	5881.02	692.51	5903.79
692.96	5303.54	692.96	5327.69	692.96	5326.42	692.96	5371.89	692.96	5398.78	692.96	5443.77	692.96	5502.54	692.96	5541.01	692.96	5599.06	692.96	5694.75	692.96	5681.9	692.96	5685.73	692.96	5710.78	692.96	5705.46	692.96	5707.67	692.96	5722.76	692.96	5743.37	692.96	5731.55	692.96	5749.19	692.96	5761.65	692.96	5768.59	692.96	5806.52	692.96	5822.57	692.96	5868.29	692.96	5890.28
693.4	5303.02	693.4	5327.9	693.4	5326.01	693.4	5386.64	693.4	5396.98	693.4	5442.5	693.4	5499.44	693.4	5537.73	693.4	5595.35	693.4	5691.36	693.4	5678.45	693.4	5681.71	693.4	5706.79	693.4	5700.93	693.4	5703.96	693.4	5718.6	693.4	5737.83	693.4	5725.93	693.4	5744.58	693.4	5756.5	693.4	5764.05	693.4	5802.35	693.4	5817.86	693.4	5862.08	693.4	5883.56
693.84	5302.56	693.84	5328.37	693.84	5325.64	693.84	5391.93	693.84	5395.34	693.84	5441.38	693.84	5496.55	693.84	5534.61	693.84	5591.67	693.84	5688.08	693.84	5675.31	693.84	5678.06	693.84	5702.93	693.84	5696.44	693.84	5700.36	693.84	5714.43	693.84	5732.52	693.84	5720.74	693.84	5740.17	693.84	5751.57	693.84	5759.81	693.84	5798.09	693.84	5813.26	693.84	5855.85	693.84	5876.9
694.29	5302.15	694.29	5329.09	694.29	5325.32	694.29	5377.24	694.29	5393.87	694.29	5440.43	694.29	5493.88	694.29	5531.67	694.29	5588.01	694.29	5684.9	694.29	5672.47	694.29	5674.77	694.29	5699.19	694.29	5691.97	694.29	5696.89	694.29	5710.25	694.29	5727.44	694.29	5715.98	694.29	5735.94	694.29	5746.86	694.29	5755.88	694.29	5793.72	694.29	5808.79	694.29	5849.6	694.29	5870.29
694.73	5301.8	694.73	5330.05	694.73	5325.04	694.73	5355.38	694.73	5392.57	694.73	5439.63	694.73	5491.42	694.73	5528.89	694.73	5584.38	694.73	5681.82	694.73	5669.95	694.73	5671.84	694.73	5695.58	694.73	5687.53	694.73	5693.54	694.73	5706.07	694.73	5722.59	694.73	5711.65	694.73	5731.9	694.73	5742.38	694.73	5752.26	694.73	5789.25	694.73	5804.44	694.73	5843.33	694.73	5863.74
695.17	5301.51	695.17	5331.26	695.17	5324.8	695.17	5346.5	695.17	5391.44	695.17	5438.98	695.17	5489.18	695.17	5526.28	695.17	5580.77	695.17	5678.85	695.17	5667.74	695.17	5669.27	695.17	5692.1	695.17	5683.12	695.17	5690.31	695.17	5701.88	695.17	5717.96	695.17	5707.75	695.17	5728.05	695.17	5738.12	695.17	5748.94	695.17	5784.67	695.17	5800.21	695.17	5837.03	695.17	5857.24
695.62	5301.28	695.62	5332.72	695.62	5324.6	695.62	5345.68	695.62	5390.47	695.62	5438.5	695.62	5487.15	695.62	5523.85	695.62	5577.19	695.62	5675.98	695.62	5665.84	695.62	5667.07	695.62	5688.74	695.62	5678.75	695.62	5687.2	695.62	5697.68	695.62	5713.57	695.62	5704.28	695.62	5724.39	695.62	5734.08	695.62	5745.94	695.62	5780	695.62	5796.1	695.62	5830.71	695.62	5850.8
696.06	5301.11	696.06	5334.43	696.06	5324.45	696.06	5345.58	696.06	5389.67	696.06	5438.17	696.06	5485.34	696.06	5521.58	696.06	5573.64	696.06	5673.22	696.06	5664.25	696.06	5665.24	696.06	5685.51	696.06	5674.4	696.06	5684.21	696.06	5693.48	696.06	5709.4	696.06	5701.24	696.06	5720.91	696.06	5730.26	696.06	5743.24	696.06	5775.21	696.06	5792.12	696.06	5824.36	696.06	5844.42
696.5	5300.99	696.5	5336.39	696.5	5324.34	696.5	5346.21	696.5	5389.04	696.5	5438	696.5	5483.75	696.5	5519.48	696.5	5570.11	696.5	5670.56	696.5	5662.96	696.5	5663.76	696.5	5682.41	696.5	5670.09	696.5	5681.34	696.5	5689.27	696.5	5705.45	696.5	5698.63	696.5	5717.63	696.5	5726.67	696.5	5740.85	696.5	5770.33	696.5	5788.25	696.5	5817.99	696.5	5838.09
696.95	5300.94	696.95	5338.59	696.95	5324.27	696.95	5347.56	696.95	5388.57	696.95	5437.99	696.95	5482.36	696.95	5517.55	696.95	5566.61	696.95	5668.01	696.95	5661.99	696.95	5662.65	696.95	5679.43	696.95	5665.8	696.95	5678.59	696.95	5685.05	696.95	5701.74	696.95	5696.45	696.95	5714.53	696.95	5723.3	696.95	5738.76	696.95	5765.34	696.95	5784.51	696.95	5811.6	696.95	5831.82
697.39	5300.94	697.39	5341.05	697.39	5324.25	697.39	5349.63	697.39	5388.28	697.39	5438.13	697.39	5481.2	697.39	5515.79	697.39	5563.13	697.39	5665.56	697.39	5661.33	697.39	5661.9	697.39	5676.58	697.39	5661.55	697.39	5675.96	697.39	5680.83	697.39	5698.25	697.39	5694.7	697.39	5711.63	697.39	5720.15	697.39	5736.99	697.39	5760.25	697.39	5780.89	697.39	5805.19	697.39	5825.6
697.83	5301	697.83	5343.75	697.83	5324.26	697.83	5352.43	697.83	5388.15	697.83	5438.43	697.83	5480.24	697.83	5514.2	697.83	5559.68	697.83	5663.21	697.83	5660.98	697.83	5661.52	697.83	5673.85	697.83	5657.32	697.83	5673.45	697.83	5676.61	697.83	5695	697.83	5693.38	697.83	5708.91	697.83	5717.23	697.83	5735.52	697.83	5755.06	697.83	5777.4	697.83	5798.75	697.83	5819.44
698.28	5301.11	698.28	5346.7	698.28	5324.32	698.28	5355.95	698.28	5388.18	698.28	5438.89	698.28	5479.51	698.28	5512.77	698.28	5556.26	698.28	5660.97	698.28	5660.95	698.28	5661.5	698.28	5671.26	698.28	5653.13	698.28	5671.07	698.28	5672.37	698.28	5691.97	698.28	5692.49	698.28	5706.38	698.28	5714.52	698.28	5734.36	698.28	5749.76	698.28	5774.02	698.28	5792.29	698.28	5813.33
698.72	5301.29	698.72	5349.89	698.72	5324.43	698.72	5360.19	698.72	5388.39	698.72	5439.51	698.72	5478.98	698.72	5511.52	698.72	5552.86	698.72	5658.83	698.72	5661.22	698.72	5661.84	698.72	5668.79	698.72	5648.96	698.72	5668.8	698.72	5668.13	698.72	5689.16	698.72	5692.03	698.72	5704.04	698.72	5712.04	698.72	5733.51	698.72	5744.36	698.72	5770.77	698.72	5785.8	698.72	5807.28
699.16	5301.52	699.16	5353.34	699.16	5324.57	699.16	5365.16	699.16	5388.76	699.16	5440.28	699.16	5478.68	699.16	5510.44	699.16	5549.49	699.16	5656.79	699.16	5661.8	699.16	5662.54	699.16	5666.44	699.16	5644.83	699.16	5666.65	699.16	5663.89	699.16	5686.59	699.16	5692	699.16	5701.89	699.16	5709.79	699.16	5732.97	699.16	5738.85	699.16	5767.64	699.16	5779.29	699.16	5801.29
699.61	5301.82	699.61	5357.03	699.61	5324.76	699.61	5370.85	699.61	5389.3	699.61	5441.21	699.61	5478.58	699.61	5509.52	699.61	5546.14	699.61	5654.86	699.61	5662.69	699.61	5663.61	699.61	5664.22	699.61	5640.73	699.61	5664.62	699.61	5659.64	699.61	5684.24	699.61	5692.4	699.61	5699.92	699.61	5707.75	699.61	5732.73	699.61	5733.25	699.61	5764.63	699.61	5772.76	699.61	5795.35
[truncated: 4 more columns]

## Sheet: 3c
0	1428	0.5	2399	1.3	2960	1.9	3757	2.8	4803	3.4	5844	4.01	9353	4.76	9908	5.76	10128	6.66	10196	7.77	10404	8.73	10577	9.94	10546	10.76	10585	11.94	10726	12.67	10840	13.81	11027	14.87	10997	15.74	11057	16.68	11053	17.68	11141	18.63	11179	19.63	11280	20.77	11300	21.7	11358
[truncated: 16 more columns]

## Sheet: 3c insert
2	10000	1	5650
4	10050	3	5670
6	10034	5	5650
8	9950	7	5648
10	9964	9	5639
12	10134	11	5731

## Sheet: 3d left
140.831	197.264	180.708	180.163	263.63	289.108	302.597	204.097	86.6073	125.131	192.665	164.21	163.766	103.424	165.001	119.619	173.276	124.886	155.506	258.137	75.7786	45.431	1.09403	77.7678	100.452	84.1472	88.8529	137.569	117.297	216.035	244.784	167.543	199.313	114.094	43.8856	82.6874	126.64	0	14.2949	127.137	193.99	129.854	119.73	48.7769	103.673	141.578	0	80.4216	191.358	140.586
284.996	363.926	370.864	253.809	352.762	497.723	256.692	345.668	184.652	153.644	178.643	285.65	344.665	221.688	148.718	133.757	212.803	237.856	272.918	229.987	157.064	142.149	41.2422	224.343	295.451	120.568	251.692	240.824	289.964	219.111	262.267	181.431	290.602	217.781	247.486	138.68	69.8827	95.0927	260.328	233.554	236.789	308.031	209.28	472.538	269.803	271.075	32.4845	111.772	137.067	312.37
131.901	373.45	411.009	292.577	342.644	605.007	422.94	144.712	2.32643	95.9504	137.722	0	0	274.649	132.555	158.216	95.8852	93.5634	195.25	316.947	382.653	200.367	0	27.816	213.551	223.295	417.047	274.807	540.576	170.354	0	0	247.722	237.522	119.33	473.146	170.97	0	106.642	20.4898	122.345	412.208	386.08	183.959	457.845	155.74	117.642	167.552	177.469	0
305.398	409.546	491.695	447.846	335.998	358.152	336.307	328.463	498.62	430.779	308.939	287.101	417.264	113.428	263.594	203.761	235.933	364.107	292.282	264.459	186.637	500.816	322.997	301.18	189.364	303.549	403.736	505.925	658.115	208.307	126.5	236.694	292.89	191.088	195.287	201.488	313.69	0	112.097	186.301	182.506	214.714	346.922	289.133	351.345	349.559	253.774	169.991	178.209	258.43
179.867	80.94	222.02	171.108	38.2027	90.5249	205.867	214.632	75.756	61.8869	146.025	92.1701	65.3378	207.497	75.6633	160.837	119.017	14.2041	0	225.943	20.1516	0.36724	36.5897	86.819	121.055	176.298	201.548	154.91	177.173	137.636	208.913	211.196	82.552	40.8485	25.7344	52.0438	96.8089	36.2518	74.5803	54.915	54.2569	188.605	96.9594	92.3199	250.686	206.059	122.438	132.823	125.213	250.61
282.153	233.83	199.456	397.087	253.723	280.364	300.011	290.663	236.32	149.982	235.649	213.322	120	189.684	142.372	207.066	269.766	194.471	190.181	169.897	100.618	197.344	323.075	219.811	163.553	173.301	297.053	184.81	175.736	186.504	178.276	219.056	214.84	238.63	111.425	92.2241	259.029	205.838	189.677	220.892	155.845	251.674	254.587	165.433	202.277	119.126	134.98	183.838	278.702	232.57
47.9491	165.681	107.402	225.13	205.863	191.602	75.3454	94.0944	58.8485	66.608	163.373	131.142	138.917	63.697	95.4889	73.5091	76.3042	103.104	152.912	127.725	0	80.3648	74.1923	43.0248	100.862	57.7048	160.552	117.405	29.2622	120.124	127.992	85.8639	92.9914	209.873	187.76	191.652	93.5478	119.449	116.355	146.265	17.1807	98.1203	98.045	0	0	161.843	37.7841	116.73	173.68	174.634
282.764	310.86	241.965	364.078	310.199	190.327	319.463	267.691	277.842	206.001	169.167	147.342	199.523	267.713	176.909	315.114	294.584	236.839	237.065	205.299	74.5409	186.79	30.046	213.309	367.584	307.879	176.168	272.161	295.464	168.774	213.091	272.415	197.746	198.084	62.1442	145.496	198.854	126.22	84.5914	147.97	134.357	94.7503	148.15	60.6402	91.1167	5.53616	196.962	219.394	242.833	166.278
218.827	320.391	260.931	386.449	449.945	191.418	379.868	239.297	197.703	154.087	245.448	219.789	340.107	137.403	240.679	174.933	191.165	302.377	218.567	301.737	274.887	235.016	283.125	264.213	276.282	308.332	211.362	222.373	249.365	260.338	230.292	204.229	324.147	252.048	164.931	246.252	398.575	241.9	202.228	233.56	219.896	224.236	202.581	190.932	121.288	177.651	170.021	170.399	159.784	168.177
0	1491.05	1836.78	1813.61	1773.81	1769.83	1784.46	1777.53	1718.14	1687.82	1670.6	1626.72	1608.4	1638.27	1681.54	1709.95	1709.88	1659.15	1590.41	1569.73	1571.64	1580.83	1588.7	1568.47	1528.08	1505.38	1512.81	1530.17	1547.15	1536.65	1477.36	1433.98	1435.8	1442.68	1421.38	1391.22	1353.8	1305.9	1281.56	1304.64	1317.31	1321.71	1367.68	1382.84	1334.04	1302.29	1299	1274.84	1263.05	1297.19
[truncated: 5,000 more columns]

## Sheet: 3d right
Acetone vapour	a	b	c
Pressure (kPa)
vac	16.9	29.22	7.67
0.15	16.96	29.22	7.56
4.8	22.11	7.32	32.5
6.23	22.12	7.33	32.55
11.9	22.17	7.32	32.5
18.6	22.34	8	32.52
23.2	22.31	7.95	32.46
27.2	29.13	29.13	7.17
29.3	28.78	28.78	7.2

## Sheet: 4a
pressure kPa	cm3 g-1
0.00801	4.3916
0.02562	13.221
0.0775	21.17
0.1463	27.977
0.168	30.042
0.2066	37.118
0.2469	43.565
0.2673	45.629
0.3099	52.51
0.3365	58.811
0.3539	64.807
0.3666	72.057
0.3782	79.035
0.3903	85.811
0.4067	92.315
0.4472	98.396
0.4869	100.29
0.6316	105.38
0.717	107.89
0.8294	112.87
0.8727	115.6
0.9762	123.64
1.0878	134.18
1.6891	142.42
2.0679	144.99
2.5555	147.61
3.1044	149.98
3.4803	151.55
3.782	152.75
4.1959	154.5
4.4572	156.13
4.6603	158.15
--	--
--	--
--	--
--	--
--	--
--	--
--	--
--	--
--	--
--	--
--	--
--	--
--	--
--	--
--	--
--	--
--	--
--	--
--	--
--	--

## Sheet: 4b
Act		89		140 Pa		164 Pa		196 Pa		235 Pa		270 Pa		295 Pa		307 Pa		327 Pa		350 Pa		470 Pa		520 Pa		590 Pa		636 Pa		695 Pa		746 Pa		809 Pa		880 Pa		970 Pa		1.05 kPa		1.14 kPa		1.21 kPa		2.00 kPa		2.40 kPa
440.01	7933.7	440.01	8727.37	440.01	8057.76	440.01	7769.3	440.01	7561.39	440.01	7182.72	440.01	7078.38	440.01	6914.6	440.01	6912.46	440.01	6869.27	440.01	6822.86	440.01	6773.93	440.01	6707.7	440.01	6694.74	440.01	7237.95	440.01	7238.71	440.01	7251.08	440.01	7268.15	440.01	7276.31	440.01	7313.33	440.01	7342.66	440.01	7351.75	440.01	7381.64	440.01	7390.73	440.01	7384.28
440.46	7814.82	440.46	8568.05	440.46	7937.92	440.46	7665.16	440.46	7464.38	440.46	7112.23	440.46	7015.08	440.46	6861.7	440.46	6868.48	440.46	6831.95	440.46	6798.1	440.46	6763.31	440.46	6699.13	440.46	6685	440.46	7239.43	440.46	7237.25	440.46	7249.72	440.46	7264.05	440.46	7274.04	440.46	7309.6	440.46	7337.55	440.46	7344.06	440.46	7369	440.46	7372.38	440.46	7367.43
440.92	7700.84	440.92	8415.53	440.92	7823.54	440.92	7566.04	440.92	7372.28	440.92	7045.9	440.92	6955.97	440.92	6813.63	440.92	6829.65	440.92	6800.21	440.92	6779.37	440.92	6759.85	440.92	6697.51	440.92	6682.41	440.92	7247.93	440.92	7243.06	440.92	7255.55	440.92	7267.33	440.92	7278.69	440.92	7312.02	440.92	7337.6	440.92	7340.85	440.92	7360.34	440.92	7357.59	440.92	7354.05
441.38	7591.77	441.38	8269.81	441.38	7714.6	441.38	7471.92	441.38	7285.11	441.38	6983.73	441.38	6901.05	441.38	6770.38	441.38	6795.98	441.38	6774.04	441.38	6766.67	441.38	6763.56	441.38	6702.84	441.38	6686.95	441.38	7263.43	441.38	7256.13	441.38	7268.55	441.38	7278	441.38	7290.27	441.38	7320.6	441.38	7342.82	441.38	7342.1	441.38	7355.65	441.38	7346.37	441.38	7344.12
441.84	7487.59	441.84	8130.88	441.84	7611.12	441.84	7382.81	441.84	7202.85	441.84	6925.72	441.84	6850.33	441.84	6731.95	441.84	6767.47	441.84	6753.45	441.84	6760	441.84	6774.44	441.84	6715.13	441.84	6698.63	441.84	7285.94	441.84	7276.46	441.84	7288.73	441.84	7296.06	441.84	7308.77	441.84	7335.33	441.84	7353.2	441.84	7347.83	441.84	7354.94	441.84	7338.7	441.84	7337.66
442.3	7388.32	442.3	7998.76	442.3	7513.09	442.3	7298.7	442.3	7125.52	442.3	6871.87	442.3	6803.79	442.3	6698.34	442.3	6744.12	442.3	6738.43	442.3	6759.36	442.3	6792.49	442.3	6734.38	442.3	6717.44	442.3	7315.46	442.3	7304.05	442.3	7316.09	442.3	7321.5	442.3	7334.19	442.3	7356.22	442.3	7368.74	442.3	7358.04	442.3	7358.2	442.3	7334.59	442.3	7334.66
442.75	7293.96	442.75	7873.43	442.75	7420.51	442.75	7219.61	442.75	7053.1	442.75	6822.17	442.75	6761.46	442.75	6669.55	442.75	6725.93	442.75	6728.99	442.75	6764.74	442.75	6817.7	442.75	6760.57	442.75	6743.39	442.75	7351.98	442.75	7338.91	442.75	7350.63	442.75	7354.32	442.75	7366.54	442.75	7383.26	442.75	7389.45	442.75	7372.72	442.75	7365.44	442.75	7334.04	442.75	7335.12
443.21	7204.49	443.21	7754.9	443.21	7333.38	443.21	7145.52	443.21	6985.6	443.21	6776.64	443.21	6723.31	443.21	6645.59	443.21	6712.9	443.21	6725.13	443.21	6776.15	443.21	6850.08	443.21	6793.72	443.21	6776.47	443.21	7395.52	443.21	7381.02	443.21	7392.35	443.21	7394.54	443.21	7405.82	443.21	7416.46	443.21	7415.31	443.21	7391.87	443.21	7376.65	443.21	7337.05	443.21	7339.04
443.67	7119.93	443.67	7643.17	443.67	7251.7	443.67	7076.44	443.67	6923.02	443.67	6735.26	443.67	6689.36	443.67	6626.44	443.67	6705.03	443.67	6726.84	443.67	6793.59	443.67	6889.63	443.67	6833.83	443.67	6816.7	443.67	7446.06	443.67	7430.4	443.67	7441.25	443.67	7442.13	443.67	7452.01	443.67	7455.82	443.67	7446.35	443.67	7415.5	443.67	7391.84	443.67	7343.62	443.67	7346.43
444.13	7040.27	444.13	7538.24	444.13	7175.47	444.13	7012.37	444.13	6865.36	444.13	6698.04	444.13	6659.61	444.13	6612.12	444.13	6702.32	444.13	6734.13	444.13	6817.05	444.13	6936.35	444.13	6880.89	444.13	6864.05	444.13	7503.62	444.13	7487.04	444.13	7497.33	444.13	7497.11	444.13	7505.13	444.13	7501.33	444.13	7482.54	444.13	7443.6	444.13	7411	444.13	7353.75	444.13	7357.27
444.59	6965.51	444.59	7440.11	444.59	7104.7	444.59	6953.31	444.59	6812.61	444.59	6664.98	444.59	6634.04	444.59	6602.62	444.59	6704.76	444.59	6746.99	444.59	6846.54	444.59	6990.23	444.59	6934.9	444.59	6918.55	444.59	7568.18	444.59	7550.95	444.59	7560.59	444.59	7559.48	444.59	7565.18	444.59	7552.99	444.59	7523.9	444.59	7476.18	444.59	7434.14	444.59	7367.44	444.59	7371.58
445.04	6895.65	445.04	7348.77	445.04	7039.37	445.04	6899.25	445.04	6764.79	445.04	6636.08	445.04	6612.67	445.04	6597.95	445.04	6712.36	445.04	6765.43	445.04	6882.06	445.04	7051.28	445.04	6995.87	445.04	6980.18	445.04	7639.74	445.04	7622.11	445.04	7631.03	445.04	7629.23	445.04	7632.14	445.04	7610.81	445.04	7570.42	445.04	7513.23	445.04	7461.25	445.04	7384.69	445.04	7389.36
445.5	6830.7	445.5	7264.24	445.5	6979.5	445.5	6850.2	445.5	6721.88	445.5	6611.34	445.5	6595.5	445.5	6598.09	445.5	6725.13	445.5	6789.45	445.5	6923.61	445.5	7119.49	445.5	7063.79	445.5	7048.95	445.5	7718.32	445.5	7700.54	445.5	7708.64	445.5	7706.37	445.5	7706.04	445.5	7674.79	445.5	7622.1	445.5	7554.75	445.5	7492.34	445.5	7405.5	445.5	7410.59
445.96	6770.64	445.96	7186.5	445.96	6925.07	445.96	6806.16	445.96	6683.9	445.96	6590.75	445.96	6582.52	445.96	6603.06	445.96	6743.05	445.96	6819.04	445.96	6971.18	445.96	7194.88	445.96	7138.67	445.96	7124.85	445.96	7803.91	445.96	7786.22	445.96	7793.44	445.96	7790.89	445.96	7786.85	445.96	7744.92	445.96	7678.95	445.96	7600.75	445.96	7527.4	445.96	7429.87	445.96	7435.29
446.42	6715.49	446.42	7115.56	446.42	6876.1	446.42	6767.13	446.42	6650.83	446.42	6574.33	446.42	6573.73	446.42	6612.85	446.42	6766.13	446.42	6854.21	446.42	7024.79	446.42	7277.43	446.42	7220.5	446.42	7207.89	446.42	7896.5	446.42	7879.17	446.42	7885.41	446.42	7882.8	446.42	7874.59	446.42	7821.21	446.42	7740.96	446.42	7651.23	446.42	7566.44	446.42	7457.79	446.42	7463.45
446.88	6665.25	446.88	7051.42	446.88	6832.58	446.88	6733.1	446.88	6622.68	446.88	6562.06	446.88	6569.13	446.88	6627.46	446.88	6794.37	446.88	6894.96	446.88	7084.42	446.88	7367.14	446.88	7309.29	446.88	7298.07	446.88	7996.1	446.88	7979.39	446.88	7984.57	446.88	7982.09	446.88	7969.26	446.88	7903.65	446.88	7808.13	446.88	7706.17	446.88	7609.45	446.88	7489.28	446.88	7495.07
447.33	6638.11	447.33	7015.95	447.33	6810.23	447.33	6718.47	447.33	6612.11	447.33	6565.5	447.33	6576.24	447.33	6654.02	447.33	6834.08	447.33	6940.43	447.33	7151.52	447.33	7463.42	447.33	7405.44	447.33	7399.64	447.33	8105.77	447.33	8090.54	447.33	8093.61	447.33	8092.64	447.33	8073.06	447.33	7996.08	447.33	7884.52	447.33	7769.73	447.33	7666.63	447.33	7534.89	447.33	7539.33
447.79	6615.36	447.79	6986	447.79	6798.22	447.79	6711.91	447.79	6609.84	447.79	6574.86	447.79	6589.19	447.79	6689.28	447.79	6880.4	447.79	7000.93	447.79	7229.07	447.79	7574.84	447.79	7513.15	447.79	7508.22	447.79	8222.77	447.79	8211.68	447.79	8215.39	447.79	8217.83	447.79	8188.18	447.79	8100.47	447.79	7972.57	447.79	7845.65	447.79	7731.58	447.79	7586.11	447.79	7585.44
448.25	6587.15	448.25	6955.87	448.25	6778.7	448.25	6698.23	448.25	6602.67	448.25	6578.6	448.25	6599.18	448.25	6721.3	448.25	6925.66	448.25	7059.79	448.25	7307.7	448.25	7685.42	448.25	7617.01	448.25	7615.36	448.25	8341.7	448.25	8334.81	448.25	8332.79	448.25	8339.77	448.25	8303.88	448.25	8202.14	448.25	8056.49	448.25	7917.03	448.25	7791.76	448.25	7631.12	448.25	7633.68
448.71	6545.88	448.71	6912.61	448.71	6748.68	448.71	6674.63	448.71	6583.3	448.71	6571.75	448.71	6598.26	448.71	6741.35	448.71	6961.09	448.71	7107.86	448.71	7376.01	448.71	7785.89	448.71	7714.97	448.71	7716.17	448.71	8452.83	448.71	8446.47	448.71	8442.18	448.71	8450.08	448.71	8408.96	448.71	8292.42	448.71	8128.31	448.71	7975.78	448.71	7835.84	448.71	7663.77	448.71	7664.41
449.16	6534.68	449.16	6899.08	449.16	6745.38	449.16	6679.95	449.16	6593.29	449.16	6593.49	449.16	6628.61	449.16	6791.1	449.16	7024.38	449.16	7186.7	449.16	7476.58	449.16	7922.11	449.16	7848.64	449.16	7849.03	449.16	8601.31	449.16	8594.4	449.16	8588.71	449.16	8598.72	449.16	8550.96	449.16	8419.54	449.16	8233.98	449.16	8069.21	449.16	7910.5	449.16	7726.8	449.16	7726.86
449.62	6519.69	449.62	6881.4	449.62	6735.58	449.62	6681.73	449.62	6601	449.62	6608.8	449.62	6652.61	449.62	6838.65	449.62	7084.82	449.62	7266.33	449.62	7572.66	449.62	8057.98	449.62	7981.77	449.62	7983.27	449.62	8744.91	449.62	8740.25	449.62	8735.07	449.62	8744.45	449.62	8693.53	449.62	8544.45	449.62	8336.28	449.62	8154.2	449.62	7981.4	449.62	7783.24	449.62	7786.72
450.08	6503.23	450.08	6862.63	450.08	6726.78	450.08	6683.72	450.08	6606.28	450.08	6625.94	450.08	6681.39	450.08	6886.16	450.08	7147.2	450.08	7349.6	450.08	7674.61	450.08	8196.26	450.08	8121.63	450.08	8123.87	450.08	8897.78	450.08	8893.63	450.08	8887.67	450.08	8894.94	450.08	8838.9	450.08	8677.39	450.08	8442.35	450.08	8242.84	450.08	8053.25	450.08	7842.32	450.08	7843.89
450.54	6499.73	450.54	6854.92	450.54	6733.86	450.54	6697.22	450.54	6624.67	450.54	6655.75	450.54	6718.65	450.54	6947.5	450.54	7228.05	450.54	7446.47	450.54	7796.56	450.54	8350.49	450.54	8278.22	450.54	8280.08	450.54	9067.83	450.54	9062.4	450.54	9055.14	450.54	9062.72	450.54	9000.29	450.54	8822.33	450.54	8563.11	450.54	8342.41	450.54	8136.56	450.54	7912.14	450.54	7913.5
451	6482.41	451	6837.88	451	6726.93	451	6696.17	451	6629.97	451	6670.55	451	6743.78	451	7000.26	451	7297.41	451	7533.09	451	7906.81	451	8500.58	451	8429.18	451	8427.55	451	9227.33	451	9225.25	451	9213.52	451	9221.03	451	9152.89	451	8952.4	451	8671.53	451	8428.58	451	8205.14	451	7969.06	451	7969.07
451.45	6469.04	451.45	6822.78	451.45	6725.15	451.45	6702.48	451.45	6637.91	451.45	6689.52	451.45	6776.48	451.45	7055.68	451.45	7373.98	451.45	7627.33	451.45	8024.88	451.45	8660.07	451.45	8590.21	451.45	8587.7	451.45	9394.2	451.45	9397.3	451.45	9383.15	451.45	9391.73	451.45	9315.2	451.45	9095.84	451.45	8785.53	451.45	8522.14	451.45	8280.95	451.45	8030.72	451.45	8026.95
451.91	6452.06	451.91	6805.91	451.91	6722.04	451.91	6700.83	451.91	6645.37	451.91	6706.66	451.91	6808.01	451.91	7110.57	451.91	7449.51	451.91	7725.5	451.91	8146.66	451.91	8825.9	451.91	8752.25	451.91	8754.28	451.91	9566.39	451.91	9569.58	451.91	9557.05	451.91	9560.49	451.91	9479.65	451.91	9237	451.91	8901.09	451.91	8613.34	451.91	8347.84	451.91	8084.43	451.91	8082.35
452.37	6444.75	452.37	6799.58	452.37	6730.36	452.37	6714.35	452.37	6666.08	452.37	6733.75	452.37	6852.72	452.37	7177.55	452.37	7540.56	452.37	7836.99	452.37	8284.2	452.37	9006.55	452.37	8929.56	452.37	8939.41	452.37	9756.03	452.37	9758.75	452.37	9746.23	452.37	9745.47	452.37	9662.43	452.37	9391.96	452.37	9026.25	452.37	8717.28	452.37	8428.2	452.37	8148.89	452.37	8146.93
452.83	6433.12	452.83	6789.37	452.83	6735.14	452.83	6724.25	452.83	6682.34	452.83	6761.37	452.83	6894.1	452.83	7244.93	452.83	7628.05	452.83	7948.06	452.83	8421.49	452.83	9190.6	452.83	9107.83	452.83	9127.7	452.83	9945.33	452.83	9950.31	452.83	9936.33	452.83	9932.17	452.83	9845.16	452.83	9548.17	452.83	9148.27	452.83	8819.72	452.83	8505.59	452.83	8211.4	452.83	8210.58
453.28	6433.95	453.28	6796.04	453.28	6753.32	453.28	6751.73	453.28	6715.96	453.28	6799.37	453.28	6949.03	453.28	7326.36	453.28	7732.06	453.28	8075.93	453.28	8574.91	453.28	9395.05	453.28	9307.23	453.28	9334.34	453.28	10155.4	453.28	10159.6	453.28	10148.1	453.28	10141.9	453.28	10042.1	453.28	9719.91	453.28	9287.9	453.28	8933.49	453.28	8596.75	453.28	8284.57	453.28	8285.65
453.74	6435.45	453.74	6800.56	453.74	6774.58	453.74	6773.82	453.74	6748.03	453.74	6842.11	453.74	7006.07	453.74	7410.16	453.74	7838.02	453.74	8207.85	453.74	8735.15	453.74	9604.31	453.74	9517.46	453.74	9542.38	453.74	10373.2	453.74	10375.5	453.74	10361.1	453.74	10355.4	453.74	10247.3	453.74	9893.04	453.74	9425.73	453.74	9046.39	453.74	8689.61	453.74	8359.58	453.74	8357.16
454.2	6427.94	454.2	6800.5	454.2	6787.7	454.2	6793.8	454.2	6771.85	454.2	6882.51	454.2	7060.44	454.2	7491.47	454.2	7943.98	454.2	8341.22	454.2	8893.47	454.2	9818.03	454.2	9727.97	454.2	9755.94	454.2	10587.6	454.2	10588.9	454.2	10574.2	454.2	10565.8	454.2	10449.7	454.2	10065.4	454.2	9564.01	454.2	9157.45	454.2	8776.96	454.2	8427.33	454.2	8421.31
454.66	6414.9	454.66	6790.53	454.66	6798.93	454.66	6808.25	454.66	6791.53	454.66	6914.72	454.66	7104.79	454.66	7568.65	454.66	8051.73	454.66	8468.16	454.66	9050.72	454.66	10031.8	454.66	9937.04	454.66	9966.61	454.66	10798.9	454.66	10801.4	454.66	10789	454.66	10770.4	454.66	10648.6	454.66	10231.4	454.66	9692.26	454.66	9259.94	454.66	8852.37	454.66	8481.87	454.66	8474.64
455.11	6420.13	455.11	6796.41	455.11	6820.13	455.11	6838.73	455.11	6826.95	455.11	6962.76	455.11	7168.69	455.11	7661.92	455.11	8170.16	455.11	8617.44	455.11	9232.13	455.11	10266.1	455.11	10166.6	455.11	10198.7	455.11	11029.5	455.11	11038.8	455.11	11021.4	455.11	11000	455.11	10869.1	455.11	10421.7	455.11	9840.4	455.11	9377.92	455.11	8945.95	455.11	8554.28	455.11	8544.24
455.57	6427.08	455.57	6807.57	455.57	6847.03	455.57	6874.7	455.57	6868.53	455.57	7014.24	455.57	7238.99	455.57	7762.19	455.57	8297.36	455.57	8772.04	455.57	9421.5	455.57	10506.7	455.57	10406.3	455.57	10435.8	455.57	11271.1	455.57	11280.8	455.57	11264.4	455.57	11234.2	455.57	11094.5	455.57	10615.5	455.57	9993.97	455.57	9497.67	455.57	9039.35	455.57	8628.75	455.57	8620.23
456.03	6433.13	456.03	6817.37	456.03	6874.32	456.03	6909.71	456.03	6908.62	456.03	7067.84	456.03	7307.35	456.03	7859.42	456.03	8426.69	456.03	8928.63	456.03	9608.68	456.03	10753.8	456.03	10648.5	456.03	10682.7	456.03	11517.5	456.03	11524.1	456.03	11507.3	456.03	11471.3	456.03	11325.2	456.03	10810.8	456.03	10146.1	456.03	9616.42	456.03	9135.2	456.03	8700.31	456.03	8692.86
456.48	6451.29	456.48	6839.48	456.48	6914.7	456.48	6958.68	456.48	6964.76	456.48	7131.86	456.48	7393.19	456.48	7973.36	456.48	8571.25	456.48	9101.19	456.48	9815.24	456.48	11017.8	456.48	10909.9	456.48	10947.6	456.48	11783.9	456.48	11781.8	456.48	11770.7	456.48	11729.6	456.48	11573.2	456.48	11023.3	456.48	10310.2	456.48	9750.37	456.48	9242.12	456.48	8786.71	456.48	8777.83
456.94	6450.85	456.94	6844.71	456.94	6934.87	456.94	6989.38	456.94	6999.94	456.94	7184.78	456.94	7462.77	456.94	8074.55	456.94	8703.14	456.94	9260.95	456.94	10013.8	456.94	11273.2	456.94	11157.6	456.94	11199.5	456.94	12032.9	456.94	12029.5	456.94	12015.2	456.94	11973	456.94	11802.4	456.94	11219.4	456.94	10459.8	456.94	9864.14	456.94	9329.09	456.94	8852.24	456.94	8844.15
457.4	6461.36	457.4	6861.63	457.4	6968.63	457.4	7031.09	457.4	7049	457.4	7244.36	457.4	7545.94	457.4	8186.91	457.4	8845.33	457.4	9431.68	457.4	10220.3	457.4	11538.2	457.4	11423.3	457.4	11469.2	457.4	12292.3	457.4	12289.7	457.4	12271.2	457.4	12228.3	457.4	12045.7	457.4	11424.2	457.4	10618.8	457.4	9988.21	457.4	9427.61	457.4	8925.21	457.4	8918.21
457.86	6459.95	457.86	6868.84	457.86	6991.2	457.86	7060.74	457.86	7088.3	457.86	7297.6	457.86	7617.45	457.86	8291.25	457.86	8978.19	457.86	9597.02	457.86	10418.7	457.86	11802.8	457.86	11680.6	457.86	11729.6	457.86	12553.4	457.86	12543.6	457.86	12525.6	457.86	12476.2	457.86	12283.2	457.86	11620.2	457.86	10769.1	457.86	10100.8	457.86	9514.81	457.86	8986.22	457.86	8980.64
458.31	6473.26	458.31	6884.75	458.31	7025.81	458.31	7105.59	458.31	7141.43	458.31	7363.6	458.31	7700.17	458.31	8412.9	458.31	9129.43	458.31	9776.14	458.31	10634.2	458.31	12077.3	458.31	11952.7	458.31	12009.5	458.31	12826.4	458.31	12812.1	458.31	12788.5	458.31	12738.3	458.31	12536.8	458.31	11830	458.31	10930	458.31	10229.4	458.31	9611.2	458.31	9057.56	458.31	9055.8
458.77	6482.02	458.77	6902.15	458.77	7063.29	458.77	7148.72	458.77	7192.12	458.77	7423.89	458.77	7783.36	458.77	8530.82	458.77	9281.57	458.77	9959.02	458.77	10852.6	458.77	12354.4	458.77	12226.5	458.77	12291.2	458.77	13097.5	458.77	13083.7	458.77	13062	458.77	12999.2	458.77	12788.2	458.77	12031.6	458.77	11091.6	458.77	10352.7	458.77	9703.84	458.77	9126.17	458.77	9127.4
459.23	6484.21	459.23	6911.82	459.23	7093.85	459.23	7184.45	459.23	7240.12	459.23	7480.36	459.23	7861.35	459.23	8643.71	459.23	9427.03	459.23	10138.6	459.23	11065.7	459.23	12634.5	459.23	12495.8	459.23	12568.7	459.23	13370.8	459.23	13346.5	459.23	13324.8	459.23	13256	459.23	13037.3	459.23	12231.5	459.23	11243	459.23	10471.8	459.23	9791.4	459.23	9185.77	459.23	9188.77
459.68	6474.16	459.68	6908.56	459.68	7111.6	459.68	7210.22	459.68	7276.53	459.68	7527.39	459.68	7928.39	459.68	8749.48	459.68	9565.14	459.68	10309.7	459.68	11270.5	459.68	12903.6	459.68	12759.9	459.68	12837.3	459.68	13625.9	459.68	13598.3	459.68	13583.7	459.68	13506.9	459.68	13271.4	459.68	12416.3	459.68	11385.1	459.68	10579.1	459.68	9864.41	459.68	9234.68	459.68	9234.52
460.14	6456.53	460.14	6898.6	460.14	7125.73	460.14	7230.94	460.14	7305.21	460.14	7568.55	460.14	7989.71	460.14	8849.27	460.14	9695.65	460.14	10475.1	460.14	11474.2	460.14	13168.3	460.14	13023.3	460.14	13101.2	460.14	13879.5	460.14	13851.6	460.14	13829.8	460.14	13750.4	460.14	13505.6	460.14	12603.1	460.14	11518.7	460.14	10678.8	460.14	9933.75	460.14	9275.41	460.14	9275.72
460.6	6458.02	460.6	6909.09	460.6	7154.9	460.6	7271.49	460.6	7356.06	460.6	7628.37	460.6	8073	460.6	8971.04	460.6	9849.98	460.6	10661.2	460.6	11702.9	460.6	13458.6	460.6	13305.9	460.6	13385.2	460.6	14153.6	460.6	14124	460.6	14102.9	460.6	14017.1	460.6	13758.3	460.6	12810.6	460.6	11676.4	460.6	10794.7	460.6	10016.3	460.6	9336.49	460.6	9337.26
461.06	6474.13	461.06	6935.01	461.06	7199.88	461.06	7325.73	461.06	7420.75	461.06	7707.12	461.06	8169.65	461.06	9105.74	461.06	10019.9	461.06	10858.4	461.06	11942.4	461.06	13761.5	461.06	13599.7	461.06	13683.4	461.06	14442.2	461.06	14412.3	461.06	14386	461.06	14301.5	461.06	14027.1	461.06	13026.6	461.06	11846.1	461.06	10925.1	461.06	10117.5	461.06	9408.62	461.06	9415.31
461.51	6460.67	461.51	6933.86	461.51	7217.36	461.51	7353.76	461.51	7460.51	461.51	7757.39	461.51	8241.47	461.51	9215.87	461.51	10163.6	461.51	11039.5	461.51	12159.5	461.51	14041.5	461.51	13869.9	461.51	13958.8	461.51	14700.8	461.51	14668.3	461.51	14643.5	461.51	14552.7	461.51	14267.7	461.51	13218.4	461.51	11987.4	461.51	11025.6	461.51	10185.5	461.51	9450.74	461.51	9458.24
461.97	6457.51	461.97	6944.32	461.97	7246.84	461.97	7392.77	461.97	7510.79	461.97	7818.78	461.97	8327.96	461.97	9340.75	461.97	10319.1	461.97	11232.2	461.97	12387.2	461.97	14326.2	461.97	14152.5	461.97	14240.5	461.97	14975.3	461.97	14936.9	461.97	14910.3	461.97	14816.9	461.97	14521.2	461.97	13420.7	461.97	12137.9	461.97	11135.7	461.97	10260.4	461.97	9503.89	461.97	9515.39
462.43	6458.07	462.43	6953.28	462.43	7275.05	462.43	7438.22	462.43	7565.76	462.43	7886.13	462.43	8415.08	462.43	9471.44	462.43	10480.3	462.43	11430.2	462.43	12619.8	462.43	14615.1	462.43	14441.4	462.43	14527.7	462.43	15251.1	462.43	15211.6	462.43	15188	462.43	15078.9	462.43	14779.6	462.43	13627	462.43	12288.8	462.43	11247.4	462.43	10338.9	462.43	9565.09	462.43	9568.78
462.88	6482.9	462.88	6991.68	462.88	7330.43	462.88	7505.35	462.88	7645.73	462.88	7979.11	462.88	8528.91	462.88	9625.08	462.88	10662.1	462.88	11649.9	462.88	12879.4	462.88	14927	462.88	14754.5	462.88	14836.7	462.88	15546	462.88	15510.7	462.88	15486.2	462.88	15369.8	462.88	15059.8	462.88	13857.2	462.88	12465	462.88	11385.3	462.88	10445.1	462.88	9647.3	462.88	9652.03
463.34	6489.6	463.34	7009.86	463.34	7367.26	463.34	7552.69	463.34	7706.88	463.34	8050.25	463.34	8623.22	463.34	9759.28	463.34	10827.4	463.34	11850.2	463.34	13115.3	463.34	15215.2	463.34	15047.4	463.34	15124	463.34	15823.1	463.34	15789.1	463.34	15762.4	463.34	15636	463.34	15319.3	463.34	14064.8	463.34	12618	463.34	11497.7	463.34	10528.5	463.34	9710.67	463.34	9715.79
463.8	6501.1	463.8	7028.69	463.8	7410.25	463.8	7609.88	463.8	7773.55	463.8	8126.66	463.8	8724.39	463.8	9897.76	463.8	10999.5	463.8	12057.2	463.8	13358.5	463.8	15509.5	463.8	15345.3	463.8	15417.7	463.8	16107.9	463.8	16072.8	463.8	16041.7	463.8	15910.3	463.8	15577.5	463.8	14277.4	463.8	12775.1	463.8	11617.3	463.8	10613.8	463.8	9778.42	463.8	9779.37
464.25	6508.43	464.25	7046.69	464.25	7451.8	464.25	7659.53	464.25	7837.49	464.25	8201.81	464.25	8818.96	464.25	10033.1	464.25	11168.3	464.25	12260.4	464.25	13599.2	464.25	15799.4	464.25	15632.1	464.25	15707.6	464.25	16382.8	464.25	16351	464.25	16315.4	464.25	16176.9	464.25	15829.4	464.25	14482.6	464.25	12933	464.25	11729.7	464.25	10690	464.25	9839.31	464.25	9840.67
464.71	6508.85	464.71	7059.83	464.71	7486.81	464.71	7702.53	464.71	7896.02	464.71	8266.19	464.71	8913.37	464.71	10164.4	464.71	11330.2	464.71	12456.4	464.71	13829.5	464.71	16085	464.71	15915.4	464.71	15988.7	464.71	16652.7	464.71	16625.3	464.71	16583.6	464.71	16438.8	464.71	16079.3	464.71	14682	464.71	13078.2	464.71	11830.5	464.71	10763	464.71	9892.97	464.71	9893.15
465.17	6509.18	465.17	7070.07	465.17	7520.54	465.17	7744.62	465.17	7954.76	465.17	8334.55	465.17	9006.33	465.17	10293.8	465.17	11494.1	465.17	12655.7	465.17	14058.8	465.17	16364.9	465.17	16193.3	465.17	16267.7	465.17	16915.5	465.17	16890.9	465.17	16847.5	465.17	16695.4	465.17	16324.1	465.17	14879.5	465.17	13218.4	465.17	11932.5	465.17	10834.9	465.17	9944.11	465.17	9944.77
465.62	6503.12	465.62	7072.86	465.62	7546.76	465.62	7782.88	465.62	8010.49	465.62	8393.48	465.62	9092.28	465.62	10416.1	465.62	11652.7	465.62	12847.1	465.62	14280	465.62	16637.6	465.62	16458.3	465.62	16537.2	465.62	17169.2	465.62	17141.1	465.62	17103.5	465.62	16937.8	465.62	16557.4	465.62	15060.4	465.62	13344.5	465.62	12020.8	465.62	10894.8	465.62	9982.64	465.62	9987.17
466.08	6530.69	466.08	7114.24	466.08	7612.94	466.08	7863.48	466.08	8096.44	466.08	8491.24	466.08	9213.48	466.08	10574.6	466.08	11846.9	466.08	13070.6	466.08	14534.5	466.08	16940.8	466.08	16754.5	466.08	16841.4	466.08	17455.7	466.08	17433.7	466.08	17390.2	466.08	17221.9	466.08	16827.2	466.08	15274.4	466.08	13504.9	466.08	12145.8	466.08	10995.7	466.08	10066.1	466.08	10066.3
466.54	6530.96	466.54	7130.44	466.54	7651.72	466.54	7913.89	466.54	8156.25	466.54	8563.84	466.54	9307.09	466.54	10708.8	466.54	12010.9	466.54	13269.8	466.54	14759.9	466.54	17218.5	466.54	17024.2	466.54	17109.1	466.54	17713.1	466.54	17695.1	466.54	17651.9	466.54	17475.2	466.54	17063.3	466.54	15464.7	466.54	13639.3	466.54	12242.9	466.54	11067.2	466.54	10116	466.54	10121.1
467	6563.3	467	7178.03	467	7723.47	467	7995.34	467	8248.92	467	8665.07	467	9435.32	467	10865.8	467	12205.8	467	13492.5	467	15015.2	467	17517.2	467	17322.7	467	17399.2	467	17997.1	467	17982.5	467	17935.8	467	17752.7	467	17322	467	15677.6	467	13798.1	467	12367.6	467	11166.2	467	10198.9	467	10202.8
467.45	6598.45	467.45	7225.77	467.45	7795.64	467.45	8079.87	467.45	8339.5	467.45	8772.37	467.45	9559.98	467.45	11027.9	467.45	12398.7	467.45	13716	467.45	15269	467.45	17811.4	467.45	17617.4	467.45	17685.9	467.45	18285.5	467.45	18264.3	467.45	18213.5	467.45	18028	467.45	17586.4	467.45	15887.8	467.45	13961.2	467.45	12494.3	467.45	11265.2	467.45	10282	467.45	10284.4
467.91	6612.64	467.91	7255.95	467.91	7848.24	467.91	8144	467.91	8413.13	467.91	8858.36	467.91	9667.04	467.91	11175.6	467.91	12574	467.91	13922.6	467.91	15500.8	467.91	18090	467.91	17886.1	467.91	17956.2	467.91	18543	467.91	18522.8	467.91	18470.3	467.91	18275	467.91	17817.4	467.91	16078	467.91	14098	467.91	12599.3	467.91	11341.7	467.91	10341.8	467.91	10346.8
468.36	6637.7	468.36	7296.22	468.36	7914.37	468.36	8218.17	468.36	8498.25	468.36	8955.1	468.36	9783.23	468.36	11327.6	468.36	12755.6	468.36	14131.7	468.36	15739.1	468.36	18364.6	468.36	18162.9	468.36	18227	468.36	18813.3	468.36	18786.2	468.36	18735.3	468.36	18533.6	468.36	18058.7	468.36	16276.2	468.36	14241.5	468.36	12706.7	468.36	11429	468.36	10410.9	468.36	10419.3
468.82	6659.81	468.82	7333.88	468.82	7975.05	468.82	8291.36	468.82	8577.45	468.82	9050.22	468.82	9901.07	468.82	11477.2	468.82	12931.1	468.82	14336.7	468.82	15965.6	468.82	18632.4	468.82	18427.8	468.82	18490.8	468.82	19070.4	468.82	19041.3	468.82	18985.2	468.82	18783.3	468.82	18292.3	468.82	16463.8	468.82	14380.1	468.82	12806.9	468.82	11509.6	468.82	10475.1	468.82	10487.9
469.28	6673.83	469.28	7365.62	469.28	8027	469.28	8353.12	469.28	8651.37	469.28	9135.78	469.28	10006.6	469.28	11615	469.28	13097.2	469.28	14529.6	469.28	16177.3	469.28	18883	469.28	18674.7	469.28	18741.9	469.28	19311.4	469.28	19279	469.28	19226.9	469.28	19015.1	469.28	18511.4	469.28	16633.7	469.28	14505.8	469.28	12900.4	469.28	11580.5	469.28	10529.2	469.28	10548.4
469.73	6693.21	469.73	7401.65	469.73	8084.42	469.73	8421.78	469.73	8731.99	469.73	9228.08	469.73	10117	469.73	11758	469.73	13266.1	469.73	14723	469.73	16392.2	469.73	19132.5	469.73	18919.4	469.73	18991.7	469.73	19552.9	469.73	19516.4	469.73	19459.5	469.73	19246.2	469.73	18728.3	469.73	16801	469.73	14634.3	469.73	12994.8	469.73	11654.3	469.73	10584.8	469.73	10607.1
470.19	6715.14	470.19	7439.09	470.19	8146.41	470.19	8491.09	470.19	8812.39	470.19	9321.68	470.19	10234.7	470.19	11906.2	470.19	13435.5	470.19	14918.3	470.19	16606.2	470.19	19376.4	470.19	19166	470.19	19238.8	470.19	19785	470.19	19751.8	470.19	19689	470.19	19473.6	470.19	18940.4	470.19	16973.6	470.19	14760	470.19	13089	470.19	11729	470.19	10647	470.19	10670.1
470.65	6735.06	470.65	7475.05	470.65	8204.28	470.65	8557.05	470.65	8885.94	470.65	9413.1	470.65	10344.9	470.65	12043	470.65	13597.2	470.65	15110.1	470.65	16817.9	470.65	19614	470.65	19398.9	470.65	19473.1	470.65	20012.2	470.65	19975.7	470.65	19908.5	470.65	19689.6	470.65	19140	470.65	17129.3	470.65	14880.6	470.65	13176	470.65	11798	470.65	10701.3	470.65	10727.2
471.1	6758.44	471.1	7513.57	471.1	8269.46	471.1	8628.03	471.1	8970.64	471.1	9502.26	471.1	10456.8	471.1	12179.7	471.1	13758.1	471.1	15294.9	471.1	17016.7	471.1	19849.1	471.1	19628.6	471.1	19704.7	471.1	20235.6	471.1	20197.7	471.1	20132.6	471.1	19906.2	471.1	19341.6	471.1	17284.3	471.1	14999.4	471.1	13266.2	471.1	11867.4	471.1	10758.2	471.1	10786.5
471.56	6781.91	471.56	7550.95	471.56	8329.94	471.56	8695.73	471.56	9054.66	471.56	9594.35	471.56	10569.6	471.56	12315.8	471.56	13918.1	471.56	15480	471.56	17214.2	471.56	20077.6	471.56	19851.3	471.56	19930.4	471.56	20458.8	471.56	20409.7	471.56	20346.4	471.56	20115	471.56	19540.6	471.56	17438.1	471.56	15114.3	471.56	13356.8	471.56	11937.5	471.56	10812.6	471.56	10848.4
472.02	6798.52	472.02	7581.21	472.02	8385.4	472.02	8756.85	472.02	9127.21	472.02	9676.77	472.02	10672.7	472.02	12444.8	472.02	14069.1	472.02	15647.9	472.02	17401.6	472.02	20287.4	472.02	20060	472.02	20145.7	472.02	20657.3	472.02	20607	472.02	20544.1	472.02	20307.8	472.02	19721.3	472.02	17574.1	472.02	15218	472.02	13435.1	472.02	11997.8	472.02	10860.1	472.02	10894
472.47	6816.37	472.47	7617.35	472.47	8448.42	472.47	8821.42	472.47	9207.15	472.47	9762.72	472.47	10778.8	472.47	12575.8	472.47	14220	472.47	15820.3	472.47	17591.4	472.47	20498.7	472.47	20264.3	472.47	20353.3	472.47	20857.9	472.47	20798.3	472.47	20747.8	472.47	20493.7	472.47	19895.6	472.47	17711.2	472.47	15320.1	472.47	13515.3	472.47	12060.1	472.47	10913.1	472.47	10945.9
472.93	6817.02	472.93	7637.96	472.93	8491.23	472.93	8870.88	472.93	9271.52	472.93	9835.33	472.93	10865.2	472.93	12693.2	472.93	14352.2	472.93	15974.5	472.93	17754.8	472.93	20696	472.93	20452.6	472.93	20535.1	472.93	21034.1	472.93	20967.5	472.93	20914.8	472.93	20661.6	472.93	20053.6	472.93	17831.4	472.93	15400.7	472.93	13575.5	472.93	12102	472.93	10944.4	472.93	10980.4
473.39	6831.66	473.39	7666.05	473.39	8541.85	473.39	8929.62	473.39	9343.46	473.39	9917.23	473.39	10964.4	473.39	12816	473.39	14493.4	473.39	16133.7	473.39	17926.5	473.39	20880.4	473.39	20643.8	473.39	20724.7	473.39	21213.5	473.39	21149.7	473.39	21092.5	473.39	20834	473.39	20206.8	473.39	17953.1	473.39	15493.7	473.39	13642.5	473.39	12155.1	473.39	10986.6	473.39	11023.6
473.84	6864.16	473.84	7714.04	473.84	8612.56	473.84	9007.39	473.84	9432.32	473.84	10018.1	473.84	11078.8	473.84	12954.7	473.84	14644.5	473.84	16303.3	473.84	18110.3	473.84	21083	473.84	20832.2	473.84	20922.5	473.84	21403.9	473.84	21343.5	473.84	21278	473.84	21014.8	473.84	20377.2	473.84	18095.4	473.84	15598.2	473.84	13727.8	473.84	12224.4	473.84	11044.4	473.84	11089.6
474.3	6911	474.3	7774.14	474.3	8695.1	474.3	9095.65	474.3	9536.79	474.3	10131.6	474.3	11204.1	474.3	13102.5	474.3	14808.6	474.3	16485.6	474.3	18302.5	474.3	21287	474.3	21033.3	474.3	21129.2	474.3	21597.6	474.3	21539.3	474.3	21473.9	474.3	21203.9	474.3	20556.2	474.3	18242.7	474.3	15712.5	474.3	13824.8	474.3	12300.5	474.3	11118.6	474.3	11163.6
474.75	6934.96	474.75	7809.91	474.75	8757.02	474.75	9161.19	474.75	9612.79	474.75	10221.9	474.75	11302.9	474.75	13221.5	474.75	14949.6	474.75	16639	474.75	18464.1	474.75	21465.5	474.75	21207.9	474.75	21299.6	474.75	21764	474.75	21702.5	474.75	21635.9	474.75	21360.1	474.75	20705.6	474.75	18357.1	474.75	15798.5	474.75	13896.4	474.75	12357.2	474.75	11161.6	474.75	11211.2
475.21	6954.87	475.21	7846.13	475.21	8814.4	475.21	9224.25	475.21	9689.89	475.21	10308.8	475.21	11400.1	475.21	13344.6	475.21	15083.8	475.21	16790.6	475.21	18619.4	475.21	21632.7	475.21	21376.8	475.21	21470.7	475.21	21915.5	475.21	21854.9	475.21	21788.4	475.21	21504.8	475.21	20847	475.21	18464.9	475.21	15876	475.21	13957.7	475.21	12410	475.21	11203.1	475.21	11253.7
475.67	6993.01	475.67	7897.37	475.67	8888	475.67	9304	475.67	9780.92	475.67	10410.8	475.67	11514.9	475.67	13479.5	475.67	15228.8	475.67	16951	475.67	18788.9	475.67	21808	475.67	21555.8	475.67	21637.1	475.67	22078.9	475.67	22024	475.67	21951.6	475.67	21666.3	475.67	21001.1	475.67	18589.4	475.67	15972.7	475.67	14037	475.67	12477.4	475.67	11263	475.67	11313.5
476.12	7015.99	476.12	7933.39	476.12	8940.66	476.12	9369.52	476.12	9856.79	476.12	10496.3	476.12	11608.2	476.12	13596.9	476.12	15356.6	476.12	17091.7	476.12	18940.2	476.12	21959	476.12	21710.3	476.12	21790.6	476.12	22221.8	476.12	22173.6	476.12	22099.8	476.12	21803	476.12	21130.6	476.12	18690.7	476.12	16049.1	476.12	14097.8	476.12	12529.1	476.12	11311.9	476.12	11358
476.58	7041.06	476.58	7968.55	476.58	8999.32	476.58	9432.27	476.58	9933.59	476.58	10579.5	476.58	11700.7	476.58	13705.2	476.58	15478.9	476.58	17226.6	476.58	19079.3	476.58	22108.5	476.58	21858.4	476.58	21934.3	476.58	22355.6	476.58	22308.6	476.58	22232.4	476.58	21931.1	476.58	21249.2	476.58	18784.2	476.58	16119.9	476.58	14154.1	476.58	12574.7	476.58	11352.9	476.58	11402.6
477.04	7065.5	477.04	8003.48	477.04	9054.68	477.04	9494.49	477.04	10007.2	477.04	10658.6	477.04	11789.3	477.04	13813.9	477.04	15596.9	477.04	17356.6	477.04	19213.8	477.04	22250.2	477.04	21997.7	477.04	22072.5	477.04	22492.3	477.04	22440.2	477.04	22355.5	477.04	22050.9	477.04	21364.4	477.04	18881.1	477.04	16188.7	477.04	14211.9	477.04	12617.5	477.04	11395.4	477.04	11449.7
477.49	7095.8	477.49	8039.44	477.49	9113.68	477.49	9563.19	477.49	10083.5	477.49	10740.9	477.49	11881.2	477.49	13925.7	477.49	15718.1	477.49	17491.3	477.49	19352.5	477.49	22391.8	477.49	22134.2	477.49	22212.3	477.49	22623.2	477.49	22571.2	477.49	22484.1	477.49	22175.7	477.49	21478.7	477.49	18972.8	477.49	16263.3	477.49	14271.4	477.49	12659.5	477.49	11440.4	477.49	11496.1
477.95	7112.3	477.95	8067.21	477.95	9162.62	477.95	9614.12	477.95	10148.8	477.95	10812.1	477.95	11962.7	477.95	14021	477.95	15827.2	477.95	17608.9	477.95	19477.5	477.95	22517.5	477.95	22251.5	477.95	22329.1	477.95	22734.3	477.95	22687.7	477.95	22595	477.95	22278.5	477.95	21574.4	477.95	19051.6	477.95	16320.9	477.95	14313.8	477.95	12692.1	477.95	11473.7	477.95	11529.2
478.4	7132.09	478.4	8093.53	478.4	9212.21	478.4	9668.81	478.4	10215.1	478.4	10881.5	478.4	12044.1	478.4	14119.3	478.4	15933	478.4	17723.5	478.4	19596.3	478.4	22637.3	478.4	22366.6	478.4	22442.6	478.4	22842.4	478.4	22801	478.4	22699.6	478.4	22376.2	478.4	21670.6	478.4	19129.7	478.4	16373.4	478.4	14357.5	478.4	12730.8	478.4	11506.4	478.4	11565.1
478.86	7150.48	478.86	8117.22	478.86	9257.65	478.86	9724.17	478.86	10273.1	478.86	10950.3	478.86	12118	478.86	14207.8	478.86	16031.7	478.86	17833.6	478.86	19704	478.86	22747.6	478.86	22472.1	478.86	22544.7	478.86	22930.9	478.86	22898.3	478.86	22791.4	478.86	22464	478.86	21756.6	478.86	19192.7	478.86	16426.3	478.86	14394.6	478.86	12763	478.86	11539.9	478.86	11592.4
479.32	7182.59	479.32	8153.25	479.32	9315.87	479.32	9790.52	479.32	10344.7	479.32	11027.2	479.32	12202.4	479.32	14304.5	479.32	16139.9	479.32	17946.6	479.32	19816.4	479.32	22865.4	479.32	22579.5	479.32	22657.6	479.32	23037.2	479.32	23004.6	479.32	22896.6	479.32	22567	479.32	21853.2	479.32	19268.2	479.32	16486.1	479.32	14441	479.32	12804.7	479.32	11584.9	479.32	11636.5
479.77	7214.39	479.77	8195.85	479.77	9377.31	479.77	9856.98	479.77	10415.3	479.77	11106	479.77	12289.4	479.77	14402.7	479.77	16248.6	479.77	18057.1	479.77	19930.7	479.77	22977.7	479.77	22687.2	479.77	22765.9	479.77	23141.2	479.77	23112.3	479.77	22997.2	479.77	22667.7	479.77	21947.3	479.77	19343.8	479.77	16552.7	479.77	14495	479.77	12850.2	479.77	11632.4	479.77	11681.9
480.23	7248	480.23	8235.61	480.23	9432.81	480.23	9920.75	480.23	10485.9	480.23	11176.5	480.23	12369.7	480.23	14488.9	480.23	16348.2	480.23	18159	480.23	20039.2	480.23	23081.8	480.23	22789.9	480.23	22865.1	480.23	23239.9	480.23	23209.5	480.23	23095.2	480.23	22762.9	480.23	22032.9	480.23	19418.1	480.23	16611.2	480.23	14547	480.23	12890.9	480.23	11671.8	480.23	11728.9
480.68	7286.61	480.68	8278.69	480.68	9496.45	480.68	9990.13	480.68	10559.1	480.68	11251.6	480.68	12455.3	480.68	14583.5	480.68	16448	480.68	18261.9	480.68	20142.2	480.68	23180.2	480.68	22890.9	480.68	22966	480.68	23335.9	480.68	23295.5	480.68	23187.4	480.68	22857.6	480.68	22120	480.68	19487.1	480.68	16670.6	480.68	14600.9	480.68	12937.5	480.68	11720.1	480.68	11777.7
481.14	7313.47	481.14	8313.92	481.14	9545.3	481.14	10044.8	481.14	10616.5	481.14	11320.2	481.14	12524.3	481.14	14663.6	481.14	16530.4	481.14	18353.8	481.14	20233.2	481.14	23262.1	481.14	22971.6	481.14	23049.6	481.14	23421.3	481.14	23372.3	481.14	23263.8	481.14	22940.8	481.14	22191.5	481.14	19541.6	481.14	16722.8	481.14	14638.8	481.14	12978	481.14	11754.3	481.14	11813.4
481.6	7321.61	481.6	8327.61	481.6	9576.24	481.6	10076.6	481.6	10657.9	481.6	11367.8	481.6	12577.8	481.6	14723.7	481.6	16592.8	481.6	18421	481.6	20297.9	481.6	23324.9	481.6	23034.2	481.6	23109.8	481.6	23472.5	481.6	23428	481.6	23318	481.6	22989.7	481.6	22236	481.6	19574.8	481.6	16747.7	481.6	14654.6	481.6	12995	481.6	11769.2	481.6	11830
482.05	7335.45	482.05	8346.15	482.05	9612.2	482.05	10117.3	482.05	10701.2	482.05	11418.2	482.05	12635.5	482.05	14779.4	482.05	16655.4	482.05	18482.1	482.05	20360.4	482.05	23377.1	482.05	23097.5	482.05	23172.9	482.05	23531.6	482.05	23481.8	482.05	23371.5	482.05	23045.3	482.05	22288	482.05	19611	482.05	16778.9	482.05	14674.3	482.05	13017.5	482.05	11792.2	482.05	11850.8
482.51	7343.41	482.51	8359.71	482.51	9640.15	482.51	10152.2	482.51	10737.8	482.51	11459.1	482.51	12685.8	482.51	14833.4	482.51	16712.8	482.51	18536.6	482.51	20412.1	482.51	23431.3	482.51	23145.7	482.51	23230.5	482.51	23573.1	482.51	23526.3	482.51	23416.9	482.51	23088.7	482.51	22321.4	482.51	19634	482.51	16800.6	482.51	14693.3	482.51	13032.4	482.51	11806.4	482.51	11861.9
482.96	7361.68	482.96	8383.97	482.96	9676.17	482.96	10191.5	482.96	10786.2	482.96	11509	482.96	12740.1	482.96	14891.4	482.96	16774.7	482.96	18603.1	482.96	20481.1	482.96	23480.6	482.96	23204.3	482.96	23289.4	482.96	23628.8	482.96	23575.6	482.96	23465.3	482.96	23137	482.96	22365.5	482.96	19664	482.96	16833.6	482.96	14723.6	482.96	13057.7	482.96	11834.4	482.96	11887.6
483.42	7381.36	483.42	8406.67	483.42	9718.72	483.42	10236	483.42	10831.5	483.42	11559.1	483.42	12796	483.42	14951.7	483.42	16835.3	483.42	18666.8	483.42	20545.1	483.42	23537.7	483.42	23260.2	483.42	23340.5	483.42	23686.5	483.42	23619	483.42	23508.1	483.42	23183.6	483.42	22408.6	483.42	19700.4	483.42	16870.4	483.42	14747.5	483.42	13080	483.42	11859.9	483.42	11910.8
483.87	7404.77	483.87	8434.53	483.87	9761.31	483.87	10282.5	483.87	10873.8	483.87	11607.9	483.87	12852	483.87	15006.9	483.87	16898	483.87	18731.1	483.87	20607.8	483.87	23596.1	483.87	23317.8	483.87	23396.4	483.87	23741.3	483.87	23666.8	483.87	23559.4	483.87	23238.9	483.87	22451	483.87	19739.2	483.87	16901.2	483.87	14778	483.87	13106.5	483.87	11889.4	483.87	11938.6
484.33	7424.57	484.33	8461.34	484.33	9799.73	484.33	10321.7	484.33	10916.1	484.33	11650.8	484.33	12902.5	484.33	15057.6	484.33	16952.2	484.33	18791.2	484.33	20663.6	484.33	23647.1	484.33	23369.2	484.33	23447.6	484.33	23795.8	484.33	23710.6	484.33	23606.5	484.33	23287	484.33	22489.7	484.33	19769.9	484.33	16926.3	484.33	14802.9	484.33	13130.4	484.33	11914.2	484.33	11963
484.79	7435.03	484.79	8477.94	484.79	9827.32	484.79	10350.5	484.79	10952.2	484.79	11683.1	484.79	12943.9	484.79	15099	484.79	16995.6	484.79	18833.4	484.79	20705.6	484.79	23684.6	484.79	23408.2	484.79	23486.8	484.79	23832	484.79	23744.1	484.79	23643	484.79	23324.6	484.79	22517.3	484.79	19795.7	484.79	16946.9	484.79	14821.6	484.79	13144.5	484.79	11931.2	484.79	11982.1
485.24	7442.92	485.24	8489.19	485.24	9851.03	485.24	10373.9	485.24	10982.9	485.24	11713.4	485.24	12980.2	485.24	15138.8	485.24	17037.6	485.24	18874.4	485.24	20742.4	485.24	23712.6	485.24	23442.9	485.24	23521.1	485.24	23863.5	485.24	23772.7	485.24	23671.1	485.24	23348.2	485.24	22542.7	485.24	19813.6	485.24	16960.2	485.24	14836.4	485.24	13161	485.24	11943.8	485.24	11992.8
485.7	7437.01	485.7	8487.89	485.7	9860.28	485.7	10382	485.7	10996.9	485.7	11728.2	485.7	12996.1	485.7	15165.1	485.7	17063.6	485.7	18894.7	485.7	20769.2	485.7	23728	485.7	23458.7	485.7	23544	485.7	23877.9	485.7	23781.6	485.7	23686.5	485.7	23360.8	485.7	22548.9	485.7	19816	485.7	16955.6	485.7	14832.3	485.7	13156.1	485.7	11946.4	485.7	11986.7
486.15	7454.93	486.15	8512.02	486.15	9897.06	486.15	10417.6	486.15	11036.1	486.15	11768.5	486.15	13039.6	486.15	15214.8	486.15	17114.4	486.15	18943.8	486.15	20813	486.15	23769.7	486.15	23493.7	486.15	23582.9	486.15	23921.6	486.15	23815.8	486.15	23721.6	486.15	23397.4	486.15	22585.2	486.15	19847.5	486.15	16978.2	486.15	14853.6	486.15	13177.5	486.15	11976.1	486.15	12010.9
486.61	7473.62	486.61	8530.41	486.61	9929.77	486.61	10450.3	486.61	11072.9	486.61	11809	486.61	13081.8	486.61	15259.1	486.61	17157.5	486.61	18990.8	486.61	20845.2	486.61	23805.8	486.61	23531.2	486.61	23620.6	486.61	23956.4	486.61	23845	486.61	23750.6	486.61	23435.3	486.61	22617.1	486.61	19873.6	486.61	17005.4	486.61	14875	486.61	13198.2	486.61	11997.4	486.61	12032.4
487.06	7510.75	487.06	8566.49	487.06	9978.9	487.06	10498.1	487.06	11122.2	487.06	11862.6	487.06	13135.1	487.06	15309.5	487.06	17216	487.06	19045	487.06	20898	487.06	23847.8	487.06	23574.6	487.06	23672.8	487.06	24012.4	487.06	23894.7	487.06	23801.9	487.06	23479.9	487.06	22661	487.06	19911.9	487.06	17042.2	487.06	14913.8	487.06	13239.7	487.06	12034.4	487.06	12071.5
487.52	7533	487.52	8588.91	487.52	10012.2	487.52	10530.7	487.52	11157.4	487.52	11902.5	487.52	13174	487.52	15350.3	487.52	17257.2	487.52	19086.9	487.52	20933.8	487.52	23884.3	487.52	23596.2	487.52	23702.6	487.52	24046	487.52	23926.2	487.52	23836.6	487.52	23511.5	487.52	22691.8	487.52	19939.1	487.52	17062.2	487.52	14937.6	487.52	13262.8	487.52	12056	487.52	12097.2
487.98	7551.96	487.98	8607.57	487.98	10043.6	487.98	10559.8	487.98	11189.8	487.98	11935.7	487.98	13207.1	487.98	15385.3	487.98	17295.8	487.98	19122.7	487.98	20964	487.98	23913	487.98	23627.1	487.98	23732.2	487.98	24076.2	487.98	23950.6	487.98	23860.4	487.98	23532.4	487.98	22721.1	487.98	19959.4	487.98	17076	487.98	14957.8	487.98	13284.7	487.98	12073.3	487.98	12112.8
488.43	7552.89	488.43	8605.81	488.43	10054.6	488.43	10568.3	488.43	11198.3	488.43	11947.7	488.43	13220	488.43	15399	488.43	17317.6	488.43	19136.6	488.43	20971.8	488.43	23924.9	488.43	23635.4	488.43	23734.5	488.43	24085.8	488.43	23951.7	488.43	23867.7	488.43	23537.2	488.43	22724.4	488.43	19957.1	488.43	17071.8	488.43	14955.6	488.43	13282.7	488.43	12068.8	488.43	12113.4
488.89	7568	488.89	8622.93	488.89	10077.9	488.89	10595.9	488.89	11223.6	488.89	11975.6	488.89	13247.7	488.89	15431.4	488.89	17349.3	488.89	19170.3	488.89	20996.8	488.89	23946.2	488.89	23654.2	488.89	23755.7	488.89	24103.5	488.89	23969.2	488.89	23885.8	488.89	23553.1	488.89	22746.2	488.89	19971.5	488.89	17083	488.89	14964.3	488.89	13296.7	488.89	12085.1	488.89	12128.8
489.34	7585.89	489.34	8641.59	489.34	10104.2	489.34	10622.5	489.34	11248.7	489.34	12005.3	489.34	13282.4	489.34	15457.7	489.34	17375.2	489.34	19196.5	489.34	21020.1	489.34	23970.3	489.34	23667.7	489.34	23770.9	489.34	24127.2	489.34	23988.7	489.34	23911.6	489.34	23576.2	489.34	22766.8	489.34	19990	489.34	17099	489.34	14978.4	489.34	13310.8	489.34	12103.1	489.34	12147.7
489.8	7586.08	489.8	8641.31	489.8	10106.8	489.8	10630.5	489.8	11258.8	489.8	12011.3	489.8	13288.5	489.8	15469.2	489.8	17385.4	489.8	19208.9	489.8	21023.8	489.8	23969.2	489.8	23662.3	489.8	23771.1	489.8	24126.8	489.8	23986.1	489.8	23914.4	489.8	23567.6	489.8	22760.3	489.8	19978.9	489.8	17089.7	489.8	14971.9	489.8	13303.1	489.8	12100.6	489.8	12147.9
490.25	7595.27	490.25	8649.74	490.25	10119.4	490.25	10645.4	490.25	11275.8	490.25	12025.2	490.25	13304	490.25	15487.6	490.25	17403.9	490.25	19228.3	490.25	21032	490.25	23979	490.25	23660.9	490.25	23776.6	490.25	24128.7	490.25	23985.7	490.25	23918.4	490.25	23565.3	490.25	22762	490.25	19979.7	490.25	17089.8	490.25	14977.5	490.25	13307.3	490.25	12102.8	490.25	12155.9
490.71	7590.57	490.71	8645.4	490.71	10122	490.71	10649.1	490.71	11278.1	490.71	12027.5	490.71	13308.7	490.71	15495.1	490.71	17404.2	490.71	19233.1	490.71	21032.6	490.71	23971.7	490.71	23645.6	490.71	23764.2	490.71	24123.4	490.71	23981.1	490.71	23911	490.71	23550.9	490.71	22750.1	490.71	19966.6	490.71	17081.9	490.71	14969	490.71	13294.6	490.71	12094.6	490.71	12152.7
491.16	7564.89	491.16	8617.11	491.16	10100.3	491.16	10630.2	491.16	11260.2	491.16	12006.4	491.16	13288.6	491.16	15474.3	491.16	17385	491.16	19214.9	491.16	21006.9	491.16	23939.2	491.16	23610.3	491.16	23734	491.16	24085.4	491.16	23947.1	491.16	23882.9	491.16	23513.3	491.16	22718.8	491.16	19929	491.16	17045.3	491.16	14935.2	491.16	13262	491.16	12063.2	491.16	12122
491.62	7564.08	491.62	8612.55	491.62	10101.8	491.62	10630.8	491.62	11263.5	491.62	12013.3	491.62	13296.1	491.62	15474.4	491.62	17385.4	491.62	19212.5	491.62	20994.9	491.62	23930.9	491.62	23591.7	491.62	23721.7	491.62	24073	491.62	23937.8	491.62	23868.7	491.62	23492.8	491.62	22704.6	491.62	19915.1	491.62	17033.3	491.62	14924.1	491.62	13255.1	491.62	12058.1	491.62	12114.9
492.07	7564.63	492.07	8608.92	492.07	10106.2	492.07	10636.4	492.07	11267.2	492.07	12018.8	492.07	13300.3	492.07	15481	492.07	17385.5	492.07	19212.2	492.07	20988.5	492.07	23918.9	492.07	23576.1	492.07	23710.8	492.07	24056.4	492.07	23927.8	492.07	23860.3	492.07	23478.4	492.07	22694.1	492.07	19904.1	492.07	17029.8	492.07	14919.8	492.07	13251.2	492.07	12053.6	492.07	12113.7
492.53	7578.47	492.53	8617.76	492.53	10113	492.53	10653	492.53	11280.2	492.53	12034.3	492.53	13315.4	492.53	15491	492.53	17398.4	492.53	19220.1	492.53	20986.4	492.53	23913.2	492.53	23568.9	492.53	23700	492.53	24047.6	492.53	23925.5	492.53	23862	492.53	23478.6	492.53	22695.7	492.53	19897.5	492.53	17036.2	492.53	14918.4	492.53	13252.9	492.53	12064.5	492.53	12121.8
492.98	7578.44	492.98	8613.66	492.98	10111	492.98	10652.8	492.98	11285.3	492.98	12036.2	492.98	13318.5	492.98	15488.4	492.98	17401.1	492.98	19217	492.98	20972.7	492.98	23894.4	492.98	23547.7	492.98	23684	492.98	24036.8	492.98	23910.4	492.98	23852.6	492.98	23466.5	492.98	22673.6	492.98	19883.3	492.98	17023.3	492.98	14910.7	492.98	13244.4	492.98	12055.2	492.98	12119.6
493.44	7563.81	493.44	8594.45	493.44	10093.5	493.44	10637.8	493.44	11271.8	493.44	12021.7	493.44	13304.9	493.44	15471	493.44	17380.8	493.44	19193.3	493.44	20945.9	493.44	23858.2	493.44	23514.8	493.44	23645.6	493.44	24002.2	493.44	23877.6	493.44	23822.6	493.44	23434.2	493.44	22633.4	493.44	19850.3	493.44	16999.3	493.44	14889.7	493.44	13219.9	493.44	12030.6	493.44	12098.2
493.89	7565.42	493.89	8589.93	493.89	10090.8	493.89	10636.1	493.89	11265	493.89	12021.7	493.89	13302.3	493.89	15464.2	493.89	17373.3	493.89	19181.1	493.89	20930.4	493.89	23832.6	493.89	23491	493.89	23623.8	493.89	23979.5	493.89	23858.9	493.89	23803.1	493.89	23410.8	493.89	22611	493.89	19828.7	493.89	16985.7	493.89	14878.6	493.89	13211.1	493.89	12024.5	493.89	12095.5
494.35	7548.66	494.35	8567.8	494.35	10070.6	494.35	10614.4	494.35	11246.8	494.35	12006.2	494.35	13283.8	494.35	15444.9	494.35	17347.5	494.35	19149.6	494.35	20889.3	494.35	23788.1	494.35	23445.7	494.35	23576.3	494.35	23936.3	494.35	23817.5	494.35	23761.6	494.35	23361.5	494.35	22570	494.35	19789.6	494.35	16961	494.35	14846.7	494.35	13189.1	494.35	12002.2	494.35	12072.5
494.8	7538.65	494.8	8552.15	494.8	10053.7	494.8	10600.2	494.8	11229.7	494.8	11994.7	494.8	13271.3	494.8	15423.2	494.8	17322.2	494.8	19122.8	494.8	20859.9	494.8	23746.7	494.8	23409	494.8	23540.5	494.8	23894.6	494.8	23787.5	494.8	23726.9	494.8	23320.6	494.8	22529.5	494.8	19759.7	494.8	16941.9	494.8	14821.2	494.8	13169.5	494.8	11986.1	494.8	12056.5
495.26	7522.59	495.26	8529.38	495.26	10034.3	495.26	10581.3	495.26	11211.7	495.26	11976.1	495.26	13250.4	495.26	15399.8	495.26	17291.5	495.26	19084.3	495.26	20821	495.26	23699.4	495.26	23365.5	495.26	23493.6	495.26	23847.9	495.26	23744.5	495.26	23682.7	495.26	23272.1	495.26	22483.4	495.26	19717.1	495.26	16908.7	495.26	14793.6	495.26	13144.4	495.26	11963.5	495.26	12033.3
495.72	7513.95	495.72	8519.72	495.72	10021.3	495.72	10573.2	495.72	11197.4	495.72	11964.1	495.72	13239.2	495.72	15388	495.72	17271.4	495.72	19059	495.72	20797.2	495.72	23654.4	495.72	23329.2	495.72	23463	495.72	23814.8	495.72	23709.9	495.72	23641.8	495.72	23238.4	495.72	22445.3	495.72	19687.1	495.72	16886.2	495.72	14776.8	495.72	13128	495.72	11953.1	495.72	12021.2
496.17	7521.06	496.17	8526.12	496.17	10025.9	496.17	10579.6	496.17	11202.2	496.17	11972.1	496.17	13241.5	496.17	15387.5	496.17	17266.6	496.17	19051.7	496.17	20785.5	496.17	23633.7	496.17	23315.1	496.17	23445.3	496.17	23795.3	496.17	23689.6	496.17	23620.1	496.17	23223.1	496.17	22422.5	496.17	19670.2	496.17	16881.9	496.17	14775.7	496.17	13125.5	496.17	11959.5	496.17	12024.4
496.63	7517.31	496.63	8521.17	496.63	10022.4	496.63	10572.4	496.63	11196.3	496.63	11966.3	496.63	13233.6	496.63	15374.8	496.63	17249.5	496.63	19031.4	496.63	20770.1	496.63	23596.2	496.63	23280.7	496.63	23411	496.63	23771.6	496.63	23661.1	496.63	23581.6	496.63	23191.8	496.63	22394.8	496.63	19648.4	496.63	16863.6	496.63	14758.8	496.63	13109.8	496.63	11952.6	496.63	12021.5
497.08	7515.66	497.08	8518.54	497.08	10020.3	497.08	10569.6	497.08	11189.9	497.08	11958.6	497.08	13225.9	497.08	15367.2	497.08	17228.8	497.08	19011.2	497.08	20746.7	497.08	23568.4	497.08	23251.2	497.08	23373.1	497.08	23737.6	497.08	23630.7	497.08	23547.4	497.08	23167.2	497.08	22364.2	497.08	19630.5	497.08	16845.8	497.08	14740.6	497.08	13099.8	497.08	11946.2	497.08	12017
497.54	7504.62	497.54	8509.3	497.54	10007.4	497.54	10556.7	497.54	11176.6	497.54	11944.7	497.54	13209.7	497.54	15347.7	497.54	17201	497.54	18985.2	497.54	20719.4	497.54	23526	497.54	23218	497.54	23337.4	497.54	23698	497.54	23598.4	497.54	23506.5	497.54	23133.7	497.54	22323.9	497.54	19594.3	497.54	16811.1	497.54	14718.3	497.54	13080.5	497.54	11930.8	497.54	12005.6
497.99	7495.44	497.99	8498.71	497.99	9997.42	497.99	10542	497.99	11164.3	497.99	11926.3	497.99	13194	497.99	15330.3	497.99	17171.4	497.99	18956.7	497.99	20688.6	497.99	23482.3	497.99	23183.5	497.99	23303.7	497.99	23662.4	497.99	23563.9	497.99	23464.8	497.99	23097.4	497.99	22284.2	497.99	19566.3	497.99	16784.8	497.99	14696.1	497.99	13064.8	497.99	11919.9	497.99	11993
498.45	7484.15	498.45	8482.83	498.45	9984.11	498.45	10528.9	498.45	11152.7	498.45	11907.7	498.45	13176.3	498.45	15304.9	498.45	17143.9	498.45	18924.1	498.45	20655.7	498.45	23439.6	498.45	23145.6	498.45	23257.1	498.45	23618.5	498.45	23525	498.45	23421.8	498.45	23059.3	498.45	22246.5	498.45	19536.1	498.45	16755.9	498.45	14675.1	498.45	13043.5	498.45	11903.7	498.45	11981.7
498.9	7472.11	498.9	8463.53	498.9	9967.3	498.9	10511.6	498.9	11135.1	498.9	11886.1	498.9	13151.8	498.9	15282.5	498.9	17115.7	498.9	18888.1	498.9	20615.7	498.9	23396.7	498.9	23102.2	498.9	23209.7	498.9	23571.3	498.9	23481.8	498.9	23370.8	498.9	23014.8	498.9	22209	498.9	19498.2	498.9	16720	498.9	14647.6	498.9	13020.2	498.9	11885.6	498.9	11958.9
499.35	7483.98	499.35	8471.86	499.35	9974.23	499.35	10518.9	499.35	11142.2	499.35	11891.8	499.35	13154.2	499.35	15280	499.35	17110.8	499.35	18875.4	499.35	20602.2	499.35	23375.4	499.35	23083.8	499.35	23191.5	499.35	23560.4	499.35	23458.9	499.35	23350	499.35	23004.4	499.35	22194.5	499.35	19493.9	499.35	16713.2	499.35	14641.8	499.35	13021.6	499.35	11895.7	499.35	11966.6
499.81	7496.74	499.81	8480.84	499.81	9984.08	499.81	10528.9	499.81	11147.5	499.81	11896.7	499.81	13159.5	499.81	15279.8	499.81	17108.3	499.81	18868	499.81	20583.3	499.81	23356.6	499.81	23065.1	499.81	23166.1	499.81	23544.4	499.81	23442.7	499.81	23328.8	499.81	22986.6	499.81	22180.3	499.81	19483.4	499.81	16706.3	499.81	14639.7	499.81	13025.5	499.81	11903.2	499.81	11976
500.26	7515.96	500.26	8493.08	500.26	9998.88	500.26	10543.1	500.26	11160.2	500.26	11905.3	500.26	13165.4	500.26	15281.7	500.26	17106.8	500.26	18860.3	500.26	20568.2	500.26	23340.1	500.26	23052.8	500.26	23150.2	500.26	23527.3	500.26	23424.4	500.26	23313.1	500.26	22972	500.26	22165.4	500.26	19479.3	500.26	16700	500.26	14647.3	500.26	13033.4	500.26	11912.1	500.26	11991.6
500.72	7521.02	500.72	8498.4	500.72	10001.8	500.72	10543.2	500.72	11158.7	500.72	11904.4	500.72	13161.3	500.72	15268.5	500.72	17093.8	500.72	18837.2	500.72	20545.4	500.72	23314.2	500.72	23018.2	500.72	23118.6	500.72	23501.4	500.72	23403.5	500.72	23282.9	500.72	22946.7	500.72	22140.5	500.72	19462.3	500.72	16680.5	500.72	14638.2	500.72	13035.1	500.72	11912.9	500.72	11991
501.17	7518.25	501.17	8489.41	501.17	9994.55	501.17	10537.1	501.17	11152.9	501.17	11892.2	501.17	13153.2	501.17	15253.3	501.17	17069.8	501.17	18811.3	501.17	20512.4	501.17	23277	501.17	22980.3	501.17	23076.4	501.17	23461.5	501.17	23364.4	501.17	23243.8	501.17	22913.1	501.17	22105.8	501.17	19436.9	501.17	16656.1	501.17	14621.8	501.17	13021.3	501.17	11908.7	501.17	11984.1
501.63	7536.35	501.63	8503.8	501.63	10011.8	501.63	10549.8	501.63	11165.3	501.63	11903	501.63	13160.5	501.63	15253.7	501.63	17066.3	501.63	18801.9	501.63	20500.2	501.63	23259.9	501.63	22961.5	501.63	23061.2	501.63	23440.5	501.63	23345.6	501.63	23224.2	501.63	22897.5	501.63	22098.8	501.63	19433	501.63	16649.2	501.63	14626.4	501.63	13028.2	501.63	11919.8	501.63	11995.9
502.08	7538.57	502.08	8499.21	502.08	10007.9	502.08	10548.2	502.08	11159.8	502.08	11894.3	502.08	13152.2	502.08	15238.3	502.08	17043	502.08	18780.8	502.08	20472.6	502.08	23222.2	502.08	22923.7	502.08	23021.6	502.08	23405.7	502.08	23307.4	502.08	23191	502.08	22870.5	502.08	22070.3	502.08	19409.8	502.08	16626.5	502.08	14611.5	502.08	13018.3	502.08	11918.5	502.08	11994.2
502.54	7549.2	502.54	8510.93	502.54	10016.3	502.54	10556.1	502.54	11167.2	502.54	11898.3	502.54	13155.5	502.54	15234	502.54	17037.8	502.54	18769.5	502.54	20454.6	502.54	23195	502.54	22895.6	502.54	22998.3	502.54	23377.8	502.54	23280.9	502.54	23170	502.54	22848.4	502.54	22053.4	502.54	19398.5	502.54	16619.9	502.54	14609.3	502.54	13022.8	502.54	11928.3	502.54	12000.7
502.99	7548.13	502.99	8511.98	502.99	10013.2	502.99	10553.4	502.99	11162.8	502.99	11891.7	502.99	13148.9	502.99	15216.8	502.99	17013.5	502.99	18743.6	502.99	20422.8	502.99	23154	502.99	22854.3	502.99	22958.4	502.99	23339.8	502.99	23238.5	502.99	23131.5	502.99	22814.8	502.99	22022.2	502.99	19368.7	502.99	16595.6	502.99	14597.8	502.99	13015.1	502.99	11920.6	502.99	11994.5
503.45	7531.18	503.45	8491.6	503.45	9991.23	503.45	10533.1	503.45	11143.5	503.45	11863.5	503.45	13119.3	503.45	15189.4	503.45	16978.4	503.45	18705.1	503.45	20378.5	503.45	23096.4	503.45	22798.6	503.45	22898	503.45	23281.2	503.45	23180.8	503.45	23075.8	503.45	22757.3	503.45	21969.1	503.45	19316.6	503.45	16557.3	503.45	14568.8	503.45	12989.4	503.45	11894.9	503.45	11970.7
503.9	7518.47	503.9	8476.57	503.9	9978.05	503.9	10515.7	503.9	11129	503.9	11843.2	503.9	13094.9	503.9	15164	503.9	16946	503.9	18666.2	503.9	20334	503.9	23038.6	503.9	22740.5	503.9	22840.2	503.9	23228.7	503.9	23127.6	503.9	23024.1	503.9	22705.3	503.9	21920.8	503.9	19278.1	503.9	16524.3	503.9	14542.5	503.9	12968.6	503.9	11873	503.9	11949.4
504.36	7511.09	504.36	8463.21	504.36	9966.86	504.36	10505.1	504.36	11112.6	504.36	11829.4	504.36	13076.1	504.36	15137.3	504.36	16915	504.36	18630.2	504.36	20289	504.36	22987.1	504.36	22688.4	504.36	22782.2	504.36	23181.8	504.36	23079.4	504.36	22973.3	504.36	22654.2	504.36	21876.6	504.36	19238.2	504.36	16494.7	504.36	14517.4	504.36	12946.7	504.36	11859.5	504.36	11934.5
504.81	7506.15	504.81	8452.38	504.81	9954.57	504.81	10490.9	504.81	11098.7	504.81	11819.9	504.81	13060.6	504.81	15107.9	504.81	16885.1	504.81	18592.6	504.81	20249	504.81	22934.5	504.81	22636	504.81	22730.4	504.81	23126.6	504.81	23026.6	504.81	22922.9	504.81	22604.3	504.81	21836.3	504.81	19201.4	504.81	16464.2	504.81	14498.6	504.81	12933.6	504.81	11843.3	504.81	11918.4
505.27	7506	505.27	8446.52	505.27	9948.19	505.27	10482.8	505.27	11089.2	505.27	11816	505.27	13053.8	505.27	15090.9	505.27	16861.8	505.27	18560.7	505.27	20212.9	505.27	22888.9	505.27	22582.1	505.27	22675.1	505.27	23081.5	505.27	22983	505.27	22877.1	505.27	22562.4	505.27	21792.8	505.27	19164.9	505.27	16445.8	505.27	14480.5	505.27	12920.1	505.27	11835.4	505.27	11911.4
505.72	7506.6	505.72	8444.97	505.72	9943.17	505.72	10479.8	505.72	11082.7	505.72	11814.1	505.72	13044.1	505.72	15073.9	505.72	16837.9	505.72	18531.4	505.72	20180.6	505.72	22841.3	505.72	22537.1	505.72	22622.3	505.72	23031	505.72	22939.4	505.72	22842.4	505.72	22521.8	505.72	21750.7	505.72	19129.7	505.72	16427.9	505.72	14471.4	505.72	12908.6	505.72	11831.6	505.72	11903.7
506.17	7499.07	506.17	8431	506.17	9925.98	506.17	10462.5	506.17	11069	506.17	11798.4	506.17	13024.7	506.17	15045	506.17	16805.5	506.17	18488.6	506.17	20128.4	506.17	22778.7	506.17	22479.5	506.17	22560.8	506.17	22973.3	506.17	22882.6	506.17	22787.9	506.17	22463.5	506.17	21695.8	506.17	19087.6	506.17	16398.3	506.17	14445.5	506.17	12884.8	506.17	11816.5	506.17	11883.4
506.63	7493.16	506.63	8422.2	506.63	9915.86	506.63	10448.2	506.63	11053	506.63	11783.5	506.63	13010.1	506.63	15017.8	506.63	16770.7	506.63	18448.3	506.63	20081.4	506.63	22716.3	506.63	22421.6	506.63	22503.3	506.63	22925.1	506.63	22827.6	506.63	22733	506.63	22402.4	506.63	21638.1	506.63	19041	506.63	16370.4	506.63	14423.5	506.63	12865.5	506.63	11801.5	506.63	11867.9
507.08	7474.34	507.08	8398.96	507.08	9894.43	507.08	10417.5	507.08	11020.5	507.08	11754.5	507.08	12977.1	507.08	14976.6	507.08	16718.4	507.08	18389.6	507.08	20016.2	507.08	22636.9	507.08	22341.3	507.08	22427.4	507.08	22850.2	507.08	22757.4	507.08	22663.6	507.08	22328	507.08	21576.5	507.08	18986.8	507.08	16330.3	507.08	14381.3	507.08	12831.1	507.08	11776.9	507.08	11840.8
507.54	7478.27	507.54	8400.1	507.54	9891.86	507.54	10412.2	507.54	11012.8	507.54	11748.3	507.54	12962.6	507.54	14955.3	507.54	16691.2	507.54	18355.3	507.54	19971.7	507.54	22580.9	507.54	22286.9	507.54	22377	507.54	22796	507.54	22705.9	507.54	22615.2	507.54	22271.9	507.54	21536.1	507.54	18949.9	507.54	16312.9	507.54	14362.6	507.54	12825.6	507.54	11775.2	507.54	11838.4
507.99	7472.88	507.99	8388.05	507.99	9878.32	507.99	10395.8	507.99	10999.7	507.99	11733.5	507.99	12944.8	507.99	14928.6	507.99	16652.7	507.99	18311.9	507.99	19917.6	507.99	22512.3	507.99	22218.6	507.99	22311.3	507.99	22729.7	507.99	22640.1	507.99	22552.5	507.99	22206.1	507.99	21473.6	507.99	18904.9	507.99	16282.6	507.99	14333	507.99	12807.8	507.99	11760.5	507.99	11820.8
508.45	7461.2	508.45	8371.15	508.45	9860.95	508.45	10377	508.45	10976	508.45	11714.4	508.45	12922.4	508.45	14893	508.45	16602.6	508.45	18264.1	508.45	19856.7	508.45	22436.2	508.45	22145.4	508.45	22237.4	508.45	22656.2	508.45	22569.1	508.45	22484.5	508.45	22139.5	508.45	21407.7	508.45	18850	508.45	16242.9	508.45	14301.4	508.45	12777	508.45	11740.4	508.45	11800.8
508.9	7461.02	508.9	8371.3	508.9	9854.59	508.9	10369.3	508.9	10968.7	508.9	11705.9	508.9	12908.9	508.9	14872.1	508.9	16566.2	508.9	18225.6	508.9	19808.9	508.9	22366.4	508.9	22080.6	508.9	22172	508.9	22602	508.9	22511	508.9	22421.1	508.9	22078	508.9	21358.8	508.9	18803.7	508.9	16209.1	508.9	14281	508.9	12766.7	508.9	11733.5	508.9	11794.5
509.36	7461.75	509.36	8371.91	509.36	9847.3	509.36	10364.3	509.36	10960.9	509.36	11699.5	509.36	12898.2	509.36	14848.8	509.36	16534.6	509.36	18184.9	509.36	19761.4	509.36	22299.7	509.36	22017	509.36	22113.8	509.36	22543.6	509.36	22448	509.36	22361.4	509.36	22025.5	509.36	21301.7	509.36	18763.5	509.36	16176.6	509.36	14257.1	509.36	12752.9	509.36	11726.1	509.36	11789.1
509.81	7446.21	509.81	8355.29	509.81	9830.51	509.81	10341	509.81	10940	509.81	11678.4	509.81	12865.9	509.81	14807.4	509.81	16485.8	509.81	18126.1	509.81	19689.3	509.81	22216.8	509.81	21939.4	509.81	22032.3	509.81	22465.9	509.81	22369.9	509.81	22285.5	509.81	21944.3	509.81	21229	509.81	18704.7	509.81	16126.2	509.81	14216	509.81	12720.6	509.81	11703.6	509.81	11767
510.26	7439.9	510.26	8346.91	510.26	9819.62	510.26	10322.9	510.26	10922.6	510.26	11658.6	510.26	12844.6	510.26	14777.4	510.26	16440.4	510.26	18076.2	510.26	19632	510.26	22140.2	510.26	21861.6	510.26	21958.6	510.26	22394.7	510.26	22302.8	510.26	22217.1	510.26	21874.5	510.26	21164	510.26	18656.9	510.26	16082.1	510.26	14184.9	510.26	12698.6	510.26	11686.5	510.26	11753.2
510.72	7419.92	510.72	8319.82	510.72	9789.13	510.72	10293.2	510.72	10889.3	510.72	11625.6	510.72	12804.1	510.72	14732.7	510.72	16382	510.72	18012.8	510.72	19550.2	510.72	22049.4	510.72	21775.9	510.72	21868.6	510.72	22300.6	510.72	22210.1	510.72	22129	510.72	21788.6	510.72	21079.8	510.72	18583.3	510.72	16021	510.72	14142.2	510.72	12663.4	510.72	11655.7	510.72	11721.5
511.17	7414.55	511.17	8309.99	511.17	9777.02	511.17	10278.7	511.17	10872.6	511.17	11608	511.17	12777.9	511.17	14697.6	511.17	16335.3	511.17	17959.1	511.17	19484	511.17	21974.5	511.17	21701.7	511.17	21797.3	511.17	22228.9	511.17	22143.3	511.17	22056.2	511.17	21717.5	511.17	21009.9	511.17	18523.8	511.17	15976.6	511.17	14110.6	511.17	12637.2	511.17	11636.3	511.17	11707.8
511.63	7415.56	511.63	8304.55	511.63	9768.06	511.63	10269.2	511.63	10856.3	511.63	11590.7	511.63	12757.7	511.63	14666.7	511.63	16296.8	511.63	17906.5	511.63	19418.2	511.63	21895.4	511.63	21625.2	511.63	21722.5	511.63	22155.1	511.63	22073.2	511.63	21987.6	511.63	21646.5	511.63	20941.5	511.63	18478.6	511.63	15933.7	511.63	14083.9	511.63	12617	511.63	11623.7	511.63	11694.1
512.08	7406.8	512.08	8287.3	512.08	9748.69	512.08	10248.7	512.08	10839.2	512.08	11565.4	512.08	12727.2	512.08	14624.7	512.08	16249.6	512.08	17844.8	512.08	19341.3	512.08	21810.3	512.08	21538.7	512.08	21632	512.08	22068.1	512.08	21991.1	512.08	21905.5	512.08	21567.3	512.08	20868.1	512.08	18420.1	512.08	15881.9	512.08	14042.7	512.08	12582.7	512.08	11599.3	512.08	11673.9
512.53	7396.2	512.53	8272.63	512.53	9726.77	512.53	10228.1	512.53	10817.5	512.53	11539.4	512.53	12691.3	512.53	14587.1	512.53	16198.9	512.53	17780.1	512.53	19264.9	512.53	21726	512.53	21446.5	512.53	21546.4	512.53	21979.2	512.53	21904.4	512.53	21820.1	512.53	21485.7	512.53	20784.7	512.53	18350.4	512.53	15833.4	512.53	13995.6	512.53	12552.1	512.53	11577.3	512.53	11647.8
512.99	7403.5	512.99	8278.33	512.99	9726.53	512.99	10223.5	512.99	10813.7	512.99	11534.3	512.99	12680.5	512.99	14562.8	512.99	16164.2	512.99	17737.3	512.99	19203.9	512.99	21656	512.99	21375.8	512.99	21476	512.99	21913.4	512.99	21836.7	512.99	21758.2	512.99	21421.6	512.99	20721.1	512.99	18312.1	512.99	15798.2	512.99	13973.7	512.99	12542.5	512.99	11572.8	512.99	11645.4
513.44	7400.03	513.44	8272.33	513.44	9714.15	513.44	10210.3	513.44	10796.2	513.44	11513.8	513.44	12655	513.44	14527.6	513.44	16118	513.44	17679.4	513.44	19132.1	513.44	21576.7	513.44	21290.9	513.44	21394.3	513.44	21827.1	513.44	21756.9	513.44	21676.2	513.44	21343.5	513.44	20647	513.44	18249.4	513.44	15750.3	513.44	13941.5	513.44	12519.5	513.44	11554.7	513.44	11632.1
513.9	7412.06	513.9	8280.56	513.9	9719.28	513.9	10211	513.9	10796.9	513.9	11509.7	513.9	12645.9	513.9	14502.9	513.9	16084.3	513.9	17633.8	513.9	19073	513.9	21504.4	513.9	21218.5	513.9	21324.4	513.9	21755	513.9	21687	513.9	21609.9	513.9	21277.4	513.9	20589.4	513.9	18208.2	513.9	15722	513.9	13921.6	513.9	12514.7	513.9	11556.6	513.9	11630.8
514.35	7417.68	514.35	8281.78	514.35	9717.36	514.35	10205	514.35	10786.8	514.35	11500.5	514.35	12628.7	514.35	14468.8	514.35	16043.4	514.35	17581.4	514.35	19007.3	514.35	21423.6	514.35	21142.8	514.35	21236.8	514.35	21681.3	514.35	21610.6	514.35	21527.3	514.35	21206.1	514.35	20527.9	514.35	18153.8	514.35	15685.6	514.35	13895	514.35	12500.1	514.35	11551.1	514.35	11619.3
514.8	7404.46	514.8	8263.32	514.8	9698.76	514.8	10182.4	514.8	10761.4	514.8	11470.1	514.8	12592.8	514.8	14422	514.8	15984.7	514.8	17510	514.8	18923.5	514.8	21323.6	514.8	21048.9	514.8	21136.4	514.8	21587.3	514.8	21513.1	514.8	21432.7	514.8	21114.6	514.8	20441.2	514.8	18085.1	514.8	15629.2	514.8	13853.3	514.8	12462.9	514.8	11526.2	514.8	11598.2
515.26	7402.26	515.26	8259.61	515.26	9689.15	515.26	10168.9	515.26	10745.9	515.26	11452.5	515.26	12565.2	515.26	14384.8	515.26	15939.1	515.26	17448.4	515.26	18851.9	515.26	21232.1	515.26	20964	515.26	21049.8	515.26	21504	515.26	21427.6	515.26	21349.2	515.26	21036.4	515.26	20362.4	515.26	18026.2	515.26	15583.3	515.26	13817.1	515.26	12440.1	515.26	11509.8	515.26	11579.3
515.71	7388.44	515.71	8244.54	515.71	9667.71	515.71	10145.6	515.71	10719.7	515.71	11418.6	515.71	12525.6	515.71	14333.9	515.71	15878.9	515.71	17377.9	515.71	18770.3	515.71	21129	515.71	20866.8	515.71	20949.6	515.71	21411.9	515.71	21327.6	515.71	21249.7	515.71	20946.6	515.71	20277.1	515.71	17951.6	515.71	15527.6	515.71	13770.4	515.71	12408.3	515.71	11480.5	515.71	11556
516.17	7383.67	516.17	8238.72	516.17	9655.27	516.17	10130	516.17	10700.6	516.17	11394.5	516.17	12493.7	516.17	14290.8	516.17	15830.4	516.17	17309.1	516.17	18691.2	516.17	21035.2	516.17	20780.3	516.17	20853.5	516.17	21321.5	516.17	21237.7	516.17	21161.2	516.17	20856.8	516.17	20198.1	516.17	17888.3	516.17	15482.6	516.17	13733.3	516.17	12380.4	516.17	11460.2	516.17	11535.4
516.62	7378.92	516.62	8230.7	516.62	9641.71	516.62	10115.5	516.62	10677.8	516.62	11370	516.62	12461.3	516.62	14247.5	516.62	15772	516.62	17241.9	516.62	18616.9	516.62	20944.2	516.62	20687.6	516.62	20752.2	516.62	21235.3	516.62	21150.4	516.62	21068.2	516.62	20762.7	516.62	20115.6	516.62	17818.8	516.62	15430.4	516.62	13695.2	516.62	12354.9	516.62	11438.4	516.62	11512
517.07	7375.99	517.07	8223.11	517.07	9627.38	517.07	10099.7	517.07	10660.5	517.07	11348.1	517.07	12431	517.07	14208.9	517.07	15719.8	517.07	17172.1	517.07	18544.2	517.07	20852.1	517.07	20592.8	517.07	20656.8	517.07	21144.3	517.07	21063.5	517.07	20980.6	517.07	20677.5	517.07	20027.1	517.07	17756.4	517.07	15383.4	517.07	13659.7	517.07	12329.4	517.07	11418.4	517.07	11496.6
517.53	7371.57	517.53	8216.01	517.53	9610.82	517.53	10080.6	517.53	10638.1	517.53	11327.6	517.53	12394	517.53	14160.3	517.53	15662.6	517.53	17098.2	517.53	18461.3	517.53	20749.5	517.53	20493.6	517.53	20552.9	517.53	21050.7	517.53	20966.4	517.53	20882.8	517.53	20585	517.53	19940.4	517.53	17690.7	517.53	15329.5	517.53	13619.4	517.53	12297.1	517.53	11398.5	517.53	11475.2
517.98	7369	517.98	8212.52	517.98	9595.1	517.98	10069.5	517.98	10614.9	517.98	11309.7	517.98	12366.1	517.98	14111	517.98	15606.3	517.98	17028.6	517.98	18387.5	517.98	20653.1	517.98	20397.6	517.98	20457.4	517.98	20961.5	517.98	20872.5	517.98	20786.4	517.98	20496.8	517.98	19862.1	517.98	17621.7	517.98	15281.3	517.98	13586	517.98	12271.7	517.98	11383.5	517.98	11459.1
518.44	7355.2	518.44	8200.29	518.44	9573.38	518.44	10042.8	518.44	10586.3	518.44	11280.1	518.44	12328.8	518.44	14054.3	518.44	15538.8	518.44	16942.7	518.44	18301.8	518.44	20545.1	518.44	20289.8	518.44	20350.9	518.44	20855.6	518.44	20768.7	518.44	20688.1	518.44	20394.4	518.44	19766.3	518.44	17541.4	518.44	15223.7	518.44	13538.8	518.44	12234.4	518.44	11354.3	518.44	11431.7
518.89	7333.6	518.89	8179.44	518.89	9539.42	518.89	10009	518.89	10548.9	518.89	11237.6	518.89	12280.2	518.89	13992.3	518.89	15461.8	518.89	16854.8	518.89	18200.4	518.89	20432.7	518.89	20178.2	518.89	20233.7	518.89	20746.9	518.89	20654.5	518.89	20575.6	518.89	20286.2	518.89	19661.6	518.89	17451.4	518.89	15154.7	518.89	13486.3	518.89	12184.2	518.89	11321.7	518.89	11396.6
519.34	7341.85	519.34	8181.64	519.34	9535.17	519.34	10001.7	519.34	10536.9	519.34	11222.5	519.34	12256.2	519.34	13949.3	519.34	15411.5	519.34	16790.5	519.34	18123.2	519.34	20340.2	519.34	20090.8	519.34	20145.6	519.34	20659.6	519.34	20564.5	519.34	20491.7	519.34	20202.6	519.34	19582.9	519.34	17386.1	519.34	15113.8	519.34	13458.9	519.34	12165.2	519.34	11316.9	519.34	11380.9
519.8	7336.84	519.8	8171.5	519.8	9521.83	519.8	9981.48	519.8	10514	519.8	11192.6	519.8	12222.3	519.8	13898.1	519.8	15348.2	519.8	16715.6	519.8	18035.8	519.8	20232.6	519.8	19989.5	519.8	20043.2	519.8	20562.5	519.8	20467.5	519.8	20389.1	519.8	20108.5	519.8	19490.7	519.8	17317.3	519.8	15065.1	519.8	13417	519.8	12136.9	519.8	11295.4	519.8	11361.4
520.25	7334.46	520.25	8168.75	520.25	9507.55	520.25	9964.15	520.25	10486.8	520.25	11165.8	520.25	12195.2	520.25	13849	520.25	15288.1	520.25	16646.5	520.25	17955.3	520.25	20126.6	520.25	19889.7	520.25	19947.4	520.25	20473.4	520.25	20369.5	520.25	20294.3	520.25	20018.8	520.25	19405.2	520.25	17243.8	520.25	15015.7	520.25	13382.3	520.25	12110.1	520.25	11278.6	520.25	11346.4
520.7	7324.93	520.7	8155.31	520.7	9489.83	520.7	9942.68	520.7	10459.8	520.7	11135.1	520.7	12156.1	520.7	13794.6	520.7	15220.9	520.7	16571.8	520.7	17862.4	520.7	20022	520.7	19782.3	520.7	19845.4	520.7	20366	520.7	20266.8	520.7	20196.6	520.7	19923	520.7	19319.6	520.7	17173.8	520.7	14960.4	520.7	13337	520.7	12078.4	520.7	11251	520.7	11320.1
521.16	7326.53	521.16	8153.08	521.16	9473.79	521.16	9928.77	521.16	10444	521.16	11114.9	521.16	12127.7	521.16	13749.3	521.16	15166.4	521.16	16506.8	521.16	17784.7	521.16	19928.4	521.16	19689.1	521.16	19750.9	521.16	20273.9	521.16	20177.3	521.16	20109.3	521.16	19831.6	521.16	19232.4	521.16	17102.9	521.16	14912.2	521.16	13305.5	521.16	12057.5	521.16	11234.2	521.16	11304.5
521.61	7330.71	521.61	8149.95	521.61	9463.26	521.61	9914.63	521.61	10429.8	521.61	11095.4	521.61	12104.4	521.61	13711.6	521.61	15114.7	521.61	16442	521.61	17711.6	521.61	19830.4	521.61	19591.4	521.61	19651.9	521.61	20184.5	521.61	20091.5	521.61	20015.7	521.61	19744.7	521.61	19143.4	521.61	17036.3	521.61	14864.9	521.61	13271.7	521.61	12032.1	521.61	11218	521.61	11287.9
522.06	7320.66	522.06	8137.65	522.06	9439.14	522.06	9890.16	522.06	10399.9	522.06	11064.4	522.06	12064.7	522.06	13651.8	522.06	15047	522.06	16362.3	522.06	17616.8	522.06	19719.9	522.06	19482.9	522.06	19546.5	522.06	20083.7	522.06	19992.3	522.06	19915.7	522.06	19640.9	522.06	19053	522.06	16954	522.06	14804	522.06	13229.3	522.06	11995	522.06	11189.3	522.06	11261.7
522.52	7330.98	522.52	8146.37	522.52	9438.99	522.52	9884.77	522.52	10391.8	522.52	11050.5	522.52	12038.9	522.52	13614.7	522.52	15000.3	522.52	16303.6	522.52	17545.1	522.52	19629.3	522.52	19401.4	522.52	19464.9	522.52	20003.1	522.52	19909.9	522.52	19836	522.52	19561.1	522.52	18976.7	522.52	16901.1	522.52	14760.3	522.52	13203	522.52	11984.4	522.52	11182.5	522.52	11258.3
522.97	7324.67	522.97	8132.58	522.97	9417.37	522.97	9861.17	522.97	10365.3	522.97	11025.1	522.97	11998.6	522.97	13563.1	522.97	14938.4	522.97	16224.5	522.97	17456	522.97	19524.6	522.97	19297.5	522.97	19363.9	522.97	19900.4	522.97	19812.2	522.97	19738.3	522.97	19465.9	522.97	18878.4	522.97	16823.9	522.97	14698.8	522.97	13158.6	522.97	11951.9	522.97	11157	522.97	11232.3
523.43	7314.56	523.43	8118.4	523.43	9400.33	523.43	9835.42	523.43	10337.5	523.43	10993.8	523.43	11956.8	523.43	13511.4	523.43	14875.8	523.43	16151.4	523.43	17365.5	523.43	19414.2	523.43	19196.5	523.43	19262.9	523.43	19794.4	523.43	19717.5	523.43	19641.1	523.43	19360.5	523.43	18783.6	523.43	16747	523.43	14639.4	523.43	13116.4	523.43	11917.9	523.43	11132.9	523.43	11208.7
523.88	7324.1	523.88	8120.51	523.88	9395.48	523.88	9827.21	523.88	10324.9	523.88	10974.6	523.88	11934.4	523.88	13474.9	523.88	14823.5	523.88	16092.7	523.88	17294.1	523.88	19328.2	523.88	19104.1	523.88	19179.5	523.88	19708	523.88	19634.3	523.88	19562.9	523.88	19285.2	523.88	18706.3	523.88	16686	523.88	14597.9	523.88	13092.4	523.88	11902.2	523.88	11121.4	523.88	11199.7
524.33	7314.14	524.33	8104.36	524.33	9370.75	524.33	9800.73	524.33	10294.4	524.33	10941.7	524.33	11891.1	524.33	13422	524.33	14757	524.33	16014.6	524.33	17203.8	524.33	19221.1	524.33	18992.9	524.33	19077.1	524.33	19604.3	524.33	19530.2	524.33	19463.8	524.33	19189.1	524.33	18610.3	524.33	16605.2	524.33	14534.7	524.33	13048	524.33	11866.1	524.33	11093	524.33	11172.6
524.79	7319.82	524.79	8105.34	524.79	9369.17	524.79	9791.06	524.79	10280.1	524.79	10922.7	524.79	11863.8	524.79	13379.2	524.79	14699.5	524.79	15954.7	524.79	17128.7	524.79	19128.4	524.79	18902.4	524.79	18983.1	524.79	19517.2	524.79	19448.3	524.79	19380	524.79	19110.5	524.79	18529	524.79	16542	524.79	14494.8	524.79	13015.6	524.79	11845	524.79	11078.1	524.79	11163.3
525.24	7309.7	525.24	8090.09	525.24	9350.49	525.24	9763.29	525.24	10250.3	525.24	10887.8	525.24	11821.8	525.24	13324	525.24	14634.2	525.24	15884.4	525.24	17043.4	525.24	19016.1	525.24	18792.4	525.24	18880.5	525.24	19414.3	525.24	19342.6	525.24	19277.5	525.24	19011.7	525.24	18435.8	525.24	16467.9	525.24	14434.1	525.24	12965.9	525.24	11806	525.24	11047	525.24	11132.2
525.69	7291.27	525.69	8063.12	525.69	9320.91	525.69	9729.81	525.69	10214.7	525.69	10843.2	525.69	11770.1	525.69	13257.8	525.69	14559.6	525.69	15800.2	525.69	16947.5	525.69	18904.4	525.69	18674.2	525.69	18769	525.69	19304.3	525.69	19230.2	525.69	19165.9	525.69	18906.4	525.69	18333.5	525.69	16377.9	525.69	14369.1	525.69	12910.8	525.69	11762.2	525.69	11007.7	525.69	11092.3
526.15	7292.19	526.15	8060.78	526.15	9310.39	526.15	9715.46	526.15	10194.7	526.15	10822.6	526.15	11737.7	526.15	13212.9	526.15	14503.5	526.15	15741.4	526.15	16874.7	526.15	18808.9	526.15	18582.9	526.15	18678.4	526.15	19213.9	526.15	19140.1	526.15	19081.8	526.15	18821.2	526.15	18252.1	526.15	16310.3	526.15	14325.3	526.15	12877.5	526.15	11741.2	526.15	10990.2	526.15	11075.5
526.6	7277.59	526.6	8040.73	526.6	9282.03	526.6	9682.44	526.6	10157.2	526.6	10781.5	526.6	11689.5	526.6	13146.6	526.6	14431.1	526.6	15662.5	526.6	16781.5	526.6	18695.7	526.6	18473.7	526.6	18567.5	526.6	19107.4	526.6	19034.7	526.6	18975.4	526.6	18717.6	526.6	18156.1	526.6	16228.5	526.6	14257.1	526.6	12825.9	526.6	11694.8	526.6	10950.1	526.6	11037.1
527.05	7276.96	527.05	8032.25	527.05	9264.78	527.05	9665.21	527.05	10132.7	527.05	10754.8	527.05	11648.5	527.05	13096.4	527.05	14372.5	527.05	15593.6	527.05	16703.4	527.05	18594.1	527.05	18378	527.05	18471.6	527.05	19016.2	527.05	18942.8	527.05	18882.5	527.05	18625.6	527.05	18075.5	527.05	16154.5	527.05	14205.4	527.05	12788.2	527.05	11664.8	527.05	10927.1	527.05	11012.1
527.51	7263.37	527.51	8010.26	527.51	9238.11	527.51	9632.92	527.51	10098.2	527.51	10715	527.51	11597.1	527.51	13032	527.51	14300.5	527.51	15514.4	527.51	16612.5	527.51	18478	527.51	18272.4	527.51	18361.3	527.51	18907.3	527.51	18836.1	527.51	18773.6	527.51	18521.7	527.51	17975.6	527.51	16070.5	527.51	14144.3	527.51	12737.3	527.51	11620.9	527.51	10890.1	527.51	10972.4
527.96	7246.83	527.96	7988	527.96	9211.09	527.96	9601.63	527.96	10062.2	527.96	10672.9	527.96	11547.3	527.96	12969.3	527.96	14228.5	527.96	15432.5	527.96	16521.2	527.96	18370.6	527.96	18166.1	527.96	18248.4	527.96	18802.7	527.96	18729.6	527.96	18662.4	527.96	18418.7	527.96	17874.5	527.96	15988.8	527.96	14078.7	527.96	12686.2	527.96	11572.4	527.96	10850.9	527.96	10931.3
528.41	7232.85	528.41	7970.31	528.41	9184.57	528.41	9572.83	528.41	10034.1	528.41	10634.6	528.41	11502.3	528.41	12913.6	528.41	14163.1	528.41	15352.5	528.41	16439.8	528.41	18266.5	528.41	18060.6	528.41	18148	528.41	18701.5	528.41	18624.5	528.41	18560.9	528.41	18317.5	528.41	17775.1	528.41	15917.6	528.41	14017.9	528.41	12637.9	528.41	11534.7	528.41	10821.5	528.41	10902.5
528.87	7232.02	528.87	7964.8	528.87	9169.27	528.87	9555.05	528.87	10013.3	528.87	10605.7	528.87	11462.9	528.87	12863.4	528.87	14104.4	528.87	15285.7	528.87	16365.2	528.87	18167.4	528.87	17967.9	528.87	18054.2	528.87	18610.7	528.87	18534.2	528.87	18474.1	528.87	18226.5	528.87	17695.4	528.87	15851.1	528.87	13967.2	528.87	12597.4	528.87	11507	528.87	10798.8	528.87	10879.6
529.32	7215.49	529.32	7942.61	529.32	9134.9	529.32	9520.72	529.32	9977.56	529.32	10562	529.32	11411.8	529.32	12799.6	529.32	14029.9	529.32	15200.7	529.32	16276.5	529.32	18058.8	529.32	17855.5	529.32	17946.2	529.32	18505.3	529.32	18430.9	529.32	18367.1	529.32	18119	529.32	17600.2	529.32	15766.2	529.32	13900.3	529.32	12544.3	529.32	11461.6	529.32	10759.4	529.32	10843.7
529.77	7211.96	529.77	7934.9	529.77	9116.49	529.77	9501.41	529.77	9951.07	529.77	10532.9	529.77	11373.8	529.77	12753.4	529.77	13974.3	529.77	15130.7	529.77	16200.1	529.77	17966.6	529.77	17760.3	529.77	17850.5	529.77	18411.5	529.77	18343.8	529.77	18278.1	529.77	18024.9	529.77	17513.1	529.77	15703.5	529.77	13846.5	529.77	12505.3	529.77	11427.7	529.77	10739.7	529.77	10815.5
530.22	7201.03	530.22	7918.9	530.22	9091.83	530.22	9475.79	530.22	9920.34	530.22	10500.2	530.22	11333.4	530.22	12699.7	530.22	13911	530.22	15056.8	530.22	16120.1	530.22	17866	530.22	17659.6	530.22	17753.5	530.22	18317.4	530.22	18247.7	530.22	18182.5	530.22	17929	530.22	17422.7	530.22	15630.1	530.22	13788.9	530.22	12465.7	530.22	11389.3	530.22	10713.9	530.22	10783
530.68	7186.8	530.68	7901.5	530.68	9059.57	530.68	9445.54	530.68	9886.33	530.68	10463.6	530.68	11288	530.68	12640.8	530.68	13843.7	530.68	14969.2	530.68	16032.1	530.68	17761.6	530.68	17552.6	530.68	17652.2	530.68	18211.1	530.68	18143	530.68	18079.3	530.68	17829.4	530.68	17324.6	530.68	15551.9	530.68	13725	530.68	12415.6	530.68	11345.5	530.68	10681.4	530.68	10748.2
531.13	7169.08	531.13	7881.11	531.13	9025.99	531.13	9411.2	531.13	9844.99	531.13	10420.3	531.13	11237.5	531.13	12574.4	531.13	13767.1	531.13	14885.8	531.13	15938.6	531.13	17651.7	531.13	17447.9	531.13	17541.5	531.13	18110.5	531.13	18035.3	531.13	17971.3	531.13	17720	531.13	17231.5	531.13	15467.4	531.13	13657.9	531.13	12358.6	531.13	11297.5	531.13	10646.2	531.13	10707.5
531.58	7160.43	531.58	7869.8	531.58	9002.72	531.58	9386.2	531.58	9815.56	531.58	10385.7	531.58	11196.1	531.58	12521.2	531.58	13702.5	531.58	14810.2	531.58	15854.6	531.58	17553.8	531.58	17351.7	531.58	17445.8	531.58	18013.1	531.58	17941.9	531.58	17877.5	531.58	17630.2	531.58	17143.8	531.58	15396.5	531.58	13605.8	531.58	12314.4	531.58	11262.6	531.58	10618.9	531.58	10679.1
532.04	7147.86	532.04	7851.44	532.04	8972.78	532.04	9351.3	532.04	9779.57	532.04	10341	532.04	11150.7	532.04	12460.5	532.04	13629.9	532.04	14726.9	532.04	15763.4	532.04	17451.2	532.04	17249.6	532.04	17340.5	532.04	17910.2	532.04	17839.9	532.04	17777.7	532.04	17533.9	532.04	17046.5	532.04	15316.3	532.04	13544.1	532.04	12267.3	532.04	11218.9	532.04	10589.9	532.04	10643.8
532.49	7117.99	532.49	7816.09	532.49	8925.14	532.49	9304.15	532.49	9725.72	532.49	10282.6	532.49	11088.1	532.49	12385.7	532.49	13546.4	532.49	14636.9	532.49	15655	532.49	17336.6	532.49	17134.2	532.49	17220.8	532.49	17789.3	532.49	17720.5	532.49	17655.6	532.49	17423.9	532.49	16939.4	532.49	15219.7	532.49	13468.1	532.49	12203.6	532.49	11161.1	532.49	10539.2	532.49	10591.9
532.94	7119.79	532.94	7807.03	532.94	8909.95	532.94	9287.7	532.94	9702.69	532.94	10252.6	532.94	11054.5	532.94	12338.6	532.94	13487.2	532.94	14572.4	532.94	15583.4	532.94	17247.2	532.94	17046.9	532.94	17135.4	532.94	17698.8	532.94	17634.5	532.94	17570.9	532.94	17342.9	532.94	16862.6	532.94	15155.2	532.94	13422.7	532.94	12165.2	532.94	11135.2	532.94	10521	532.94	10571.2
533.4	7111.54	533.4	7798.72	533.4	8890.51	533.4	9262.73	533.4	9672.93	533.4	10217.1	533.4	11020.1	533.4	12291.4	533.4	13425.9	533.4	14498.4	533.4	15503.3	533.4	17156.1	533.4	16955.5	533.4	17042.1	533.4	17609.5	533.4	17544.9	533.4	17481.5	533.4	17258.9	533.4	16781.3	533.4	15087.6	533.4	13368.9	533.4	12122.8	533.4	11101.9	533.4	10497.8	533.4	10547.2
533.85	7108.86	533.85	7796.25	533.85	8876.83	533.85	9244.72	533.85	9656.31	533.85	10191.4	533.85	10991	533.85	12247.2	533.85	13371.7	533.85	14435.4	533.85	15436.8	533.85	17072.1	533.85	16871.5	533.85	16959.5	533.85	17527.2	533.85	17460.9	533.85	17404.1	533.85	17180.2	533.85	16708.7	533.85	15027.3	533.85	13325	533.85	12086.8	533.85	11078.2	533.85	10480.7	533.85	10530.2
534.3	7110.14	534.3	7792.92	534.3	8866.7	534.3	9231.07	534.3	9639.22	534.3	10167.5	534.3	10961.3	534.3	12207.4	534.3	13319.4	534.3	14376	534.3	15365.5	534.3	16993.4	534.3	16785.8	534.3	16872.3	534.3	17439.3	534.3	17383	534.3	17330	534.3	17100.3	534.3	16637.9	534.3	14968.9	534.3	13282.8	534.3	12051.2	534.3	11056.9	534.3	10462.8	534.3	10513
534.75	7114.41	534.75	7792.25	534.75	8854.38	534.75	9214.2	534.75	9623.67	534.75	10143.8	534.75	10932.2	534.75	12168.4	534.75	13269	534.75	14318.3	534.75	15296.9	534.75	16913.5	534.75	16706.8	534.75	16786.3	534.75	17357.2	534.75	17309	534.75	17253.5	534.75	17024	534.75	16563.3	534.75	14909.9	534.75	13238.2	534.75	12017.3	534.75	11036.6	534.75	10449.4	534.75	10499.2
535.21	7113.24	535.21	7785.35	535.21	8840.29	535.21	9195.66	535.21	9603.77	535.21	10118.8	535.21	10898.4	535.21	12128	535.21	13217.1	535.21	14251	535.21	15224.5	535.21	16825.6	535.21	16628.7	535.21	16702.7	535.21	17274.5	535.21	17226.6	535.21	17165.1	535.21	16943	535.21	16486.1	535.21	14852.7	535.21	13193.8	535.21	11976.3	535.21	11010	535.21	10430.2	535.21	10478.5
535.66	7103.01	535.66	7771.41	535.66	8812.85	535.66	9164.13	535.66	9570.32	535.66	10083.8	535.66	10856.3	535.66	12073.5	535.66	13153.2	535.66	14174.6	535.66	15136.9	535.66	16732	535.66	16537	535.66	16610.4	535.66	17179	535.66	17133.2	535.66	17076.2	535.66	16853.2	535.66	16402.9	535.66	14783.4	535.66	13135.5	535.66	11931.4	535.66	10976.6	535.66	10398.8	535.66	10450.9
536.11	7105.37	536.11	7770.81	536.11	8803.59	536.11	9148.01	536.11	9551.66	536.11	10056.7	536.11	10825	536.11	12033.7	536.11	13105	536.11	14112.5	536.11	15069.4	536.11	16652.1	536.11	16461.8	536.11	16527.7	536.11	17098.5	536.11	17053.2	536.11	17000.1	536.11	16780.8	536.11	16330.6	536.11	14733.3	536.11	13094.6	536.11	11897.9	536.11	10958.6	536.11	10384.6	536.11	10437.9
[truncated: 366 more rows]
[truncated: 4 more columns]

## Sheet: 4c left
216.617	245.377	168.148	199.929	114.722	44.525	83.3385	127.292	0	14.9707	127.826	194.691	130.568	120.457	49.5037	104.413	142.332	0	81.2019	192.152	141.38	235.35	162.33	156.319	0	56.3389	164.356	211.382	199.418	91.6798	103.735	94.8422	0	58.9025	0.99329	16.6522	38.7932	0	0	91.418	114.305	90.4119	86.0659	67.241	96.3732	123.025	164.676	152.326	97.9753	78.8176
[truncated: 9 more rows]
[truncated: 5,000 more columns]

[truncated: 12 more sheets: 4c right, 4e, 5a, 5b, 5c, 5d, 6a, 6b, 6c, 6d, 6e, 6f]
